# Supplementary material for: Predictive approach of health indicators from the physical activity habits of active youth
Source: Sci Rep. 2024 Jun 6;14:13008. doi: 10.1038/s41598-024-62697-6 (PMC11156987; doi:10.1038/s41598-024-62697-6)
Supplement: Supplementary file 1 — Supplementary Information. [file 41598_2024_62697_MOESM1_ESM.xlsx]

## Sheet: Database
input_code	code	town	year	age	pubertal_stage	gender	specific_sport	specific_sport2	general_sport	sport_general2	contact_sport	skill_sport	years_practice	weekly_hours	dynamometry	percentile_dinamometry	percentile_dinamometry_2023	shuttle_run	percentile_shuttle_run	percentile_shuttle_run_2023	kilometer_hour	maximal_oxygen_uptake	vertical_jump	percentile_vertical_jump_2023	percentile_vertical_jump	handgrip_to_body_mass_index	kidmed_global	kidmed	weight	height	body_max_index	fat_mass	percentile_fat_mass	fat_free_mass	percentile_fat_free_mass	bone_mass	muscle_mass	percentile_muscle_mass	appendicular_skeletal_muscle_mass_four_limbs	muscle_mass_left_arm	muscle_mass_right_arm	muscle_mass_left_leg	muscle_mass_right_leg	muscle_fat_ratio	age_group
551	406	Villacañas2	2019	16	2	1	4	Tenis	2	Dividida	No contacto	Abierto	3	4	35.2	40	30	10.5	90	95	13	53.2298	35	60	20	1.93407	8	3	51.9	169	18.2	8.1	15.7	43.8	84.3	2.3	41.5	79.9615	17.9	1.9	2.1	6.8	7.1	2.20988	14
679	534	Sisante	2019	9	1	1	3	Futbol sala	1	Invasion	Contacto	Abierto	2	2	13.1	25	30	3	50	40	9.5	45.7818	21	60	60	0.685864	6	2	38	141	19.1	8.9	23.4	29.1	76.6	1.6	27.5	72.3684	11.2	1.1	1.1	4.4	4.6	1.25843	6
680	535	Sisante	2019	8	1	2	3	Futbol sala	1	Invasion	Contacto	Abierto	1	2	15.6	95	90	4.5	90	90	10	49.809	24.8	99	90	0.95122	5	2	31.3	138	16.4	6.9	22.1	24.4	78	1.3	23.1	73.8019	9.2	1	0.9	3.5	3.8	1.33333	6
681	536	Sisante	2019	9	1	1	3	Futbol sala	1	Invasion	Contacto	Abierto	3	2	18.6	80	80	7	95	95	11.5	55.0426	26.7	95	90	1.24	7	2	28.5	138	15	4.2	14.9	24.3	85.3	1.4	22.9	80.3509	9.1	0.9	0.9	3.6	3.7	2.16667	6
682	537	Sisante	2019	9	1	1	3	Futbol sala	1	Invasion	Contacto	Abierto	3	2	14.9	30	50	8	97	99	12	57.3578	31.3	100	100	0.986755	4	2	24.7	128	15.1	4	16.1	20.7	83.3	1.2	19.5	78.9474	6.3	0.7	0.7	2.8	2.1	1.575	6
683	538	Sisante	2019	9	1	1	3	Futbol sala	1	Invasion	Contacto	Abierto	4	2	13	25	30	5	75	80	10.5	50.4122	20.7	50	60	0.792683	8	3	29	133	16.4	5.3	18.4	23.7	81.7	1.3	22.4	77.2414	8.5	0.9	0.8	3.3	3.5	1.60377	6
684	539	Sisante	2019	8	1	1	3	Futbol sala	1	Invasion	Contacto	Abierto	4	2	13.3	40	50	5.5	85	90	10.5	52.0474	20.5	60	60	0.76	6	2	28.6	128	17.5	6.1	21.5	22.5	78.7	1.3	21.2	74.1259	8	0.8	0.8	3.1	3.3	1.31148	6
685	540	Sisante	2019	9	1	1	3	Futbol sala	1	Invasion	Contacto	Abierto	4	2	11.5	10	20	4.5	70	70	10	48.097	18.1	30	40	0.628415	6	2	31.9	132	18.3	8.1	25.4	23.8	74.6	1.3	22.5	70.5329	8.3	0.8	0.8	3.3	3.4	1.02469	6
686	541	Sisante	2019	11	1	2	3	Futbol sala	1	Invasion	Contacto	Abierto	3	2	25.7	95	90	4.5	85	70	10	44.673	27.2	90	80	1.48555	9	3	35.9	144	17.3	6.4	17.9	29.5	82.2	1.5	28	77.9944	11.5	1.2	1.2	4.5	4.6	1.79688	10
687	542	Sisante	2019	12	1	2	3	Futbol sala	1	Invasion	Contacto	Abierto	2	2	26.5	85	90	4.5	65	70	10	42.961	23.2	60	20	1.09504	9	3	59.7	157	24.2	16.8	28.1	42.9	71.9	2.2	40.7	68.1742	16.8	1.8	1.8	6.3	6.9	1	10
688	543	Sisante	2019	9	1	1	3	Futbol sala	1	Invasion	Contacto	Abierto	5	2	16	60	60	8	97	99	12	57.3578	25.6	90	90	0.981595	6	2	25.8	126	16.3	4.6	17.9	21.2	82.2	1.2	20	77.5194	7.6	0.7	0.7	3	3.2	1.65217	6
689	544	Sisante	2019	8	1	1	6	Padel	2	Dividida	No contacto	Abierto	2	2	11.1	15	30	3	60	50	9.5	47.5706	17.8	40	40	0.593583	6	2	30.1	127	18.7	7.3	24.3	22.8	75.7	1.3	21.5	71.4286	7.9	0.8	0.7	3.2	3.2	1.08219	6
690	545	Sisante	2019	9	1	2	3	Futbol sala	1	Invasion	Contacto	Abierto	1	2	12.4	25	40	4.5	90	90	10	48.097	18.2	40	40	0.692737	9	3	31.2	132	17.9	8.9	28.5	22.3	71.5	1.2	21.1	67.6282	7.7	0.8	0.8	3.1	3	0.865169	6
692	547	Sisante	2019	10	1	1	3	Futbol sala	1	Invasion	Contacto	Abierto	7	2	23.9	95	95	2.5	25	30	9	41.601	14.7	10	10	0.810169	6	2	65.6	149	29.5	27.6	42.1	38	57.9	2	36	54.878	17.4	1.7	1.7	6.9	7.1	0.630435	10
693	548	Sisante	2019	11	1	1	3	Futbol sala	1	Invasion	Contacto	Abierto	1	2	22.9	80	80	4	45	40	10	44.673	20.9	40	40	1.07512	7	2	46.1	147	21.3	12.8	27.7	33.3	72.2	1.8	31.5	68.3297	13.7	1.3	1.3	5.5	5.6	1.07031	10
694	549	Sisante	2019	7	1	1	6	Padel	2	Dividida	No contacto	Abierto	1	2	11.3	35	50	1	20	20	8	42.8746	12.6	10	20	0.538095	6	2	30.7	121	21	8.8	28.7	21.9	71.3	1.3	20.6	67.101	7.5	0.7	0.7	3	3.1	0.852273	6
695	550	Sisante	2019	11	1	1	6	Padel	2	Dividida	No contacto	Abierto	2	2	16.2	45	30	1	5	5	8	34.7978	11	1	10	0.623077	3	1	42	127	26	16.8	40.1	25.2	60	1.4	23.8	56.6667	10	1	0.9	4.1	4	0.595238	10
696	551	Sisante	2019	10	1	1	6	Padel	2	Dividida	No contacto	Abierto	3	2	18.8	65	70	2.5	25	30	9	41.601	13.6	5	10	0.746032	7	2	57.4	151	25.2	21.5	37.5	35.9	62.5	1.9	34	59.2334	15.1	1.5	1.5	6	6.1	0.702326	10
697	552	Sisante	2019	7	1	1	6	Padel	2	Dividida	No contacto	Abierto	2	3	10.1	25	30	2.5	60	60	9	47.1978	18.6	60	70	0.485577	5	2	35.7	131	20.8	10.3	28.9	25.4	71.1	1.4	24	67.2269	9.7	0.9	0.8	4	4	0.941748	6
699	554	Sisante	2019	15	2	2	15	Badminton	2	Dividida	No contacto	Abierto	1	1	27.1	65	50	5.5	75	80	10.5	40.601	20.7	20	10	1.11983	10	3	60.3	158	24.2	18.5	30.6	41.8	69.3	2.1	39.7	65.8375	15.7	1.7	1.6	6.2	6.2	0.848649	14
700	555	Sisante	2019	14	2	1	3	Futbol sala	1	Invasion	Contacto	Abierto	7	2	20.6	3	10	5	25	40	10.5	42.2362	34.4	80	40	1.3121	6	2	36.3	152	15.7	5.4	15	30.9	85.1	1.7	29.2	80.4408	11.7	1.2	1.2	4.5	4.8	2.16667	14
701	556	Sisante	2019	13	2	1	3	Futbol sala	1	Invasion	Contacto	Abierto	3	2	37.2	85	90	7.5	70	80	11.5	49.1162	35.1	95	80	1.66816	6	2	57.8	161	22.3	10.5	18.1	47.3	81.8	2.4	44.9	77.6817	20.5	2.3	2.1	7.9	8.2	1.95238	10
702	557	Sisante	2019	13	2	1	3	Futbol sala	1	Invasion	Contacto	Abierto	6	2	31	65	70	5	40	50	10.5	43.8714	22.6	20	20	1.16981	10	3	72.9	166	26.5	22.2	30.4	50.7	69.5	2.6	48.1	65.9808	22.7	2.2	2.1	9	9.4	1.02252	10
703	558	Sisante	2019	12	1	1	3	Futbol sala	1	Invasion	Contacto	Abierto	4	2	19.1	20	30	7	85	80	11.5	50.5978	27.4	80	40	1.02139	7	2	39.9	146	18.7	7.3	18.4	32.6	81.7	1.7	30.9	77.4436	13.1	1.4	1.3	5.1	5.3	1.79452	10
704	559	Sisante	2019	12	1	1	3	Futbol sala	1	Invasion	Contacto	Abierto	6	2	22.4	55	50	6	65	70	11	48.0522	29.1	90	50	1.15464	8	3	46.9	160	19.4	13.6	27.5	36	72.6	1.9	34.1	72.7079	13.9	1.4	1.4	5.5	5.6	1.02206	10
705	560	Sisante	2019	12	1	1	3	Futbol sala	1	Invasion	Contacto	Abierto	8	2	23.1	60	50	6	65	70	11	48.0522	23.6	50	20	1.17857	7	2	48.3	157	19.6	10.8	22.4	37.5	77.6	2	35.5	73.499	15.9	1.5	1.4	6.4	6.6	1.47222	10
706	561	Sisante	2019	11	1	1	3	Futbol sala	1	Invasion	Contacto	Abierto	6	2	27	97	90	5	55	60	10.5	47.1418	24.3	70	60	1.27962	10	3	53.4	159	21.1	12.9	24.2	40.5	75.8	2.1	38.4	71.9101	19.8	1.9	2.2	7.7	8	1.53488	10
707	562	Sisante	2019	12	1	1	3	Futbol sala	1	Invasion	Contacto	Abierto	6	2	21.9	50	50	5	45	50	10.5	45.5066	22.5	40	20	1.15263	8	3	42.2	149	19	12	28.4	30.2	71.6	1.6	28.6	67.7725	11.1	1.1	1.1	4.4	4.5	0.925	10
708	563	Sisante	2019	12	1	1	3	Futbol sala	1	Invasion	Contacto	Abierto	5	2	45.2	97	99	6	95	70	11	48.0522	25.9	60	30	1.55862	7	2	77.1	163	29	24.4	31.6	52.7	68.4	2.7	50	64.8508	23.6	2.4	2.4	9.2	9.6	0.967213	10
709	564	Sisante	2019	13	2	1	3	Futbol sala	1	Invasion	Contacto	Abierto	7	2	21.8	20	20	5	40	50	10.5	43.8714	27.2	50	40	1.07921	8	3	43	146	20.2	10.7	24.9	32.3	75.1	1.7	30.6	71.1628	12.4	1.3	1.3	4.8	5	1.15888	10
710	565	Sisante	2019	13	2	1	3	Futbol sala	1	Invasion	Contacto	Abierto	7	5	40.6	95	95	9	85	90	12.5	54.361	31.5	80	60	2.10363	11	3	56.5	171	19.3	11.1	19.7	45.4	80.4	2.3	43.1	76.2832	19.4	2	2	7.6	7.8	1.74775	10
711	566	Sisante	2019	13	2	1	3	Futbol sala	1	Invasion	Contacto	Abierto	7	2	18.9	10	10	3	5	20	9.5	38.6266	18.2	5	10	0.694853	7	2	62.1	151	27.2	23.8	38.4	38.3	61.7	2	36.3	58.4541	17	1.6	1.7	6.7	7	0.714286	10
714	569	Sisante	2019	6	1	1	3	Futbol sala	1	Invasion	Contacto	Abierto	1	2	12.8	80	90	1	25	30	8	44.8938	13.2	20	30	0.595349	7	2	32	122	21.5	9.6	29.9	22.4	70	1.3	21.1	65.9375	8.1	0.7	0.7	3.3	3.4	0.84375	6
715	570	Sisante	2019	6	1	2	3	Futbol sala	1	Invasion	Contacto	Abierto	1	2	8.7	30	50	5.5	97	99	10.5	55.3178	19.6	90	80	0.604167	8	3	19.7	117	14.4	3.9	19.7	15.8	80.2	0.9	14.9	75.6345	5.5	0.5	0.5	2.2	2.3	1.41026	6
716	571	Sisante	2019	7	1	1	3	Futbol sala	1	Invasion	Contacto	Abierto	1	2	11.1	35	50	5.5	97	95	10.5	53.6826	17.5	50	60	0.685185	7	2	24.1	122	16.2	4.5	18.5	19.6	81.3	1.1	18.5	76.7635	7.1	0.7	0.7	2.7	3	1.57778	6
717	572	Sisante	2019	6	1	1	3	Futbol sala	1	Invasion	Contacto	Abierto	1	2	9.5	40	50	2	60	60	9	49.0634	16.8	60	60	0.582822	8	3	22.7	118	16.3	5.2	23.1	17.5	77.1	1	16.5	72.6872	5.5	0.5	0.5	2.2	2.3	1.05769	6
718	573	Sisante	2019	6	1	1	3	Futbol sala	1	Invasion	Contacto	Abierto	1	2	10.7	55	70	4.5	90	95	10	53.233	14.8	40	40	0.648485	6	2	21.5	114	16.5	4.5	20.9	17	79.1	1	16	74.4186	5.5	0.5	0.5	2.2	2.3	1.22222	6
723	578	Sisante	2019	6	1	1	3	Futbol sala	1	Invasion	Contacto	Abierto	1	2	10.2	55	60	1.5	50	40	8	44.8938	18.4	80	70	0.589595	6	2	27.1	125	17.3	6.7	24.9	20.4	75.3	1.2	19.2	70.8487	7.2	0.7	0.6	2.9	3	1.07463	6
724	579	Sisante	2019	14	2	1	3	Futbol sala	1	Invasion	Contacto	Abierto	8	3	31.6	45	50	8.5	75	90	12	50.3338	30.2	50	20	1.61224	8	3	56.1	169	19.6	12.2	21.8	43.9	78.3	2.3	41.6	74.1533	18.2	1.9	1.9	7.1	7.3	1.4918	14
725	580	Sisante	2019	14	2	1	3	Futbol sala	1	Invasion	Contacto	Abierto	6	6	36.3	75	70	6.5	45	60	11	44.9354	35.2	80	40	1.58515	8	3	63.8	167	22.9	14.6	22.9	49.2	77.1	2.5	46.7	73.1975	21.5	2.1	2.2	8.4	8.8	1.4726	14
726	581	Sisante	2019	15	2	1	3	Futbol sala	1	Invasion	Contacto	Abierto	8	5	45.2	85	80	6	25	50	11	43.377	27.3	20	10	1.43492	8	3	94.3	173	31.5	33	35	61.3	65	3.1	58.2	61.7179	27.2	3	3.1	10.2	10.9	0.824242	14
727	582	Sisante	2019	16	2	1	3	Futbol sala	1	Invasion	Contacto	Abierto	1	6	45.7	75	70	11.5	97	99	13.5	56.0826	31.3	40	30	2.44385	8	3	56.5	174	18.7	8.6	15.2	47.9	84.8	2.4	45.5	80.531	19.7	2.2	2.3	7.4	7.8	2.2907	14
728	583	Sisante	2019	15	2	1	3	Futbol sala	1	Invasion	Contacto	Abierto	9	8	51.4	97	95	11	90	95	13.5	57.257	39.9	90	60	2.14167	10	3	75.9	178	24	15	19.8	60.9	80.2	3	57.9	76.2846	25.9	2.9	2.9	9.9	10.2	1.72667	14
729	584	Sisante	2019	15	2	1	3	Futbol sala	1	Invasion	Contacto	Abierto	8	6	52.1	97	95	9.5	65	90	12.5	51.705	37.5	80	50	2.26522	6	2	61.8	164	23	14	22.6	47.8	77.3	2.4	45.4	73.4628	19.4	2.3	2.4	7.1	7.6	1.38571	14
731	586	Los Yébenes1	2019	7	1	1	1	Futbol	1	Invasion	Contacto	Abierto	2	2	11.4	35	50	4.5	85	90	10	51.521	20.8	80	80	0.7125	1	1	22.7	119	16	4.3	19	18.4	81.0573	1.1	17.3	76.2115	6.3	0.6	0.6	2.5	2.6	1.46512	6
732	587	Los Yébenes1	2019	7	1	1	1	Futbol	1	Invasion	Contacto	Abierto	2	1	6.2	3	5	1.5	35	30	8	42.8746	16.1	30	50	0.380368	5	2	21.6	115	16.3	4.6	21.1	17	78.7037	1	16	74.0741	5.3	0.6	0.5	2.1	2.1	1.15217	6
733	588	Los Yébenes1	2019	6	1	1	1	Futbol	1	Invasion	Contacto	Abierto	1	4	11.7	70	80	3	80	80	9.5	51.1482	18.3	80	70	0.615789	9	3	27.4	120	19	7.2	26.4	20.2	73.7226	1.2	19	69.3431	6.6	0.7	0.7	2.6	2.6	0.916667	6
734	589	Los Yébenes1	2019	6	1	1	1	Futbol	1	Invasion	Contacto	Abierto	2	5	7.6	10	20	3	80	80	9.5	51.1482	11.6	10	20	0.598425	4	2	24.9	140	12.7	3	12	21.9	87.9518	1.3	20.6	82.7309	8.6	0.9	0.7	3.5	3.5	2.86667	6
735	590	Los Yébenes1	2019	6	1	1	1	Futbol	1	Invasion	Contacto	Abierto	1	4	10.7	55	70	6	97	99	11	57.4026	19.8	90	80	0.685897	8	3	22.1	119	15.6	4	18.3	18.1	81.9005	1.1	17	76.9231	6.2	0.6	0.6	2.5	2.5	1.55	6
737	592	Los Yébenes1	2019	6	1	1	1	Futbol	1	Invasion	Contacto	Abierto	1	4	9.3	40	50	6	97	99	11	57.4026	17.9	70	60	0.607843	3	1	19.2	112	15.3	3.8	19.9	15.4	80.2083	1	14.4	75	4.6	0.4	0.4	1.9	1.9	1.21053	6
738	593	Los Yébenes1	2019	6	1	1	1	Futbol	1	Invasion	Contacto	Abierto	2	1	9.2	40	40	1.5	50	40	8	44.8938	14.7	40	40	0.621622	8	3	19.6	115	14.8	3.6	18.2	16	81.6327	1	15	76.5306	5.1	0.5	0.5	2	2.1	1.41667	6
739	594	Los Yébenes1	2019	7	1	1	1	Futbol	1	Invasion	Contacto	Abierto	4	2	11.7	35	60	3.5	80	80	9.5	49.3594	18.7	60	70	0.606218	7	2	30.1	125	19.3	7.2	23.8	22.9	76.0797	1.3	21.6	71.7608	8.4	0.8	0.7	3.4	3.5	1.16667	6
740	595	Los Yébenes1	2019	6	1	1	1	Futbol	1	Invasion	Contacto	Abierto	1	4	10	55	60	1.5	50	40	8	44.8938	16.5	60	50	0.628931	8	3	21.7	117	15.9	4.8	22.1	16.9	77.8802	1	15.9	73.2719	5.2	0.5	0.5	2.1	2.1	1.08333	6
741	596	Los Yébenes1	2019	7	1	1	1	Futbol	1	Invasion	Contacto	Abierto	5	2	14.5	80	90	4	85	80	10	51.521	18.7	60	70	0.947712	5	2	25.9	130	15.3	4.5	17.5	21.4	82.6255	1.2	20.2	77.9923	7.3	0.8	0.7	2.8	3	1.62222	6
742	597	Los Yébenes1	2019	6	1	1	1	Futbol	1	Invasion	Contacto	Abierto	3	2	10.3	55	60	5	97	95	10.5	55.3178	17.9	70	60	0.624242	9	3	23.4	119	16.5	5.3	22.5	18.1	77.3504	1.1	17	72.6496	6.1	0.6	0.6	2.4	2.5	1.15094	6
743	598	Los Yébenes1	2019	7	1	1	1	Futbol	1	Invasion	Contacto	Abierto	2	2	11.6	35	60	4	85	80	10	51.521	23.1	95	100	0.716049	5	2	24.1	122	16.2	4.1	17.2	20	82.9876	1.2	18.8	78.0083	7	0.7	0.7	2.8	2.8	1.70732	6
744	599	Los Yébenes1	2019	7	1	1	1	Futbol	1	Invasion	Contacto	Abierto	1	3	11.3	35	50	2	50	40	9	47.1978	17.1	40	60	0.758389	7	2	22.6	123	14.9	3.9	17.1	18.7	82.7434	1.1	17.6	77.8761	6.5	0.7	0.7	2.5	2.6	1.66667	6
746	601	Los Yébenes1	2019	6	1	1	1	Futbol	1	Invasion	Contacto	Abierto	3	1	10.4	55	70	2	60	60	9	49.0634	23	99	100	0.626506	7	2	25.9	125	16.6	4.9	18.9	21	81.0811	1.2	19.8	76.4479	7.9	0.7	0.7	3.2	3.3	1.61224	6
748	603	Los Yébenes1	2019	9	1	1	1	Futbol	1	Invasion	Contacto	Abierto	3	2	18.2	80	80	4	65	60	10	48.097	15.5	20	20	0.846512	5	2	42.1	140	21.5	11.7	27.7	30.4	72.209	1.6	28.8	68.4086	11.8	1.2	1.2	4.6	4.8	1.00855	6
749	604	Los Yébenes1	2019	8	1	1	1	Futbol	1	Invasion	Contacto	Abierto	4	4	16.7	80	90	6.5	90	95	11	54.2858	23.4	90	80	0.976608	7	2	30.2	133	17.1	6.1	20.3	24.1	79.8013	1.4	22.7	75.1656	8.5	0.9	0.9	3.2	3.5	1.39344	6
750	605	Los Yébenes1	2019	9	1	1	1	Futbol	1	Invasion	Contacto	Abierto	3	2	13.2	25	30	7	95	95	11.5	55.0426	24.9	90	90	0.868421	7	2	28.2	136	15.2	4.1	14.7	24.1	85.461	1.4	22.7	80.4965	9.5	0.9	0.8	3.8	4	2.31707	6
751	606	Los Yébenes1	2019	7	1	1	1	Futbol	1	Invasion	Contacto	Abierto	4	2	11	35	50	5.5	97	95	10.5	53.6826	21.1	80	90	0.743243	3	1	22.1	122	14.8	3.4	15.6	18.7	84.6154	1.1	17.6	79.638	6.6	0.7	0.6	2.6	2.7	1.94118	6
752	607	Los Yébenes1	2019	7	1	1	1	Futbol	1	Invasion	Contacto	Abierto	3	2	14	80	90	6	97	99	11	55.8442	20.1	70	80	0.838323	9	3	25.7	124	16.7	5.4	21.2	20.3	78.9883	1.2	19.1	74.3191	7.2	0.7	0.7	2.8	3	1.33333	6
753	608	Los Yébenes1	2019	8	1	1	1	Futbol	1	Invasion	Contacto	Abierto	3	2	15.3	70	70	3	60	50	9.5	47.5706	20.4	60	60	0.772727	6	2	35	133	19.8	9.7	27.8	25.3	72.2857	1.4	23.9	68.2857	9.4	0.9	0.9	3.7	3.9	0.969072	6
754	609	Los Yébenes1	2019	9	1	1	1	Futbol	1	Invasion	Contacto	Abierto	2	1	14.9	30	50	6	85	90	11	52.7274	19.5	40	50	0.861272	11	3	34.9	142	17.3	6.4	18.4	28.5	81.6619	1.6	26.9	77.0774	11.4	1.1	1	4.6	4.7	1.78125	6
755	610	Los Yébenes1	2019	8	1	2	1	Futbol	1	Invasion	Contacto	Abierto	4	1	12.5	80	60	7.5	97	100	11.5	56.5242	24.6	99	90	0.868056	7	2	21.4	122	14.4	4.2	19.5	17.2	80.3738	0.9	16.3	76.1682	5.9	0.6	0.6	2.3	2.4	1.40476	6
756	611	Los Yébenes1	2019	8	1	1	1	Futbol	1	Invasion	Contacto	Abierto	3	1	16.6	80	90	3	60	50	9.5	47.5706	20.2	60	60	0.897297	3	1	29.8	127	18.5	6.4	21.5	23.4	78.5235	1.3	22.1	74.1611	8.5	0.9	0.8	3.4	3.4	1.32812	6
757	612	Los Yébenes1	2019	8	1	1	1	Futbol	1	Invasion	Contacto	Abierto	3	2	11	15	30	3	60	50	9.5	47.5706	17.5	30	40	0.614525	6	2	29.4	128	17.9	7.3	24.7	22.1	75.1701	1.3	20.8	70.7483	7.5	0.7	0.7	3	3.1	1.0274	6
758	613	Los Yébenes1	2019	8	1	1	1	Futbol	1	Invasion	Contacto	Abierto	2	1	10	5	20	4	80	70	10	49.809	17.5	30	40	0.537634	9	3	29.6	126	18.6	6.4	21.5	23.2	78.3784	1.3	21.9	73.9865	8.5	0.8	0.7	3.5	3.5	1.32812	6
759	614	Los Yébenes1	2019	8	1	1	3	Futbol sala	1	Invasion	Contacto	Abierto	3	2	14	60	60	4.5	80	80	10	49.809	16.5	30	30	0.813953	7	2	31.4	135	17.2	7.9	25.1	23.5	74.8408	1.3	22.2	70.7006	8.3	0.8	0.7	3.3	3.5	1.05063	6
760	615	Los Yébenes1	2019	9	1	1	3	Futbol sala	1	Invasion	Contacto	Abierto	4	1	17.5	70	70	3	50	40	9.5	45.7818	13	5	10	0.708502	7	2	41.1	129	24.7	11.7	28.4	29.4	71.5328	1.6	27.8	67.6399	11.9	1.2	1.2	4.7	4.8	1.01709	6
761	616	Los Yébenes1	2019	11	1	1	3	Futbol sala	1	Invasion	Contacto	Abierto	5	2	20.5	65	60	8.5	97	95	12	54.5482	24.1	70	60	1.06218	6	2	36.7	138	19.3	8.2	22.4	28.5	77.6567	1.6	26.9	73.297	11.1	1.1	1	4.4	4.6	1.35366	10
762	617	Los Yébenes1	2019	12	1	1	3	Futbol sala	1	Invasion	Contacto	Abierto	2	3	19.2	20	30	3	20	20	9.5	40.4154	21.2	30	10	0.75	8	3	57.7	150	25.6	15.7	27.2	42	72.7903	2.2	39.8	68.9775	17.9	1.9	1.8	7	7.2	1.14013	10
763	618	Los Yébenes1	2019	12	1	1	3	Futbol sala	1	Invasion	Contacto	Abierto	6	3	21.4	50	40	2	5	10	9	37.8698	23.8	50	20	1.16304	9	3	40.3	148	18.4	10	24.8	30.3	75.1861	1.6	28.7	71.2159	11.2	1.2	1.1	4.4	4.5	1.12	10
764	619	Los Yébenes1	2019	12	1	1	3	Futbol sala	1	Invasion	Contacto	Abierto	5	3	19	20	30	4.5	40	50	10	42.961	26.1	70	30	0.95	6	2	37.6	137	20	7.6	20.2	30	79.7872	1.6	28.4	75.5319	11.8	1.2	1.2	4.6	4.8	1.55263	10
765	620	Los Yébenes1	2019	12	1	1	3	Futbol sala	1	Invasion	Contacto	Abierto	4	4	25.5	70	70	2.5	10	20	9	37.8698	26.3	70	30	1.55488	10	3	38.3	153	16.4	5.1	13.4	33.2	86.6841	1.8	31.4	81.9843	13.7	1.5	1.5	5.2	5.5	2.68627	10
766	621	Los Yébenes1	2019	11	1	1	3	Futbol sala	1	Invasion	Contacto	Abierto	3	3	24.6	65	90	4	35	40	10	44.673	24.9	70	30	1.06034	7	2	50.2	147	23.2	13.6	27	36.6	72.9084	1.9	34.7	69.1235	15.1	1.6	1.5	5.9	6.1	1.11029	10
767	622	Los Yébenes1	2019	13	2	1	3	Futbol sala	1	Invasion	Contacto	Abierto	1	4	33.8	75	80	3	5	20	9.5	38.6266	20.6	20	10	1.55046	7	2	53.7	157	21.8	11.4	21.3	42.3	78.7709	2.2	40.1	74.6741	18	1.9	1.9	6.9	7.3	1.57895	10
768	623	Los Yébenes1	2019	11	1	1	3	Futbol sala	1	Invasion	Contacto	Abierto	3	3	24.4	90	80	2.5	20	20	9	39.7354	17.8	20	20	0.827119	3	1	65.5	149	29.5	23.4	35.8	42.1	64.2748	2.2	39.9	60.916	18.1	2	1.9	7	7.2	0.773504	10
769	624	Los Yébenes1	2019	13	2	1	3	Futbol sala	1	Invasion	Contacto	Abierto	5	4	22.3	30	30	7	65	70	11.5	49.1162	31	80	60	1.42038	7	2	37.2	154	15.7	4.9	13.2	32.3	86.828	1.7	30.6	82.2581	13	1.3	1.3	5.1	5.3	2.65306	10
770	625	Los Yébenes1	2019	12	1	1	3	Futbol sala	1	Invasion	Contacto	Abierto	5	3	23.8	60	60	2.5	10	20	9	37.8698	19.4	20	10	1.04846	8	3	52.5	152	22.7	12	22.8	40.5	77.1429	2.1	38.4	73.1429	17	1.8	1.8	6.6	6.8	1.41667	10
771	626	Los Yébenes1	2019	12	1	1	3	Futbol sala	1	Invasion	Contacto	Abierto	7	3	20.4	35	40	4.5	40	50	10	42.961	19.7	20	10	0.769811	11	3	65.2	157	26.5	23.1	35.4	42.1	64.5706	2.2	39.9	61.1963	19.2	1.8	1.8	7.8	7.8	0.831169	10
772	627	Los Yébenes1	2019	12	1	1	3	Futbol sala	1	Invasion	Contacto	Abierto	4	3	27.8	80	80	5	45	50	10.5	45.5066	17.6	10	10	1.18803	7	2	49.8	146	23.4	13.1	26.3	36.7	73.6948	1.9	34.8	69.8795	14.5	1.6	1.6	5.6	5.7	1.10687	10
773	628	Los Yébenes1	2019	14	2	1	3	Futbol sala	1	Invasion	Contacto	Abierto	7	6	37.3	75	70	7	50	70	11.5	47.6346	37.5	90	50	1.88384	6	2	52.7	163	19.8	7.9	14.9	44.8	85.0095	2.3	42.5	80.6452	18.6	2.2	2.1	7.1	7.2	2.35443	14
774	629	Los Yébenes1	2019	14	2	1	3	Futbol sala	1	Invasion	Contacto	Abierto	11	3	24.7	15	20	7.5	65	70	11.5	47.6346	24.3	20	10	1.40341	6	2	45	160	17.6	8.3	18.4	36.7	81.5556	1.9	34.8	77.3333	14.7	1.5	1.4	5.7	6.1	1.77108	14
775	630	Los Yébenes1	2019	14	2	1	3	Futbol sala	1	Invasion	Contacto	Abierto	9	4	18.1	3	5	8	70	80	12	50.3338	25.7	30	10	0.962766	8	3	38.9	144	18.8	7.9	20.3	31	79.6915	1.7	29.3	75.3213	11.7	1.2	1.2	4.6	4.7	1.48101	14
776	631	Los Yébenes1	2019	13	2	1	3	Futbol sala	1	Invasion	Contacto	Abierto	7	3	30.2	65	70	6.5	60	70	11	46.4938	25.2	40	30	1.09025	3	1	80.9	171	27.7	23.9	29.6	57	70.4574	2.9	54.1	66.8727	24.8	2.6	2.5	9.6	10.1	1.03766	10
777	632	Los Yébenes1	2019	15	2	1	3	Futbol sala	1	Invasion	Contacto	Abierto	7	6	34.3	30	40	10	75	90	13	54.481	35.2	70	40	1.42324	4	2	75.6	177	24.1	17.3	22.9	58.3	77.1164	2.9	55.4	73.2804	24.8	2.6	2.7	9.6	9.9	1.43353	14
778	633	Los Yébenes1	2019	14	2	1	3	Futbol sala	1	Invasion	Contacto	Abierto	7	6	34.3	65	60	10	90	95	13	55.7322	37.3	90	50	1.657	5	2	52.9	160	20.7	8	15.1	44.9	84.8771	2.3	42.6	80.5293	19.8	2.1	2.1	7.7	7.9	2.475	14
779	634	Los Yébenes1	2019	14	2	1	3	Futbol sala	1	Invasion	Contacto	Abierto	1	3	27.9	30	30	5	30	40	10.5	42.2362	28.2	40	20	0.982394	5	2	80.1	168	28.4	23.9	29.8	56.2	70.1623	2.8	53.4	66.6667	24.3	2.6	2.6	9.4	9.7	1.01674	14
780	635	Los Yébenes1	2019	14	2	1	3	Futbol sala	1	Invasion	Contacto	Abierto	10	4	40.4	85	80	8.5	70	90	12	50.3338	30.3	50	20	1.89671	10	3	52.4	157	21.3	7.9	15.1	44.5	84.9237	2.3	42.2	80.5344	19.1	2.2	2.3	7.2	7.4	2.41772	14
781	636	Los Yébenes1	2019	14	2	1	3	Futbol sala	1	Invasion	Contacto	Abierto	5	3	23.7	10	20	7	50	70	11.5	47.6346	25.9	30	10	1.37791	5	2	45.7	163	17.2	6.3	13.8	39.4	86.2144	2.1	37.3	81.6193	16.3	1.8	1.7	6.3	6.5	2.5873	14
782	637	Los Yébenes1	2019	13	2	1	3	Futbol sala	1	Invasion	Contacto	Abierto	8	4	26.4	45	50	3	5	20	9.5	38.6266	18.6	10	10	0.93617	7	2	62.5	149	28.2	23.2	37.2	39.3	62.88	2.1	37.2	59.52	17.3	1.7	1.7	6.8	7.1	0.74569	10
783	638	Los Yébenes1	2019	14	2	1	3	Futbol sala	1	Invasion	Contacto	Abierto	9	3	19.8	3	5	3.5	10	20	9.5	36.8378	19.1	5	10	1.15789	8	3	41.5	156	17.1	7	16.9	34.5	83.1325	1.8	32.7	78.7952	13.7	1.4	1.4	5.3	5.6	1.95714	14
784	639	Los Yébenes1	2019	14	2	1	3	Futbol sala	1	Invasion	Contacto	Abierto	3	3	28.1	35	30	5	30	40	10.5	42.2362	26.4	30	10	1.52717	9	3	47.8	161	18.4	7.2	15	40.6	84.9372	2.1	38.5	80.5439	16.4	2	1.9	6	6.5	2.27778	14
785	640	Los Yébenes1	2019	14	2	1	3	Futbol sala	1	Invasion	Contacto	Abierto	6	2	30.1	40	40	5	30	40	10.5	42.2362	30.4	50	20	1.66298	6	2	52.3	170	18.1	7.7	14.7	44.6	85.2772	2.3	42.3	80.8795	19.4	2	1.9	7.6	7.9	2.51948	14
786	641	Los Yébenes1	2019	14	2	1	3	Futbol sala	1	Invasion	Contacto	Abierto	8	3	36.8	75	70	6	35	50	11	44.9354	27.2	30	10	1.68807	5	2	58	163	21.8	10.8	18.7	47.2	81.3793	2.4	44.8	77.2414	20	2.2	2.2	7.7	7.9	1.85185	14
787	642	Los Yébenes1	2019	15	2	1	3	Futbol sala	1	Invasion	Contacto	Abierto	5	3	46.4	90	90	9	60	90	12.5	51.705	33.8	60	30	1.99142	8	3	67.3	170	23.3	14.7	21.8	52.6	78.1575	2.7	49.9	74.1456	22	2.4	2.4	8.6	8.6	1.4966	14
788	643	Los Yébenes1	2019	14	2	1	3	Futbol sala	1	Invasion	Contacto	Abierto	8	3	19.9	3	5	5	30	40	10.5	42.2362	25.4	20	10	0.900452	7	2	56.6	160	22.1	11.5	20.3	45.1	79.682	2.3	42.8	75.6184	19.4	2	2	7.6	7.8	1.68696	14
789	644	Los Yébenes1	2019	14	2	1	3	Futbol sala	1	Invasion	Contacto	Abierto	7	5	23.1	10	10	4.5	20	30	10	39.537	26.1	30	10	0.931452	7	2	53.5	147	24.8	15.5	29	38	71.028	2	36	67.2897	15.3	1.7	1.5	5.9	6.2	0.987097	14
790	645	Los Yébenes1	2019	14	2	1	3	Futbol sala	1	Invasion	Contacto	Abierto	2	2	26.4	20	20	5	30	40	10.5	42.2362	30.5	50	20	1.39683	4	2	50.7	164	18.9	6.7	13.2	44	86.785	2.3	41.7	82.2485	19.5	1.9	2.1	7.5	8	2.91045	14
791	646	Los Yébenes1	2019	10	1	2	7	Patinaje	3	Individual	No contacto	Cerrado	5	3	20.4	90	90	2	40	30	9	41.601	20.1	50	40	0.948837	1	1	41	138	21.5	11.7	28.5	29.3	71.4634	1.5	27.8	67.8049	11	1.2	1.2	4.2	4.4	0.940171	10
792	647	Los Yébenes1	2019	15	2	1	1	Futbol	1	Invasion	Contacto	Abierto	7	7	33.6	25	30	10	75	90	13	54.481	30.3	40	20	1.54839	7	2	68.9	178	21.7	11.1	16.1	57.8	83.8897	2.9	54.9	79.6807	25.4	2.8	2.9	9.5	10.2	2.28829	14
793	648	Los Yébenes1	2019	9	1	1	1	Futbol	1	Invasion	Contacto	Abierto	4	6	16.5	65	70	4	65	60	10	48.097	20.3	50	60	0.760369	5	2	38.4	133	21.7	9.6	25.1	28.8	75	1.6	27.2	70.8333	11	1.1	0.7	4.7	4.5	1.14583	6
794	649	Los Yébenes1	2019	9	1	1	1	Futbol	1	Invasion	Contacto	Abierto	4	2	18.7	85	80	4	65	60	10	48.097	18.5	30	40	0.939698	11	3	36.3	135	19.9	9.2	25.4	27.1	74.6556	1.5	25.6	70.5234	10.1	1	1	4	4.1	1.09783	6
795	650	Los Yébenes1	2019	9	1	1	1	Futbol	1	Invasion	Contacto	Abierto	4	4	17	70	70	6.5	90	90	11	52.7274	23.9	80	80	0.977011	6	2	33.7	139	17.4	6.2	18.5	27.5	81.6024	1.5	26	77.1513	11	1.1	1	4.3	4.6	1.77419	6
796	651	Los Yébenes1	2019	8	1	1	1	Futbol	1	Invasion	Contacto	Abierto	4	2	17.9	97	90	4	80	70	10	49.809	17.8	40	40	0.895	11	3	36.5	135	20	9.8	26.9	26.7	73.1507	1.5	25.2	69.0411	10.1	0.9	0.9	4.1	4.2	1.03061	6
797	652	Los Yébenes1	2019	8	1	1	1	Futbol	1	Invasion	Contacto	Abierto	4	3	13.7	60	60	5.5	90	90	10.5	52.0474	20.3	60	60	0.748634	9	3	30	128	18.3	7.6	25.3	22.4	74.6667	1.3	21.1	70.3333	7.6	0.7	0.7	3.1	3.1	1	6
798	653	Los Yébenes1	2019	7	1	1	1	Futbol	1	Invasion	Contacto	Abierto	4	2	13.5	80	80	4.5	90	90	10	51.521	21.2	80	90	0.931034	5	2	24.2	129	14.5	4.2	17.4	20	82.6446	1.2	18.8	77.686	7.1	0.7	0.7	2.8	2.9	1.69048	6
799	654	Los Yébenes1	2019	8	1	1	1	Futbol	1	Invasion	Contacto	Abierto	5	2	14.9	70	70	5	85	90	10.5	52.0474	24.6	90	90	0.871345	7	2	31.1	135	17.1	6	19.3	25.1	80.7074	1.4	23.7	76.2058	9.8	0.9	0.9	3.9	4.1	1.63333	6
800	655	Los Yébenes1	2019	9	1	1	1	Futbol	1	Invasion	Contacto	Abierto	4	2	15.8	60	60	2.5	35	30	9	43.4666	16.8	20	30	0.858696	4	2	39.3	146	18.4	9.4	24	29.9	76.0814	1.6	28.3	72.0102	12	1.1	1.1	4.8	5	1.2766	6
801	656	Los Yébenes1	2019	8	1	1	1	Futbol	1	Invasion	Contacto	Abierto	4	2	8.8	3	10	4	80	70	10	49.809	16.3	20	30	0.590604	8	3	25.5	131	14.9	4.3	16.8	21.2	83.1373	1.2	20	78.4314	7.2	0.7	0.7	2.8	3	1.67442	6
802	657	Los Yébenes1	2019	10	1	1	1	Futbol	1	Invasion	Contacto	Abierto	6	2	22.8	95	90	4	60	50	10	46.385	16.1	20	10	1.26667	9	3	40.5	150	18	8.5	20.9	32	79.0123	1.7	30.3	74.8148	13	1.3	1.2	5.2	5.3	1.52941	10
803	658	Los Yébenes1	2019	11	1	1	1	Futbol	1	Invasion	Contacto	Abierto	7	5	18.8	55	50	4	44	40	10	44.673	20.2	40	30	0.926108	10	3	40.3	141	20.3	8.9	22.1	31.4	77.9156	1.7	29.7	73.6973	12.1	1.3	1.2	4.7	4.9	1.35955	10
804	659	Los Yébenes1	2019	9	1	1	17	Ciclismo	3	Individual	No contacto	Abierto	4	8	17.9	80	80	7	95	95	11.5	55.0426	23.8	80	80	1.08485	10	3	31.9	139	16.5	5.8	18.2	26.1	81.8182	1.4	24.7	77.4295	9.9	1	0.9	3.9	4.1	1.7069	6
805	660	Los Yébenes1	2019	11	1	1	1	Futbol	1	Invasion	Contacto	Abierto	7	2	18.3	50	40	6	70	70	11	49.6106	23.1	60	50	1.18065	9	3	33	146	15.5	6.1	18.5	26.9	81.5152	1.5	25.4	76.9697	9.9	1	1	3.8	4.1	1.62295	10
806	661	Los Yébenes1	2019	11	1	1	1	Futbol	1	Invasion	Contacto	Abierto	5	4	18.3	50	40	5.5	60	70	10.5	47.1418	24.6	70	60	1.03977	10	3	33.1	137	17.6	6.2	18.8	26.9	81.2689	1.5	25.4	76.7372	10.3	1	1	4.1	4.2	1.66129	10
807	662	Los Yébenes1	2019	9	1	1	1	Futbol	1	Invasion	Contacto	Abierto	3	2	16.8	70	70	2	30	20	9	43.4666	18.2	30	40	0.857143	5	2	36.8	137	19.6	9.5	25.7	27.3	74.1848	1.5	25.8	70.1087	10.1	1	1	4	4.1	1.06316	6
808	663	Los Yébenes1	2019	10	1	1	1	Futbol	1	Invasion	Contacto	Abierto	2	2	15	35	30	4	60	50	10	46.385	23.9	80	60	0.824176	9	3	29.9	128	18.2	6.2	20.6	23.7	79.2642	1.3	22.4	74.9164	8.8	0.9	0.8	3.4	3.7	1.41935	10
809	664	Los Yébenes1	2019	11	1	1	1	Futbol	1	Invasion	Contacto	Abierto	4	2	20.6	70	60	4	45	40	10	44.673	13.6	5	10	0.81746	10	3	55.1	148	25.2	17.3	31.4	37.8	68.6025	2	35.8	64.9728	16.1	1.6	1.6	6.4	6.5	0.930636	10
810	665	Los Yébenes1	2019	11	1	1	1	Futbol	1	Invasion	Contacto	Abierto	4	2	17.4	40	30	6.5	75	80	11	49.6106	20.4	40	30	0.940541	8	3	41.1	149	18.5	9.8	23.9	31.3	76.1557	1.7	29.6	72.0195	11.8	1.2	1.2	4.6	4.8	1.20408	10
811	666	Los Yébenes1	2019	10	1	1	1	Futbol	1	Invasion	Contacto	Abierto	6	2	15.6	45	40	3.5	50	40	9.5	43.993	18.6	30	20	0.760976	5	2	47.3	152	20.5	12.5	26.4	34.8	73.5729	1.8	33	69.7674	14.4	1.4	1.3	5.7	6	1.152	10
812	667	Los Yébenes1	2019	10	1	1	1	Futbol	1	Invasion	Contacto	Abierto	6	4	22.6	95	90	1.5	10	10	8	36.817	14.8	10	10	0.773973	5	2	68.3	153	29.2	31.1	45.6	37.2	54.4656	2	35.2	51.5373	18.5	1.6	1.6	7.6	7.7	0.594855	10
813	668	Los Yébenes1	2019	11	1	1	1	Futbol	1	Invasion	Contacto	Abierto	6	2	22.5	85	70	6.5	40	80	11	49.6106	23.5	60	50	1.52027	9	3	33.8	151	14.8	5.2	15.3	28.6	84.6154	1.6	27	79.8817	11	1.1	1.1	4.3	4.5	2.11538	10
815	670	Los Yébenes1	2019	11	1	1	1	Futbol	1	Invasion	Contacto	Abierto	5	3	17.3	40	30	4.5	50	50	10	44.673	19.6	30	30	1.00581	3	1	36.2	145	17.2	7	19.4	29.2	80.663	1.6	27.6	76.2431	11	1.1	1.1	4.3	4.5	1.57143	10
816	671	Los Yébenes1	2019	10	1	1	1	Futbol	1	Invasion	Contacto	Abierto	5	3	14.2	20	30	6.5	90	90	11	51.169	20.1	40	30	0.771739	4	2	34	136	18.4	7.5	22.1	26.5	77.9412	1.5	25	73.5294	9.9	1	0.9	4	4	1.32	10
817	672	Los Yébenes1	2019	11	1	1	1	Futbol	1	Invasion	Contacto	Abierto	7	5	15	15	20	6.5	75	80	11	49.6106	20.2	40	30	0.777202	3	1	37.9	140	19.3	9.8	25.8	28.1	74.1425	1.5	26.6	70.1847	10.4	1.1	1	4.1	4.2	1.06122	10
818	673	Los Yébenes1	2019	11	1	1	1	Futbol	1	Invasion	Contacto	Abierto	6	2	20.6	65	60	2	15	10	9	39.7354	14.8	10	10	0.907489	11	3	50.5	149	22.7	16.3	32.2	34.2	67.7228	1.8	32.4	64.1584	14.5	1.3	1.4	5.8	6	0.889571	10
819	674	Los Yébenes1	2019	10	1	1	1	Futbol	1	Invasion	Contacto	Abierto	6	2	20.4	85	80	7.5	97	90	11.5	53.561	20.6	50	30	1.04615	7	2	39.9	143	19.5	9.7	24.3	30.2	75.6892	1.6	28.6	71.6792	11.4	1.2	1.1	4.4	4.7	1.17526	10
820	675	Los Yébenes1	2019	11	1	1	1	Futbol	1	Invasion	Contacto	Abierto	7	6	15.6	25	20	10	97	99	13	59.4858	22.4	50	50	0.901734	9	3	36.9	146	17.3	7.8	21.1	29.1	78.8618	1.6	27.5	74.5257	10.6	1.1	1	4.2	4.3	1.35897	10
821	676	Los Yébenes1	2019	10	1	1	1	Futbol	1	Invasion	Contacto	Abierto	6	5	18.3	65	60	3	45	30	9.5	43.993	21.9	60	40	0.809735	5	2	46.2	143	22.6	12.9	27.9	33.3	72.0779	1.8	31.5	68.1818	14	1.3	1.3	5.6	5.8	1.08527	10
822	677	Los Yébenes1	2019	11	1	1	3	Futbol sala	1	Invasion	Contacto	Abierto	2	3	20.6	70	60	5	55	60	10.5	47.1418	26.8	90	70	1.17714	8	3	39.8	151	17.5	7.9	19.8	31.9	80.1508	1.7	30.2	75.8794	12.6	1.3	1.2	4.9	5.2	1.59494	10
823	678	Los Yébenes1	2019	11	1	1	3	Futbol sala	1	Invasion	Contacto	Abierto	1	3	23.4	85	80	3.5	40	40	9.5	42.2042	16.8	20	20	0.939759	8	3	62.2	158	24.9	16.2	26.1	46	73.955	2.4	43.6	70.0965	19.8	2.1	1.9	8	7.8	1.22222	10
824	679	Los Yébenes1	2019	12	1	1	1	Futbol	1	Invasion	Contacto	Abierto	1	3	25.6	75	70	7	85	80	11.5	50.5978	22.1	40	20	1.45455	6	2	47.8	165	17.6	7.9	16.5	39.9	83.4728	2.1	37.8	79.0795	17	1.8	1.7	6.5	7	2.1519	10
825	680	Los Yébenes1	2019	12	1	1	1	Futbol	1	Invasion	Contacto	Abierto	7	3	20.9	50	40	3.5	30	30	9.5	40.4154	16.8	10	10	0.924779	8	3	51.5	151	22.6	16.6	32.2	34.9	67.767	1.8	33.1	64.2718	14.3	1.4	1.4	5.7	5.8	0.861446	10
826	681	Los Yébenes1	2019	12	1	1	1	Futbol	1	Invasion	Contacto	Abierto	7	5	16.4	10	20	3.5	30	30	9.5	40.4154	20	20	10	0.745455	5	2	50.2	151	22	14.4	28.6	35.8	71.3147	1.9	33.9	67.5299	14.2	1.5	1.4	5.6	5.7	0.986111	10
827	682	Los Yébenes1	2019	12	1	1	1	Futbol	1	Invasion	Contacto	Abierto	2	3	23.7	65	60	3.5	30	30	9.5	40.4154	15.3	5	10	1.03947	4	2	52.1	151	22.8	14.8	28.4	37.3	71.5931	2	35.3	67.7543	15.9	1.5	1.5	6.3	6.6	1.07432	10
828	683	Los Yébenes1	2019	15	2	1	1	Futbol	1	Invasion	Contacto	Abierto	11	7	30.2	20	20	10	75	90	13	54.481	40	90	70	1.41784	3	1	55.9	162	21.3	7.5	13.4	48.4	86.5832	2.5	45.9	82.1109	21.4	2.3	2.2	8.3	8.6	2.85333	14
829	684	Los Yébenes1	2019	15	2	1	1	Futbol	1	Invasion	Contacto	Abierto	10	8	29.4	20	20	9	60	90	12.5	51.705	39.5	90	60	1.65169	1	1	49.1	166	17.8	5.6	11.5	43.5	88.5947	2.2	41.3	84.1141	18.7	2.1	2	7.1	7.5	3.33929	14
830	685	Los Yébenes1	2019	14	2	1	1	Futbol	1	Invasion	Contacto	Abierto	7	4	26.7	30	20	7	50	70	11.5	47.6346	22.9	20	10	1.15584	2	1	69.8	174	23.1	15	21.5	54.8	78.51	2.8	52	74.4986	24.7	2.4	2.4	9.9	10	1.64667	14
831	686	Los Yébenes1	2019	15	2	1	1	Futbol	1	Invasion	Contacto	Abierto	8	3	30.8	20	20	10.5	80	95	13	54.481	39.3	90	60	1.60417	5	2	57.4	173	19.2	6.8	11.8	50.6	88.1533	2.6	48	83.6237	22.9	2.4	2.4	8.9	9.2	3.36765	14
832	687	Los Yébenes1	2019	13	2	1	1	Futbol	1	Invasion	Contacto	Abierto	4	4	34.7	80	90	8	70	90	12	51.7386	43	100	100	1.42213	5	2	66.5	165	24.4	15.1	22.7	51.4	77.2932	2.6	48.8	73.3835	22.1	2.4	2.5	8.4	8.8	1.46358	10
833	688	Los Yébenes1	2019	15	2	1	1	Futbol	1	Invasion	Contacto	Abierto	9	3	33.2	25	30	7	30	60	11.5	46.153	30.9	40	30	1.18149	7	2	75.7	164	28.1	22.4	29.6	53.3	70.4095	2.7	50.6	66.8428	22.3	2.4	2.4	8.6	8.9	0.995536	14
834	689	Los Yébenes1	2019	13	2	1	1	Futbol	1	Invasion	Contacto	Abierto	6	5	21.4	20	20	7.5	70	80	11.5	49.1162	26.4	50	40	1.04902	7	2	42.2	144	20.4	7	16.5	35.2	83.4123	1.9	33.3	78.91	15.1	1.6	1.6	5.7	6.2	2.15714	10
835	690	Los Yébenes1	2019	13	2	1	1	Futbol	1	Invasion	Contacto	Abierto	8	3	23.1	35	30	7	65	70	11.5	49.1162	33.4	90	70	1.44375	7	2	43	164	16	5.5	12.9	37.5	87.2093	2	35.5	82.5581	15.8	1.6	1.7	6.1	6.4	2.87273	10
836	691	Los Yébenes1	2019	15	2	1	1	Futbol	1	Invasion	Contacto	Abierto	6	3	34.6	35	40	9	60	90	12.5	51.705	28.5	30	20	1.20139	8	3	75.7	162	28.8	18	23.8	57.7	76.2219	2.9	54.8	72.391	24.6	2.8	2.7	9.4	9.7	1.36667	14
837	692	Los Yébenes1	2019	14	2	1	1	Futbol	1	Invasion	Contacto	Abierto	8	4	27.4	30	30	8	70	80	12	50.3338	35	80	40	1.64072	4	2	45.4	165	16.7	5.6	12.4	39.8	87.6652	2.1	37.7	83.0396	16.2	1.9	1.9	6.1	6.3	2.89286	14
838	693	Los Yébenes1	2019	14	2	1	1	Futbol	1	Invasion	Contacto	Abierto	4	3	23.2	10	10	7	50	70	11.5	47.6346	30.8	60	30	1.18367	6	2	54	166	19.6	9.1	16.9	44.9	83.1481	2.3	42.6	78.8889	19.3	2	2	7.4	7.9	2.12088	14
839	694	Los Yébenes1	2019	12	1	1	1	Futbol	1	Invasion	Contacto	Abierto	7	3	18.9	20	30	6	65	70	11	48.0522	22.5	40	20	0.863014	4	2	53.4	156	21.9	15.1	28.2	38.3	71.7228	2	36.3	67.9775	16	1.6	1.5	6.4	6.5	1.0596	10
840	695	Los Yébenes1	2019	12	1	1	1	Futbol	1	Invasion	Contacto	Abierto	7	3	18.9	20	30	4	35	40	10	42.961	20.7	30	10	0.821739	6	2	43.8	138	23	11.4	26	32.4	73.9726	1.7	30.7	70.0913	12.9	1.3	1.3	5.1	5.2	1.13158	10
841	696	Los Yébenes1	2019	13	2	1	1	Futbol	1	Invasion	Contacto	Abierto	4	3	17.4	5	10	8.5	80	90	12	51.7386	23.5	30	20	1.15232	8	3	34.5	151	15.1	4.5	12.9	30	86.9565	1.6	28.4	82.3188	11.5	1.2	1.3	4.4	4.6	2.55556	10
842	697	Los Yébenes1	2019	12	1	1	1	Futbol	1	Invasion	Contacto	Abierto	6	3	17.1	15	20	6	65	70	11	48.0522	28.2	80	40	0.977143	5	2	33.3	138	17.5	5.5	16.5	27.8	83.4835	1.5	26.3	78.979	10.9	1.1	1.1	4.2	4.5	1.98182	10
843	698	Los Yébenes1	2019	13	2	1	1	Futbol	1	Invasion	Contacto	Abierto	10	5	22.7	35	30	7	65	70	11.5	49.1162	23	30	20	1.12935	9	3	48.3	155	20.1	11.2	23.2	37.1	76.8116	1.9	35.2	72.8778	14.5	1.6	1.5	5.6	5.8	1.29464	10
844	699	Los Yébenes1	2019	13	2	1	1	Futbol	1	Invasion	Contacto	Abierto	10	3	26.2	45	40	7.5	70	80	11.5	49.1162	28.8	60	50	1.23005	4	2	45.5	146	21.3	7.8	17.2	37.7	82.8571	2	35.7	78.4615	15.7	1.8	1.7	6	6.2	2.01282	10
845	700	Los Yébenes1	2019	12	1	1	1	Futbol	1	Invasion	Contacto	Abierto	9	4	28.1	85	80	6	65	70	11	48.0522	27.3	70	40	1.08494	4	2	68	162	25.9	17.5	25.7	50.5	74.2647	2.6	47.9	70.4412	22.2	2.3	2.2	8.7	9	1.26857	10
846	701	Los Yébenes1	2019	13	2	1	1	Futbol	1	Invasion	Contacto	Abierto	7	3	20.7	20	20	10.5	95	99	13	56.9834	36.3	95	80	1.21765	6	2	43.5	160	17	6.3	14.4	37.2	85.5172	2	35.2	80.9195	15.7	1.6	1.5	6.3	6.3	2.49206	10
847	702	Los Yébenes1	2019	12	1	1	1	Futbol	1	Invasion	Contacto	Abierto	9	6	20.5	50	40	10.5	97	99	13	58.2346	36.7	99	90	1.29747	7	2	34.5	148	15.8	4.5	13.1	30	86.9565	1.6	28.4	82.3188	12	1.2	1.3	4.6	4.9	2.66667	10
848	703	Los Yébenes1	2019	11	1	1	1	Futbol	1	Invasion	Contacto	Abierto	9	3	22.2	80	70	7.5	90	90	11.5	52.0794	26.6	90	70	1.32934	7	2	39.7	154	16.7	7.1	18	32.6	82.1159	1.7	30.9	77.8338	13	1.3	1.3	5	5.4	1.83099	10
849	704	Los Yébenes1	2019	12	1	1	1	Futbol	1	Invasion	Contacto	Abierto	2	3	14.7	5	10	4.5	40	50	10	42.961	21.8	30	20	0.854651	4	2	30.4	133	17.2	5.5	18.2	24.9	81.9079	1.4	23.5	77.3026	9	0.9	0.9	3.5	3.7	1.63636	10
850	705	Los Yébenes1	2019	12	1	1	1	Futbol	1	Invasion	Contacto	Abierto	3	2	17.1	15	20	5.5	50	60	10.5	45.5066	23.1	40	20	1.11765	2	1	32.6	146	15.3	5.5	16.9	27.1	83.1288	1.5	25.6	78.5276	9.3	1	0.9	3.7	3.7	1.69091	10
851	706	Los Yébenes1	2019	6	1	1	3	Futbol sala	1	Invasion	Contacto	Abierto	3	2	10.2	55	60	3.5	85	90	9.5	51.1482	21.4	95	90	0.671053	3	1	19.8	114	15.2	3.5	17.6	16.3	82.3232	1	15.3	77.2727	5.4	0.5	0.5	2.1	2.3	1.54286	6
852	707	Los Yébenes1	2019	6	1	1	3	Futbol sala	1	Invasion	Contacto	Abierto	1	4	13.7	95	95	4	90	90	10	53.233	18	70	70	0.787356	3	1	24.7	119	17.4	5.4	21.7	19.3	78.1377	1.1	18.2	73.6842	6.5	0.7	0.6	2.6	2.6	1.2037	6
853	708	Los Yébenes1	2019	6	1	1	3	Futbol sala	1	Invasion	Contacto	Abierto	1	2	10.6	70	70	3.5	85	90	9.5	51.1482	16.1	50	50	0.675159	4	2	21.5	117	15.7	4.2	19.4	17.3	80.4651	1	16.3	75.814	6	0.6	0.5	2.4	2.5	1.42857	6
854	709	Los Yébenes1	2019	9	1	1	3	Futbol sala	1	Invasion	Contacto	Abierto	3	2	12.9	25	30	5.5	80	80	10.5	50.4122	25.2	90	90	0.883562	5	2	23.6	127	14.6	3.7	15.6	19.9	84.322	1.2	18.7	79.2373	6.7	0.7	0.7	2.6	2.7	1.81081	6
855	710	Los Yébenes1	2019	8	1	1	3	Futbol sala	1	Invasion	Contacto	Abierto	3	2	16.9	90	90	5.5	85	90	10.5	52.0474	23.2	90	80	1.07643	7	2	27	131	15.7	4.9	18.3	22.1	81.8519	1.3	20.8	77.037	7.7	0.8	0.8	3	3.1	1.57143	6
856	711	Los Yébenes1	2019	8	1	1	3	Futbol sala	1	Invasion	Contacto	Abierto	2	2	12.4	30	40	3	60	50	9.5	47.5706	20.6	60	60	0.616915	7	2	37.2	136	20.1	10.9	29.4	26.3	70.6989	1.5	24.8	66.6667	9.9	0.9	0.9	4	4.1	0.908257	6
857	712	Los Yébenes1	2019	10	1	1	3	Futbol sala	1	Invasion	Contacto	Abierto	3	2	16.8	55	50	3.5	50	40	9.5	43.993	18.5	30	20	0.7	7	2	49.7	144	24	18.7	37.7	31	62.3742	1.7	29.3	58.9537	12.7	1.2	1.1	5.2	5.2	0.679144	10
858	713	Los Yébenes1	2019	9	1	1	3	Futbol sala	1	Invasion	Contacto	Abierto	4	2	15.9	60	60	3.5	60	50	9.5	45.7818	28.5	99	100	1.01923	7	2	30.2	139	15.6	5	16.6	25.2	83.4437	1.4	23.8	78.8079	9.7	0.9	0.9	3.9	4	1.94	6
859	714	Los Yébenes1	2019	8	1	1	3	Futbol sala	1	Invasion	Contacto	Abierto	4	2	15.7	80	80	4	80	70	10	49.809	23.3	90	80	0.887006	1	1	32.2	135	17.7	7	21.8	25.2	78.2609	1.4	23.8	73.913	9.8	0.9	0.9	3.9	4.1	1.4	6
860	715	Los Yébenes1	2019	9	1	1	3	Futbol sala	1	Invasion	Contacto	Abierto	4	2	13.1	25	30	3	50	40	9.5	45.7818	20.2	50	50	0.655	9	3	37	136	20	9	24.3	28	75.6757	1.5	26.5	71.6216	10.9	1.1	1	4.3	4.5	1.21111	6
861	716	Los Yébenes1	2019	9	1	1	3	Futbol sala	1	Invasion	Contacto	Abierto	5	2	13.5	30	30	3	50	40	9.5	45.7818	18	30	40	0.838509	6	2	30.3	137	16.1	5.9	19.6	24.4	80.5281	1.4	23	75.9076	9.2	0.8	0.8	3.8	3.8	1.55932	6
862	717	Los Yébenes1	2019	8	1	1	3	Futbol sala	1	Invasion	Contacto	Abierto	3	2	13.5	60	50	4.5	85	80	10	49.809	13.6	10	10	0.737705	11	3	32.4	133	18.3	6.8	20.9	25.6	79.0123	1.4	24.2	74.6914	10.4	0.9	0.9	4.2	4.4	1.52941	6
863	718	Los Yébenes1	2019	9	1	1	3	Futbol sala	1	Invasion	Contacto	Abierto	3	2	15	45	50	5.5	80	80	10.5	50.4122	19.8	50	50	0.867052	7	2	30.2	132	17.3	5.9	19.5	24.3	80.4636	1.4	22.9	75.8278	9.4	0.9	0.8	3.8	3.9	1.59322	6
864	719	Los Yébenes1	2019	8	1	1	3	Futbol sala	1	Invasion	Contacto	Abierto	1	2	23.1	97	99	2	40	30	9	45.3322	13.4	10	10	0.742765	10	3	60.1	139	31.1	24.6	40.9	35.5	59.0682	1.9	33.6	55.9068	16.5	1.6	1.5	6.6	6.8	0.670732	6
865	720	Los Yébenes1	2019	10	1	1	3	Futbol sala	1	Invasion	Contacto	Abierto	3	2	23.8	95	95	5.5	80	70	10.5	48.777	20.3	50	30	1.27957	10	3	40.3	147	18.6	9.1	22.5	31.2	77.4194	1.7	29.5	73.201	12.1	1.3	1.2	4.7	4.9	1.32967	10
866	721	Los Yébenes1	2019	9	1	1	3	Futbol sala	1	Invasion	Contacto	Abierto	5	3	13.3	25	30	5	50	80	10.5	50.4122	19.7	40	50	0.841772	5	2	29.3	136	15.8	5.8	19.8	23.5	80.2048	1.3	22.2	75.7679	8.2	0.8	0.8	3.2	3.4	1.41379	6
867	722	Los Yébenes1	2019	10	1	1	3	Futbol sala	1	Invasion	Contacto	Abierto	5	2	20.3	85	80	6.5	90	90	11	51.169	31.5	99	90	1.13408	9	3	33.1	136	17.9	6.4	19.2	26.7	80.6647	1.5	25.2	76.1329	10.1	1	1	4	4.1	1.57812	10
868	723	Los Yébenes1	2019	10	1	1	3	Futbol sala	1	Invasion	Contacto	Abierto	5	2	19.2	75	70	7.5	97	90	11.5	53.561	33.7	100	100	1.12281	8	3	31.7	136	17.1	5.5	17.5	26.2	82.6498	1.4	24.8	78.2334	10.3	1	1	4.1	4.2	1.87273	10
869	724	Los Yébenes1	2019	10	1	1	3	Futbol sala	1	Invasion	Contacto	Abierto	3	2	17.4	55	50	6.5	90	90	11	51.169	19.2	40	30	0.961326	6	2	37.1	143	18.1	9.1	24.6	28	75.4717	1.5	26.5	71.4286	10.3	1	1	4.1	4.2	1.13187	10
870	725	Los Yébenes1	2019	10	1	1	3	Futbol sala	1	Invasion	Contacto	Abierto	5	2	18.5	75	60	6.5	90	90	11	51.169	23.7	70	50	1.2585	3	1	30	143	14.7	4.6	15.3	25.4	84.6667	1.4	24	80	9.6	0.9	0.9	3.8	4	2.08696	10
871	726	Los Yébenes1	2019	11	1	1	3	Futbol sala	1	Invasion	Contacto	Abierto	4	2	18.1	50	40	5	55	60	10.5	47.1418	28.1	90	80	0.853774	6	2	40.4	138	21.2	10.1	24.9	30.3	75	1.6	28.7	71.0396	11.6	1.2	1.2	4.5	4.7	1.14851	10
872	727	Los Yébenes1	2019	10	1	1	3	Futbol sala	1	Invasion	Contacto	Abierto	1	2	18.3	65	60	2.5	25	30	9	41.601	11.6	5	10	0.680297	6	2	66.4	157	26.9	20.8	31.3	45.6	68.6747	2.3	43.3	65.2108	19.9	2.1	2	7.8	8	0.956731	10
873	728	Los Yébenes1	2019	10	1	1	3	Futbol sala	1	Invasion	Contacto	Abierto	4	2	15.6	45	40	1.5	10	10	8	36.817	16.5	20	20	0.696429	6	2	46.4	144	22.4	16.1	34.6	30.3	65.3017	1.6	28.7	61.8534	12.3	1.2	1.2	4.8	5.1	0.763975	10
874	729	Los Yébenes1	2019	11	1	1	3	Futbol sala	1	Invasion	Contacto	Abierto	5	2	16	25	30	8	95	90	12	54.5482	28.5	90	80	1.02564	8	3	37	154	15.6	6.3	16.9	30.7	82.973	1.7	29	78.3784	11.8	1.2	1.1	4.7	4.8	1.87302	10
875	730	Los Yébenes1	2019	11	1	1	3	Futbol sala	1	Invasion	Contacto	Abierto	4	2	14.4	15	20	2.5	20	20	9	39.7354	17	20	20	0.55814	6	2	52	142	25.8	21.5	41.3	30.5	58.6538	1.6	28.9	55.5769	13.3	1.3	1.2	5.3	5.5	0.618605	10
876	731	Los Yébenes1	2019	11	1	1	3	Futbol sala	1	Invasion	Contacto	Abierto	6	2	20.4	65	60	5	55	60	10.5	47.1418	24.9	70	60	1.04082	8	3	39.5	142	19.6	8.1	20.4	31.4	79.4937	1.7	29.7	75.1899	12.8	1.3	1.2	5.1	5.2	1.58025	10
877	732	Los Yébenes1	2019	11	1	1	3	Futbol sala	1	Invasion	Contacto	Abierto	3	2	19.9	65	50	6	70	70	11	49.6106	27.1	90	80	1.08743	7	2	35.3	139	18.3	7.6	21.6	27.7	78.4703	1.5	26.2	74.221	10.3	1.1	1	4	4.2	1.35526	10
878	733	Los Yébenes1	2019	11	1	1	3	Futbol sala	1	Invasion	Contacto	Abierto	5	2	19.2	55	50	8	95	90	12	54.5482	28.4	90	80	1.2549	7	2	29.5	139	15.3	4.1	14	25.4	86.1017	1.4	24	81.3559	9.8	1	1	3.8	4	2.39024	10
879	734	Los Yébenes1	2019	14	2	1	3	Futbol sala	1	Invasion	Contacto	Abierto	2	2	34.3	65	60	8.5	70	90	12	50.3338	32.4	70	30	1.74112	5	2	58.3	172	19.7	9.3	16	49	84.048	2.5	46.5	79.7599	21.7	2.3	2.4	8.3	8.7	2.33333	14
880	735	Los Yébenes1	2019	13	2	1	3	Futbol sala	1	Invasion	Contacto	Abierto	7	2	22.8	35	30	4	20	30	10	41.249	18.7	10	10	0.86692	6	2	66.4	159	26.3	22.2	33.4	44.2	66.5663	2.3	41.9	63.1024	19.2	1.9	1.9	7.6	7.8	0.864865	10
881	736	Los Yébenes1	2019	15	2	1	3	Futbol sala	1	Invasion	Contacto	Abierto	6	2	23.1	5	5	10	75	90	13	54.481	32.4	50	30	1.29775	9	3	54.6	175	17.8	6.8	12.4	47.8	87.5458	2.4	45.4	83.1502	20.4	2.3	2.2	7.8	8.1	3	14
882	737	Los Yébenes1	2019	10	1	1	8	Atletismo	3	Individual	No contacto	Cerrado	3	2	9	3	5	3	45	30	9.5	43.993	19.4	40	30	0.604027	8	3	26.8	134	14.9	5.9	22	20.9	77.9851	1.2	19.7	73.5075	7.1	0.7	0.7	2.8	2.9	1.20339	10
883	738	Los Yébenes1	2019	13	2	1	8	Atletismo	3	Individual	No contacto	Cerrado	2	2	27.1	50	50	3	5	20	9.5	38.6266	15	5	10	0.871383	4	2	71.8	152	31.1	27.9	38.8	43.9	61.1421	2.3	41.6	57.9387	19.9	2	2	7.8	8.1	0.713262	10
884	739	Los Yébenes1	2019	15	2	1	8	Atletismo	3	Individual	No contacto	Cerrado	2	2	28.2	10	20	9	60	90	12.5	51.705	24.6	10	10	1.56667	6	2	47.8	163	18	6.8	14.2	41	85.7741	2.1	38.9	81.3808	17.6	1.8	1.8	6.9	7.1	2.58824	14
885	740	Los Yébenes1	2019	9	1	2	8	Atletismo	3	Individual	No contacto	Cerrado	2	2	18.8	95	90	4.5	95	90	10	48.097	20.6	70	70	0.886792	10	3	42.1	141	21.2	13.3	31.7	28.8	68.4086	1.5	27.3	64.8456	10.8	1.2	1.1	4.2	4.3	0.81203	6
886	741	Los Yébenes1	2019	11	1	2	8	Atletismo	3	Individual	No contacto	Cerrado	3	2	15.8	25	30	4.5	85	70	10	44.673	20.3	40	40	0.724771	11	3	45.2	144	21.8	13.8	30.5	31.4	69.469	1.6	29.8	65.9292	11.8	1.2	1.2	4.6	4.8	0.855072	10
887	742	Los Yébenes1	2019	6	1	2	8	Atletismo	3	Individual	No contacto	Cerrado	2	2	9.4	45	70	1.5	65	50	8	44.8938	11.5	20	20	0.421525	5	2	31.1	118	22.3	10.5	33.7	20.6	66.2379	1.1	19.5	62.701	7.4	0.8	0.7	3	2.9	0.704762	6
888	743	Los Yébenes1	2019	12	1	2	8	Atletismo	3	Individual	No contacto	Cerrado	3	2	22.8	65	60	3	40	40	9.5	40.4154	17.2	20	10	0.847584	8	3	74.2	166	26.9	28.8	38.8	45.4	61.186	2.3	43.1	58.0863	18.2	2	1.9	7	7.3	0.631944	10
889	744	Los Yébenes1	2019	7	1	2	8	Atletismo	3	Individual	No contacto	Cerrado	3	2	9	10	30	3	80	80	9.5	49.3594	15	40	50	0.566038	3	1	20.6	114	15.9	4.8	23.4	15.8	76.699	0.9	14.9	72.3301	5.2	0.5	0.5	2.1	2.1	1.08333	6
890	745	Los Yébenes1	2019	11	1	1	8	Atletismo	3	Individual	No contacto	Cerrado	3	2	18.7	55	40	6	70	70	11	49.6106	23	60	50	1.1131	5	2	31	136	16.8	6.4	20.7	24.6	79.3548	1.4	23.2	74.8387	8.8	0.8	0.8	3.5	3.7	1.375	10
891	746	Los Yébenes1	2019	8	1	2	8	Atletismo	3	Individual	No contacto	Cerrado	1	2	11.2	60	40	6	97	99	11	54.2858	21.4	80	80	0.848485	6	2	22	129	13.2	4.5	20.6	17.5	79.5455	0.9	16.6	75.4545	5.9	0.6	0.5	2.4	2.4	1.31111	6
892	747	Los Yébenes1	2019	6	1	2	13	Gimnasia ritmica	3	Individual	No contacto	Cerrado	1	3	13.1	95	95	2.5	90	80	9	49.0634	19.5	90	90	0.79878	4	2	24.4	122	16.4	5.6	22.9	18.8	77.0492	1	17.8	72.9508	6.7	0.7	0.7	2.6	2.7	1.19643	6
894	749	Los Yébenes1	2019	6	1	2	13	Gimnasia ritmica	3	Individual	No contacto	Cerrado	1	3	7	20	20	2	85	70	9	49.0634	11.2	20	20	0.454545	8	3	18	108	15.4	4.5	25.2	13.5	75	0.7	12.8	71.1111	4	0.4	0.4	1.6	1.6	0.888889	6
895	750	Los Yébenes1	2019	6	1	2	14	Baile	3	Individual	No contacto	Cerrado	2	3	10.6	75	80	2	85	70	9	49.0634	13.8	40	40	0.595506	8	3	23.5	115	17.8	6.6	28.2	16.9	71.9149	0.9	16	68.0851	5.6	0.6	0.5	2.2	2.3	0.848485	6
896	751	Los Yébenes1	2019	6	1	2	13	Gimnasia ritmica	3	Individual	No contacto	Cerrado	2	3	6.7	20	20	2.5	90	80	9	49.0634	21	95	100	0.482014	8	3	16.2	108	13.9	3.4	21.2	12.8	79.0123	0.7	12.1	74.6914	3.8	0.4	0.3	1.6	1.5	1.11765	6
897	752	Los Yébenes1	2019	6	1	2	14	Baile	3	Individual	No contacto	Cerrado	3	3	8.2	30	40	5	97	99	10.5	55.3178	17.8	80	80	0.58156	6	2	19.3	117	14.1	4.1	21.2	15.2	78.7565	0.8	14.4	74.6114	4.9	0.5	0.5	1.9	2	1.19512	6
899	754	Los Yébenes1	2019	6	1	2	14	Baile	3	Individual	No contacto	Cerrado	1	3	11.7	90	90	5	97	99	10.5	55.3178	15.4	60	50	0.735849	6	2	22.9	120	15.9	5.1	22.2	17.8	77.7293	1	16.8	73.3624	6.1	0.7	0.6	2.4	2.4	1.19608	6
1000	755	Los Yébenes1	2019	9	1	2	14	Baile	3	Individual	No contacto	Cerrado	3	3	15.6	75	70	5	95	90	10.5	50.4122	21.9	80	80	1.06122	7	2	28.9	140	14.7	5.1	17.7	23.8	82.3529	1.2	22.6	78.2007	9.1	1	0.9	3.5	3.7	1.78431	6
1001	756	Los Yébenes1	2019	12	1	2	14	Baile	3	Individual	No contacto	Cerrado	1	1	17.4	15	20	2.5	25	30	9	37.8698	24.9	70	50	1.06748	7	2	34.3	145	16.3	6.2	18.1	28.1	81.9242	1.5	26.6	77.551	11	1.1	1.1	4.4	4.4	1.77419	10
1002	757	Los Yébenes1	2019	7	1	1	14	Baile	3	Individual	No contacto	Cerrado	2	1	11.5	55	50	6	97	99	11	55.8442	16.4	40	50	0.798611	5	2	24	129	14.4	4.5	18.6	19.5	81.25	1.1	18.4	76.6667	6.5	0.7	0.6	2.6	2.6	1.44444	6
1003	758	Los Yébenes1	2019	7	1	2	14	Baile	3	Individual	No contacto	Cerrado	1	1	10.4	20	50	6	97	99	11	55.8442	22.8	99	100	0.712329	9	3	19.7	116	14.6	4.3	21.6	15.4	78.1726	0.8	14.6	74.1117	5	0.5	0.5	2	2	1.16279	6
1004	759	Los Yébenes1	2019	7	1	2	14	Baile	3	Individual	No contacto	Cerrado	4	1	9.2	10	40	5	97	99	10.5	53.6826	19.4	80	90	0.657143	10	3	21.5	124	14	3.9	18.3	17.6	81.8605	0.9	16.7	77.6744	6.2	0.6	0.6	2.5	2.5	1.58974	6
1005	760	Los Yébenes1	2019	7	1	2	13	Gimnasia ritmica	3	Individual	No contacto	Cerrado	2	1	14.9	85	95	3.5	90	90	9.5	49.3594	14.2	30	40	0.748744	6	2	29.1	121	19.9	8.7	30	20.4	70.1031	1.1	19.3	66.323	7.2	0.8	0.8	2.8	2.8	0.827586	6
1006	761	Los Yébenes1	2019	7	1	2	14	Baile	3	Individual	No contacto	Cerrado	2	1	16.5	97	99	3.5	90	90	9.5	49.3594	22.8	99	100	0.953757	4	2	28.8	129	17.3	7	24.4	21.8	75.6944	1.1	20.7	71.875	7.8	0.9	0.8	3	3.1	1.11429	6
1007	762	Los Yébenes1	2019	8	1	2	14	Baile	3	Individual	No contacto	Cerrado	5	1	14.7	95	80	3	80	70	9.5	47.5706	16.1	40	30	0.746193	6	2	30.8	125	19.7	9.1	29.4	21.7	70.4545	1.1	20.6	66.8831	7.6	0.8	0.8	3	3	0.835165	6
1008	763	Los Yébenes1	2019	8	1	2	14	Baile	3	Individual	No contacto	Cerrado	3	1	17.5	97	95	4	90	90	10	49.809	20.7	80	70	0.91623	4	2	32.3	130	19.1	8.5	26.3	23.8	73.6842	1.2	22.6	69.969	8.7	1	0.9	3.3	3.5	1.02353	6
1009	764	Los Yébenes1	2019	7	1	2	14	Baile	3	Individual	No contacto	Cerrado	4	1	9.3	10	40	6	97	99	11	55.8442	13.3	20	30	0.688889	4	2	18.2	116	13.5	3.9	21.5	14.3	78.5714	0.8	13.5	74.1758	4.2	0.4	0.4	1.7	1.7	1.07692	6
1010	765	Los Yébenes1	2019	8	1	2	14	Baile	3	Individual	No contacto	Cerrado	4	1	18.5	97	99	4	90	90	10	49.809	23.6	95	90	0.963542	7	2	32.4	130	19.2	8.9	27.5	23.5	72.5309	1.2	22.3	68.8272	8.5	0.9	0.9	3.3	3.4	0.955056	6
1011	766	Los Yébenes1	2019	7	1	2	14	Baile	3	Individual	No contacto	Cerrado	2	2	13.8	75	90	4	97	95	10	51.521	13.3	20	30	0.793103	6	2	30.3	132	17.4	7.4	24.5	22.9	75.5776	1.2	21.7	71.6172	8.3	0.9	0.8	3.2	3.4	1.12162	6
1012	767	Los Yébenes1	2019	11	1	2	14	Baile	3	Individual	No contacto	Cerrado	1	1	12.3	5	10	6	95	90	11	49.6106	21.2	50	50	0.848276	8	3	22	123	14.5	4.1	18.8	17.9	81.3636	1	16.9	76.8182	6.3	0.6	0.6	2.6	2.5	1.53659	10
1013	768	Los Yébenes1	2019	7	1	1	8	Atletismo	3	Individual	No contacto	Cerrado	2	2	12.4	55	70	3.5	80	80	9.5	49.3594	16.8	40	60	0.700565	3	1	29	128	17.7	7.3	25.2	21.7	74.8276	1.2	20.5	70.6897	7.5	0.7	0.7	3	3.1	1.0274	6
1014	769	Los Yébenes1	2019	9	1	1	8	Atletismo	3	Individual	No contacto	Cerrado	2	2	14.3	30	40	3.5	60	50	9.5	45.7818	18	30	40	0.733333	7	2	37.1	138	19.5	9.6	25.8	27.5	74.124	1.5	26	70.0809	10.2	1	1	4.1	4.1	1.0625	6
1015	770	Los Yébenes1	2019	7	1	1	3	Futbol sala	1	Invasion	Contacto	Abierto	1	2	10.3	25	40	2.5	60	60	9	47.1978	23.7	95	100	0.620482	7	2	23.5	119	16.6	4.4	18.7	19.1	81.2766	1.1	18	76.5957	6.8	0.7	0.6	2.7	2.8	1.54545	6
1016	771	Los Yébenes1	2019	11	1	1	8	Atletismo	3	Individual	No contacto	Cerrado	4	3	16.9	40	30	6	70	70	11	49.6106	21.4	50	40	0.857868	7	2	38.6	140	19.7	10.1	26.2	28.5	73.8342	1.6	26.9	69.6891	10.5	1.1	1	4.2	4.2	1.0396	10
1017	772	Los Yébenes1	2019	9	1	2	14	Baile	3	Individual	No contacto	Cerrado	4	5	15.3	65	70	4	90	80	10	48.097	21.2	70	70	0.836066	6	2	31.9	132	18.3	8.3	25.9	23.6	73.9812	1.2	22.4	70.2194	8.7	0.9	0.9	3.4	3.5	1.04819	6
1018	773	Los Yébenes1	2019	9	1	2	14	Baile	3	Individual	No contacto	Cerrado	5	3	13.5	55	50	6	97	95	11	52.7274	21.1	70	70	0.89404	5	2	25.9	131	15.1	6.1	23.4	19.8	76.4479	1	18.8	72.5869	6.9	0.7	0.7	2.7	2.8	1.13115	6
1019	774	Los Yébenes1	2019	8	1	2	14	Baile	3	Individual	No contacto	Cerrado	5	1	14.5	95	80	2.5	65	60	9	45.3322	17.8	50	50	0.736041	4	2	32.7	129	19.7	9.2	28.2	23.5	71.8654	1.2	22.3	68.1957	8.6	0.9	0.9	3.3	3.5	0.934783	6
1020	775	Los Yébenes1	2019	8	1	2	13	Gimnasia ritmica	3	Individual	No contacto	Cerrado	5	4	11.5	80	50	2.5	65	60	9	45.3322	11	5	10	0.491453	8	3	33.2	119	23.4	13.6	40.9	19.6	59.0361	1	18.6	56.0241	7.3	0.8	0.7	2.9	2.9	0.536765	6
1021	776	Los Yébenes1	2019	13	2	2	14	Baile	3	Individual	No contacto	Cerrado	10	2	23	40	40	6	80	90	11	46.4938	27.2	80	60	1.12745	8	3	53	161	20.4	14.3	27	38.7	73.0189	2	36.7	69.2453	15.1	1.5	1.4	6	6.2	1.05594	10
1022	777	Los Yébenes1	2019	14	2	2	18	Voleibol	2	Dividida	No contacto	Abierto	8	3	22.9	40	30	6	85	90	11	44.9354	29	80	50	1.10096	8	3	60	170	20.8	17.5	29.1	42.5	70.8333	2.2	40.3	67.1667	16.3	1.7	1.7	6.3	6.6	0.931429	14
1023	778	Los Yébenes1	2019	14	2	2	18	Voleibol	2	Dividida	No contacto	Abierto	8	4	22.1	35	30	7	95	95	11.5	47.6346	24.2	50	30	1.08867	6	2	53.4	162	20.3	14.2	26.5	39.2	73.4082	2	37.2	69.6629	15.2	1.5	1.5	6	6.2	1.07042	14
1024	779	Los Yébenes1	2019	14	2	2	14	Baile	3	Individual	No contacto	Cerrado	7	1	22.8	40	30	3	25	30	9.5	36.8378	20.7	30	20	0.838235	9	3	65.4	155	27.2	27	41.3	38.4	58.7156	2	36.4	55.6575	15.5	1.6	1.6	6.1	6.2	0.574074	14
1025	780	Los Yébenes1	2019	13	2	2	14	Baile	3	Individual	No contacto	Cerrado	10	2	22.6	40	40	6.5	85	90	11	46.4938	28.8	90	60	1.06103	6	2	50.5	154	21.3	12.7	25.1	37.8	74.8515	1.9	35.9	71.0891	14.2	1.6	1.5	5.4	5.7	1.11811	10
1026	781	Los Yébenes1	2019	11	1	2	18	Voleibol	2	Dividida	No contacto	Abierto	6	6	17	35	40	6	95	90	11	49.6106	28.8	95	90	1.11111	5	2	36.2	154	15.3	7.1	19.7	29.1	80.3867	1.5	27.6	76.2431	11.2	1.1	1.1	4.4	4.6	1.57746	10
1027	782	Los Yébenes1	2019	7	1	2	14	Baile	3	Individual	No contacto	Cerrado	3	3	13.3	60	90	1.5	35	40	8	42.8746	20.3	90	90	0.863636	5	2	24.9	127	15.4	5.7	22.7	19.2	77.1084	1	18.2	73.0924	6.8	0.7	0.7	2.6	2.8	1.19298	6
1028	783	Los Yébenes1	2019	8	1	2	14	Baile	3	Individual	No contacto	Cerrado	4	1	12.8	85	60	3.5	85	80	9.5	47.5706	20	70	60	0.842105	3	1	26.8	133	15.2	6.9	25.9	19.9	74.2537	1.1	18.8	70.1493	6.9	0.7	0.6	2.8	2.8	1	6
1029	784	Los Yébenes1	2019	9	1	2	14	Baile	3	Individual	No contacto	Cerrado	4	1	13.4	40	50	1.5	35	20	8	38.8362	10	5	10	0.635071	7	2	41.4	140	21.1	14.6	35.2	26.8	64.7343	1.4	25.4	61.3527	10	1.1	1	3.9	4	0.684932	6
1030	785	Los Yébenes1	2019	8	1	2	14	Baile	3	Individual	No contacto	Cerrado	3	1	14.4	90	80	4.5	95	90	10	49.809	19.1	70	60	0.872727	4	2	30	135	16.5	7.7	25.8	22.3	74.3333	1.2	21.1	70.3333	7.6	0.8	0.8	3	3	0.987013	6
1031	786	Los Yébenes1	2019	8	1	2	14	Baile	3	Individual	No contacto	Cerrado	2	2	15.3	95	90	4.5	95	90	10	49.809	20.2	80	60	0.944444	3	1	28.2	132	16.2	7.1	25.2	21.1	74.8227	1.1	20	70.922	7.4	0.8	0.7	2.9	3	1.04225	6
1032	787	Los Yébenes1	2019	10	1	2	14	Baile	3	Individual	No contacto	Cerrado	2	3	16.1	60	50	6.5	97	95	11	51.169	29	99	90	1.12587	4	2	23	127	14.3	4.9	21.1	18.1	78.6957	1	17.1	74.3478	6.4	0.6	0.6	2.6	2.6	1.30612	10
1033	788	Los Yébenes1	2019	14	2	2	18	Voleibol	2	Dividida	No contacto	Abierto	10	4	21	20	20	5.5	80	80	10.5	42.2362	23.5	40	20	1.07692	7	2	48.1	157	19.5	11.2	23.2	36.9	76.7152	1.9	35	72.7651	14.2	1.5	1.4	5.5	5.8	1.26786	14
1034	789	Los Yébenes1	2019	14	2	2	14	Baile	3	Individual	No contacto	Cerrado	1	2	21.1	20	20	6.5	90	90	11	44.9354	28	80	20	1.11053	4	2	51.7	165	19	11.7	22.7	40	77.3694	2	38	73.501	15.5	1.6	1.5	6.1	6.3	1.32479	14
1035	790	Los Yébenes1	2019	10	1	2	14	Baile	3	Individual	No contacto	Cerrado	6	3	17.9	75	70	2.5	55	40	9	41.601	21	60	40	0.98895	4	2	37.6	144	18.1	10.7	28.4	26.9	71.5426	1.4	25.5	67.8191	10.1	1	0.9	4	4.2	0.943925	10
1036	791	Los Yébenes1	2019	10	1	2	14	Baile	3	Individual	No contacto	Cerrado	7	1	19.8	90	80	5.5	95	90	10.5	48.777	20.7	60	40	0.908257	6	2	45.9	145	21.8	12.7	27.6	33.2	72.3312	1.7	31.5	68.6275	12.3	1.3	1.3	4.8	4.9	0.968504	10
1037	792	Los Yébenes1	2019	10	1	2	18	Voleibol	2	Dividida	No contacto	Abierto	6	3	17.2	65	60	2	40	30	9	41.601	18	30	30	0.699187	6	2	50.3	143	24.6	17.3	34.3	33	65.6064	1.7	31.3	62.2266	13.4	1.3	1.2	5.3	5.6	0.774566	10
1038	793	Los Yébenes1	2019	11	1	2	18	Voleibol	2	Dividida	No contacto	Abierto	3	3	15	20	20	5.5	90	90	10.5	47.1418	22.6	60	60	1.01351	9	3	29.9	142	14.8	6	20	23.9	79.9331	1.3	22.6	75.5853	8.7	0.9	0.9	3.4	3.5	1.45	10
1039	794	Los Yébenes1	2019	10	1	2	14	Baile	3	Individual	No contacto	Cerrado	2	1	12.6	20	20	3.5	75	60	9.5	43.993	20	50	40	0.688525	10	3	32.8	134	18.3	8.9	27.1	23.9	72.8659	1.3	22.6	68.9024	8.7	0.9	0.8	3.5	3.5	0.977528	10
1040	795	Los Yébenes1	2019	11	1	2	13	Gimnasia ritmica	3	Individual	No contacto	Cerrado	1	1	18.9	55	50	4.5	85	70	10	44.673	16	10	20	0.818182	6	2	51.3	149	23.1	16.8	32.7	34.5	67.2515	1.8	32.7	63.7427	13.5	1.3	1.3	5.3	5.6	0.803571	10
1041	796	Los Yébenes1	2019	11	1	2	18	Voleibol	2	Dividida	No contacto	Abierto	5	3	20.2	60	60	5.5	90	90	10.5	47.1418	27.2	90	90	0.966507	5	2	47.1	150	20.9	12.2	25.8	34.9	74.0977	1.8	33.1	70.276	12.9	1.4	1.3	5.1	5.1	1.05738	10
1042	797	Los Yébenes1	2019	11	1	2	14	Baile	3	Individual	No contacto	Cerrado	3	2	19.9	60	60	4	55	60	10	44.673	22.8	60	60	0.799197	6	2	57.5	152	24.9	16.8	29.2	40.7	70.7826	2.1	38.6	67.1304	16.4	1.7	1.6	6.4	6.7	0.97619	10
1043	798	Los Yébenes1	2019	11	1	2	18	Voleibol	2	Dividida	No contacto	Abierto	3	4	20.1	60	60	3.5	70	50	9.5	42.2042	20.7	40	40	0.794466	7	2	59.3	153	25.3	21.5	36.2	37.8	63.7437	1.9	35.9	60.5396	15	1.5	1.4	6	6.1	0.697674	10
1044	799	Los Yébenes1	2019	10	1	1	8	Atletismo	3	Individual	No contacto	Cerrado	9	2	14.8	35	30	8	97	95	12	55.953	23.4	70	50	0.778947	7	2	37.7	141	19	8.6	22.8	29.1	77.1883	1.6	27.5	72.9443	11.3	1.1	1	4.5	4.7	1.31395	10
1045	800	Los Yébenes1	2019	10	1	1	8	Atletismo	3	Individual	No contacto	Cerrado	5	2	14.4	20	30	8	97	95	12	55.953	26.8	90	70	0.929032	4	2	31.6	143	15.5	4.8	15.3	26.8	84.8101	1.5	25.3	80.0633	10.3	1.1	1	4.1	4.1	2.14583	10
1046	801	Los Yébenes1	2019	9	1	2	8	Atletismo	3	Individual	No contacto	Cerrado	2	2	17.9	90	90	3	80	60	9.5	45.7818	20	60	60	0.764957	12	3	49.9	146	23.4	15.1	30.2	34.8	69.7395	1.8	33	66.1323	13.4	1.4	1.3	5.2	5.5	0.887417	6
1048	803	Los Yébenes1	2019	9	1	2	8	Atletismo	3	Individual	No contacto	Cerrado	2	2	13.2	40	40	2	50	30	9	43.4666	13.2	10	20	0.554622	8	3	48.6	143	23.8	16.3	33.6	32.3	66.4609	1.7	30.6	62.963	12.2	1.3	1.3	4.7	4.9	0.748466	6
1049	804	Los Yébenes1	2019	10	1	1	8	Atletismo	3	Individual	No contacto	Cerrado	2	2	17	55	50	3	45	30	9.5	43.993	12.8	5	10	0.7173	7	2	48.4	143	23.7	17	35.1	31.4	64.876	1.7	29.7	61.3636	12.8	1.3	1.2	5.1	5.2	0.752941	10
1050	805	Los Yébenes1	2019	9	1	2	13	Gimnasia ritmica	3	Individual	No contacto	Cerrado	4	1	13.8	55	50	3.5	85	70	9.5	45.7818	19	50	60	0.722513	6	2	31.8	129	19.1	8.5	26.8	23.3	73.2704	1.2	22.1	69.4969	8.5	0.9	0.8	3.4	3.4	1	6
1051	806	Los Yébenes1	2019	8	1	2	8	Atletismo	3	Individual	No contacto	Cerrado	2	2	14.1	90	80	5.5	97	99	10.5	52.0474	20	70	60	0.87037	7	2	26.2	127	16.2	5.6	21.4	20.6	78.626	1.1	19.5	74.4275	7.6	0.8	0.8	3	3	1.35714	6
1052	807	Los Yébenes1	2019	11	1	2	14	Baile	3	Individual	No contacto	Cerrado	6	4	15	20	20	8	97	99	12	54.5482	26.8	90	80	0.993377	7	2	30.1	141	15.1	5.9	19.5	24.2	80.3987	1.3	22.9	76.0797	8.8	0.9	0.9	3.5	3.5	1.49153	10
1053	808	Los Yébenes1	2019	8	1	2	13	Gimnasia ritmica	3	Individual	No contacto	Cerrado	4	1	14.2	90	80	3.5	85	80	9.5	47.5706	17	40	40	0.68932	6	2	36.9	134	20.6	10.6	28.8	26.3	71.2737	1.4	24.9	67.4797	9.8	1.1	1	3.8	3.9	0.924528	6
1054	809	Los Yébenes1	2019	6	1	2	14	Baile	3	Individual	No contacto	Cerrado	2	1	9.8	70	70	1.5	65	50	8	44.8938	14	40	40	0.636364	4	2	20.4	115	15.4	4.2	20.6	16.2	79.4118	0.9	15.3	75	5.5	0.6	0.5	2.2	2.2	1.30952	6
1055	810	Los Yébenes1	2019	9	1	2	14	Baile	3	Individual	No contacto	Cerrado	3	1	12	25	30	3	80	60	9.5	45.7818	18.9	50	60	0.693642	3	1	28.4	128	17.3	6.7	23.7	21.7	76.4085	1.1	20.6	72.5352	7.8	0.8	0.8	3.1	3.1	1.16418	6
1056	811	Los Yébenes1	2019	10	1	2	10	Karate	4	Lucha	Contacto	Abierto	6	4	14.2	30	30	3.5	75	60	9.5	43.993	21.6	60	50	0.654378	8	3	33.9	125	21.7	8.6	25.3	25.3	74.6313	1.3	24	70.7965	9.6	1	1	3.8	3.8	1.11628	10
1057	812	Los Yébenes1	2019	6	1	2	10	Karate	4	Lucha	Contacto	Abierto	1	2	7.6	30	30	2.5	90	80	9	49.0634	16	60	60	0.531469	7	2	17.3	110	14.3	3.6	20.7	13.7	79.1908	0.7	13	75.1445	4.2	0.4	0.4	1.7	1.7	1.16667	6
1059	814	Los Yébenes1	2019	12	1	1	10	Karate	4	Lucha	Contacto	Abierto	8	6	17.8	20	20	9.5	95	99	12.5	55.689	36.4	99	80	0.931937	6	2	38.6	142	19.1	6.8	17.7	31.8	82.3834	1.7	30.1	77.9793	12.8	1.3	1.3	5	5.2	1.88235	10
1060	815	Los Yébenes1	2019	13	2	2	18	Voleibol	2	Dividida	No contacto	Abierto	8	5	17.8	15	10	7.5	90	95	11.5	49.1162	36.4	100	100	0.80543	5	2	61.6	167	22.1	13.2	21.5	48.4	78.5714	2.5	45.9	74.513	19.6	2.1	2.1	7.4	8	1.48485	10
1061	816	Los Yébenes1	2019	9	1	2	14	Baile	3	Individual	No contacto	Cerrado	6	2	12.6	40	40	4.5	95	90	10	48.097	17.3	40	40	0.715909	4	2	28	126	17.6	6.5	23.1	21.5	76.7857	1.1	20.4	72.8571	7.6	0.8	0.8	3	3	1.16923	6
1062	817	Los Yébenes1	2019	9	1	2	14	Baile	3	Individual	No contacto	Cerrado	1	1	14.5	65	60	3	80	60	9.5	45.7818	19.8	60	60	0.801105	2	1	36	141	18.1	8.5	23.6	27.5	76.3889	1.4	26.1	72.5	10.1	1.1	1.1	3.9	4	1.18824	6
1063	818	Los Yébenes1	2019	12	1	2	13	Gimnasia ritmica	3	Individual	No contacto	Cerrado	1	1	17.2	15	20	3	40	40	9.5	40.4154	17	10	10	0.620939	7	2	66.6	155	27.7	27.2	40.8	39.4	59.1592	2	37.4	56.1562	15.6	1.7	1.6	6.1	6.2	0.573529	10
1064	819	Los Yébenes1	2019	9	1	2	14	Baile	3	Individual	No contacto	Cerrado	7	2	13.6	55	50	4.5	95	90	10	48.097	20.6	70	70	0.824242	6	2	30	135	16.5	6.6	22.1	23.4	78	1.2	22.2	74	8.7	0.9	0.9	3.4	3.5	1.31818	6
1065	820	Los Yébenes1	2019	8	1	2	8	Atletismo	3	Individual	No contacto	Cerrado	1	2	12.9	85	60	6	97	99	11	54.2858	15.4	30	30	0.883562	8	3	26.2	134	14.6	7	26.9	19.2	73.2824	1	18.2	69.4656	6.3	0.7	0.6	2.5	2.5	0.9	6
1067	822	Los Yébenes1	2019	7	1	2	13	Gimnasia ritmica	3	Individual	No contacto	Cerrado	4	4	11.2	30	70	4	97	95	10	51.521	25.3	99	100	0.674699	10	3	22.7	117	16.6	5	22	17.7	77.9736	0.9	16.8	74.0088	6.2	0.7	0.6	2.4	2.5	1.24	6
1068	823	Los Yébenes1	2019	10	1	2	10	Karate	4	Lucha	Contacto	Abierto	1	4	15	50	40	2.5	55	40	9	41.601	14.3	10	10	0.669643	8	3	43.9	140	22.4	17.3	39.3	26.6	60.5923	1.4	25.2	57.4032	10.3	1.1	1	4	4.2	0.595376	10
1069	824	Los Yébenes1	2019	6	1	1	10	Karate	4	Lucha	Contacto	Abierto	1	2	10.9	70	70	2	60	60	9	49.0634	13	20	30	0.630058	7	2	28.3	128	17.3	6.9	24.4	21.4	75.6184	1.2	20.2	71.3781	7.3	0.7	0.7	3	2.9	1.05797	6
1070	825	Los Yébenes1	2019	6	1	1	10	Karate	4	Lucha	Contacto	Abierto	2	2	7.6	25	20	2	60	60	9	49.0634	16.7	60	50	0.5	4	2	20.5	116	15.2	3.7	18.1	16.8	81.9512	1	15.8	77.0732	5.8	0.6	0.5	2.3	2.4	1.56757	6
1071	826	Los Yébenes1	2019	9	1	2	10	Karate	4	Lucha	Contacto	Abierto	2	2	12.2	25	30	3	80	60	9.5	45.7818	21.9	80	80	0.865248	4	2	24.6	132	14.1	4.4	17.8	20.2	82.1138	1.1	19.1	77.6423	7.5	0.8	0.7	3	3	1.70455	6
1072	827	Los Yébenes1	2019	9	1	2	10	Karate	4	Lucha	Contacto	Abierto	2	3	14.4	55	60	3	80	60	9.5	45.7818	21.4	70	80	0.66055	7	2	40.9	137	21.8	12.8	31.3	28.1	68.7042	1.5	26.6	65.0367	10.9	1.1	1.1	4.2	4.5	0.851562	6
1073	828	Los Yébenes1	2019	7	1	1	10	Karate	4	Lucha	Contacto	Abierto	1	2	11.6	55	60	4.5	90	90	10	51.521	20.1	70	80	0.753247	5	2	24	125	15.4	4.7	19.7	19.3	80.4167	1.1	18.2	75.8333	6.5	0.7	0.6	2.6	2.6	1.38298	6
1074	829	Los Yébenes1	2019	14	2	1	6	Padel	2	Dividida	No contacto	Abierto	2	7	32.4	55	50	6	35	50	11	44.9354	22	10	30	1.16968	9	3	80	170	27.7	27.1	33.9	52.9	66.125	2.7	50.2	62.75	24.3	2.3	2.2	9.9	9.9	0.896679	14
1075	830	Los Yébenes1	2019	13	2	1	6	Padel	2	Dividida	No contacto	Abierto	8	2	21.4	20	20	7.5	70	80	11.5	49.1162	32.1	80	60	1.18889	4	2	42.7	154	18	7.3	17.1	35.4	82.904	1.9	33.5	78.4543	14.1	1.5	1.4	5.5	5.7	1.93151	10
1076	831	Los Yébenes1	2019	8	1	1	6	Padel	2	Dividida	No contacto	Abierto	2	2	15.7	80	80	6	90	95	11	54.2858	20.1	60	60	1.0979	2	1	26	135	14.3	4.3	16.7	21.7	83.4615	1.2	20.5	78.8462	7.6	0.7	0.7	3	3.2	1.76744	6
1077	832	Los Yébenes1	2019	10	1	1	6	Padel	2	Dividida	No contacto	Abierto	1	2	17.2	55	50	4.5	70	60	10	46.385	22.4	60	50	0.905263	6	2	39.5	144	19	11.7	29.5	27.8	70.3797	1.5	26.3	66.5823	10.5	1	1	4.2	4.3	0.897436	10
1078	833	Los Yébenes1	2019	13	2	1	6	Padel	2	Dividida	No contacto	Abierto	3	2	27	50	50	6	55	60	11	46.4938	30.4	70	50	1.60714	9	3	45.3	164	16.8	8.6	19	36.7	81.0155	1.9	34.8	76.8212	14.9	1.5	1.4	6	6	1.73256	10
1079	834	Los Yébenes1	2019	8	1	1	4	Tenis	2	Dividida	No contacto	Abierto	3	2	17	90	90	1	15	10	8	40.8554	10.6	1	10	0.600707	6	2	54.7	139	28.3	23	42	31.7	57.9525	1.7	30	54.8446	14.1	1.3	1.3	5.7	5.8	0.613043	6
1080	835	Los Yébenes1	2019	12	1	2	4	Tenis	2	Dividida	No contacto	Abierto	3	2	25.4	75	80	5	75	80	10.5	45.5066	21.7	40	30	1.16514	10	3	55.9	160	21.8	15.7	28.1	40.2	71.9141	2.1	38.1	68.1574	15.4	1.6	1.5	6	6.3	0.980892	10
1081	836	Los Yébenes1	2019	14	2	2	4	Tenis	2	Dividida	No contacto	Abierto	4	6	22.9	40	30	7	90	95	11.5	47.6346	30.5	90	60	1.17436	9	3	42.1	147	19.5	10.3	24.4	31.8	75.5344	1.6	30.2	71.734	12	1.2	1.2	4.7	4.9	1.16505	14
1082	837	Los Yébenes1	2019	7	1	1	6	Padel	2	Dividida	No contacto	Abierto	1	2	8.7	10	20	1	20	20	8	42.8746	9.1	1	10	0.514793	7	2	22.8	116	16.9	5.1	22.2	17.7	77.6316	1.1	16.6	72.807	5.8	0.6	0.5	2.3	2.4	1.13725	6
1083	838	Los Yébenes1	2019	13	2	1	9	Ajedrez	3	Individual	No contacto	Abierto	7	2	21.9	30	20	6	55	60	11	46.4938	19.2	10	50	1.16489	6	2	45.1	155	18.8	8.9	19.8	36.2	80.2661	1.9	34.3	76.0532	15.4	1.4	1.4	6.2	6.4	1.73034	10
1084	839	Los Yébenes1	2019	14	2	2	18	Voleibol	2	Dividida	No contacto	Abierto	4	6	17.5	3	5	4.5	60	70	10	39.537	23.9	50	30	0.977654	4	2	46.9	162	17.9	11.5	24.6	35.4	75.4797	1.8	33.6	71.6418	13	1.3	1.3	5.1	5.3	1.13043	14
1085	840	Los Yébenes1	2019	10	1	1	9	Ajedrez	3	Individual	No contacto	Abierto	3	3	20.9	90	80	5	75	70	10.5	48.777	22.7	70	50	0.995238	5	2	41.2	140	21	9.7	23.6	31.5	76.4563	1.7	29.8	72.3301	12.8	1.3	1.2	5	5.3	1.31959	10
1086	841	Los Yébenes1	2019	9	1	1	14	Baile	3	Individual	No contacto	Cerrado	4	3	17.3	70	70	5	75	80	10.5	50.4122	24.5	90	80	1.04848	9	3	31.4	138	16.5	6.6	21	24.8	78.9809	1.4	23.4	74.5223	8.8	0.9	0.8	3.5	3.6	1.33333	6
1087	842	Los Yébenes1	2019	9	1	1	1	Futbol	1	Invasion	Contacto	Abierto	5	4	15.7	60	60	7	95	95	11.5	55.0426	26.4	95	90	1.04667	6	2	29.8	141	15	5.6	18.9	24.2	81.2081	1.4	22.8	76.5101	8.9	0.8	0.8	3.5	3.8	1.58929	6
1088	843	Los Yébenes1	2019	8	1	1	4	Tenis	2	Dividida	No contacto	Abierto	1	2	16.3	80	80	1.5	30	20	8	40.8554	19	50	50	0.853403	7	2	32.3	130	19.1	9	27.9	23.3	72.1362	1.3	22	68.1115	8.5	0.7	0.7	3.5	3.6	0.944444	6
1089	844	Los Yébenes1	2019	12	1	1	4	Tenis	2	Dividida	No contacto	Abierto	6	2	16.5	15	20	6	65	70	11	48.0522	20.7	30	10	1.05769	7	2	32.8	145	15.6	6.4	19.5	26.4	80.4878	1.5	24.9	75.9146	9.7	0.9	0.9	3.9	4	1.51562	10
1090	845	Los Yébenes1	2019	7	1	1	4	Tenis	2	Dividida	No contacto	Abierto	2	2	19.1	97	99	4	85	80	10	51.521	17.7	50	60	0.856502	9	3	40.1	134	22.3	11.3	28.1	28.8	71.8204	1.6	27.2	67.8304	11.6	1.1	1	4.7	4.8	1.02655	6
1091	846	Los Yébenes1	2019	8	1	1	4	Tenis	2	Dividida	No contacto	Abierto	2	2	13.1	40	50	4	80	70	10	49.809	18.3	40	50	0.678756	7	2	30.1	125	19.3	7.2	23.9	22.9	76.0797	1.3	21.6	71.7608	8.5	0.8	0.7	3.4	3.6	1.18056	6
1092	847	Los Yébenes1	2019	7	1	1	4	Tenis	2	Dividida	No contacto	Abierto	1	2	12.3	55	70	4	85	80	10	51.521	19.1	60	70	0.664865	12	3	26.6	120	18.5	6.3	23.7	20.3	76.3158	1.2	19.1	71.8045	7.2	0.7	0.6	2.9	3	1.14286	6
1093	848	Los Yébenes1	2019	12	1	2	4	Tenis	2	Dividida	No contacto	Abierto	2	1	23.4	65	70	8.5	97	99	12	53.1434	31.9	99	80	1.34483	4	2	39.7	151	17.4	8.7	22	31	78.0856	1.6	29.4	74.0554	12	1.2	1.2	4.7	4.9	1.37931	10
1094	849	Los Yébenes1	2019	14	2	2	4	Tenis	2	Dividida	No contacto	Abierto	10	3	23.8	50	40	6.5	90	90	11	44.9354	28.5	80	50	1.29348	6	2	41.3	150	18.4	11.5	27.9	29.8	72.155	1.5	28.3	68.523	10.7	1.2	1.1	4.2	4.2	0.930435	14
1095	850	Los Yébenes1	2019	14	2	2	18	Voleibol	2	Dividida	No contacto	Abierto	3	2	26.4	65	50	4	50	60	10	39.537	24.6	50	30	1.17857	5	2	59.6	163	22.4	19.5	32.8	40.1	67.2819	2	38.1	63.9262	15.7	1.6	1.5	6.2	6.4	0.805128	14
1096	851	Los Yébenes1	2019	14	2	2	18	Voleibol	2	Dividida	No contacto	Abierto	7	4	29.3	80	70	5.5	80	80	10.5	42.2362	29.3	90	50	1.2684	6	2	54.9	154	23.1	14.6	26.6	40.3	73.4062	2.1	38.2	69.5811	15.7	1.6	1.5	6.2	6.4	1.07534	14
1097	852	Los Yébenes1	2019	12	1	2	18	Voleibol	2	Dividida	No contacto	Abierto	7	4	27.5	90	90	8	97	99	12	53.1434	37.4	100	100	1.53631	8	3	42.4	154	17.9	8.8	20.8	33.6	79.2453	1.7	31.9	75.2358	13.1	1.3	1.3	5.1	5.4	1.48864	10
1098	853	Los Yébenes1	2019	13	2	1	4	Tenis	2	Dividida	No contacto	Abierto	9	3	27	50	50	3	5	20	9.5	38.6266	24.2	30	20	1.14407	4	2	51.1	147	23.6	14.1	27.5	37	72.407	1.9	35.1	68.6888	15.3	1.6	1.5	5.9	6.3	1.08511	10
1099	854	Los Yébenes1	2019	14	2	2	18	Voleibol	2	Dividida	No contacto	Abierto	7	2	20.1	10	20	5.5	80	80	10.5	42.2362	31.5	95	70	1.28025	7	2	44.4	168	15.7	10.3	23.2	34.1	76.8018	1.8	32.3	72.7477	12.2	1.2	1.2	4.8	5	1.18447	14
1100	855	Los Yébenes1	2019	14	2	2	18	Voleibol	2	Dividida	No contacto	Abierto	8	3	26.1	65	50	7	90	95	11.5	47.6346	37.2	100	90	1.61111	7	2	41	159	16.2	7.7	18.9	33.3	81.2195	1.7	31.6	77.0732	12.7	1.2	1.2	5.1	5.2	1.64935	14
1101	856	Los Yébenes1	2019	10	1	2	18	Voleibol	2	Dividida	No contacto	Abierto	1	2	15.6	60	50	2.5	55	40	9	41.601	21.3	60	60	0.631579	6	2	52	145	24.7	16	30.8	36	69.2308	1.8	34.2	65.7692	14	1.5	1.4	5.4	5.7	0.875	10
1102	857	Los Yébenes1	2019	10	1	2	18	Voleibol	2	Dividida	No contacto	Abierto	3	2	18.9	85	80	4.5	90	80	10	46.385	17.2	30	20	0.926471	10	3	44.1	147	20.4	12.3	28	31.8	72.1088	1.6	30.2	68.4807	11.8	1.2	1.2	4.6	4.8	0.95935	10
1103	858	Los Yébenes1	2019	10	1	2	18	Voleibol	2	Dividida	No contacto	Abierto	2	2	14.2	30	30	4.5	90	80	10	46.385	24.5	90	70	0.71	7	2	35.3	133	20	11.5	32.6	23.8	67.4221	1.2	22.6	64.0227	8.8	0.9	0.9	3.4	3.6	0.765217	10
1104	859	Los Yébenes1	2019	11	1	2	18	Voleibol	2	Dividida	No contacto	Abierto	6	2	19.3	55	60	3.5	70	50	9.5	42.2042	17.6	20	20	0.857778	6	2	45.3	142	22.5	16.1	35.6	29.2	64.4592	1.5	27.7	61.1479	11.2	1.2	1.1	4.4	4.5	0.695652	10
1105	860	Los Yébenes1	2019	11	1	2	18	Voleibol	2	Dividida	No contacto	Abierto	4	2	19.4	55	60	6	95	90	11	49.6106	18.9	30	30	0.965174	9	3	47.6	154	20.1	14.8	31	32.8	68.9076	1.7	31.1	65.3361	12.6	1.3	1.2	4.9	5.2	0.851351	10
1106	861	Los Yébenes1	2019	11	1	2	18	Voleibol	2	Dividida	No contacto	Abierto	4	2	21.2	65	70	5	85	80	10.5	47.1418	24.7	80	70	1.02415	8	3	47.2	151	20.7	12.2	25.8	35	74.1525	1.8	33.2	70.339	13.6	1.4	1.3	5.3	5.6	1.11475	10
1107	862	Los Yébenes1	2019	10	1	2	18	Voleibol	2	Dividida	No contacto	Abierto	1	2	17.5	75	70	2.5	55	40	9	41.601	13.8	10	10	0.845411	4	2	41.1	141	20.7	12.3	29.9	28.8	70.073	1.5	27.3	66.4234	11.1	1.1	1.1	4.4	4.5	0.902439	10
1108	863	Los Yébenes1	2019	10	1	2	18	Voleibol	2	Dividida	No contacto	Abierto	1	2	20.9	90	90	3	70	50	9.5	43.993	19	40	30	1.1	7	2	39.9	145	19	9	22.6	30.9	77.4436	1.6	29.3	73.4336	11.6	1.3	1.2	4.5	4.6	1.28889	10
1109	864	Los Yébenes1	2019	11	1	2	11	Natacion	3	Individual	No contacto	Cerrado	7	3	24.1	90	90	5.5	90	90	10.5	47.1418	26.2	90	80	1.11574	8	3	49.8	152	21.6	15.2	30.5	34.6	69.4779	1.8	32.8	65.8635	13.1	1.3	1.3	5.2	5.3	0.861842	10
1110	865	Los Yébenes1	2019	11	1	2	18	Voleibol	2	Dividida	No contacto	Abierto	6	2	20.6	65	70	3.5	70	50	9.5	42.2042	20.5	40	40	0.899563	8	3	46.9	143	22.9	15.2	32.5	31.7	67.5906	1.6	30.1	64.1791	12.5	1.2	1.2	4.9	5.2	0.822368	10
1112	867	Los Yébenes1	2019	10	1	2	18	Voleibol	2	Dividida	No contacto	Abierto	1	2	11.4	10	20	5.5	95	90	10.5	48.777	18.4	30	30	0.745098	7	2	26.7	132	15.3	6.6	24.9	20.1	75.2809	1.1	19	71.161	6.8	0.7	0.7	2.7	2.7	1.0303	10
1113	868	Los Yébenes1	2019	12	1	1	3	Futbol sala	1	Invasion	Contacto	Abierto	6	2	20.1	35	30	4	35	40	10	42.961	21.7	30	20	0.922018	10	3	53.8	157	21.8	16.5	30.7	37.3	69.3309	2	35.3	65.6134	15.8	1.4	1.4	6.4	6.6	0.957576	10
1114	869	Los Yébenes1	2019	6	1	1	1	Futbol	1	Invasion	Contacto	Abierto	2	2	13.3	85	95	3	80	80	9.5	51.1482	18.8	80	70	0.791667	4	2	26.3	125	16.8	6.1	23.2	20.2	76.8061	1.2	19	72.2433	6.9	0.7	0.6	2.8	2.8	1.13115	6
1115	870	Los Yébenes1	2019	10	1	2	10	Karate	4	Lucha	Contacto	Abierto	1	2	18.5	85	70	2.5	55	40	9	41.601	15.1	10	10	0.800866	4	2	49.3	146	23.1	18.8	38.1	30.5	61.8661	1.6	28.9	58.6207	11.5	1.2	1.2	4.5	4.6	0.611702	10
1116	871	Los Yébenes1	2019	7	1	2	18	Voleibol	2	Dividida	No contacto	Abierto	1	2	15.8	95	99	1.5	35	40	8	42.8746	16.9	60	70	0.689956	6	2	38.1	129	22.9	12.8	33.6	25.3	66.4042	1.3	24	62.9921	9.5	1.1	1	3.6	3.8	0.742188	6
1117	872	Los Yébenes1	2019	13	2	1	11	Natacion	3	Individual	No contacto	Cerrado	4	1	35	80	90	4.5	25	40	10	41.249	31.4	80	60	1.59817	8	3	54.1	157	21.9	11.4	21.1	42.7	78.9279	2.2	40.5	74.8614	18.1	1.9	1.9	7.1	7.2	1.58772	10
1119	874	Los Yébenes1	2019	13	2	2	11	Natacion	3	Individual	No contacto	Cerrado	9	1	32.3	90	95	7	85	95	11.5	49.1162	30	90	70	1.54545	6	2	56.3	164	20.9	14	24.8	42.3	75.1332	2.2	40.1	71.2256	16.7	1.7	1.6	6.5	6.9	1.19286	10
1120	875	Los Yébenes1	2019	15	2	1	11	Natacion	3	Individual	No contacto	Cerrado	12	1	32	25	30	6	25	50	11	43.377	27.7	30	20	1.24514	8	3	77.9	174	25.7	22.3	28.6	55.6	71.3736	2.8	52.8	67.7792	23.2	2.5	2.5	8.9	9.3	1.04036	14
1121	876	Los Yébenes1	2019	12	1	2	18	Voleibol	2	Dividida	No contacto	Abierto	5	2	23.6	70	70	3	40	40	9.5	40.4154	24.1	60	40	1.05357	4	2	55.2	157	22.4	16.9	30.6	38.3	69.3841	2	36.3	65.7609	14.8	1.5	1.5	5.8	6	0.87574	10
1122	877	Los Yébenes1	2019	12	1	2	18	Voleibol	2	Dividida	No contacto	Abierto	7	2	28.1	90	90	4	60	60	10	42.961	21.8	40	30	1.06439	7	2	62.5	154	26.4	22.4	35.8	40.1	64.16	2	38.1	60.96	15.4	1.7	1.6	6	6.1	0.6875	10
1123	878	Los Yébenes1	2019	12	1	2	18	Voleibol	2	Dividida	No contacto	Abierto	6	2	27.4	85	90	4	60	60	10	42.961	24.3	70	40	1.27442	7	2	51.6	155	21.5	14	27.1	37.6	72.8682	1.9	35.7	69.186	14.5	1.5	1.4	5.7	5.9	1.03571	10
1124	879	Los Yébenes1	2019	12	1	2	18	Voleibol	2	Dividida	No contacto	Abierto	4	2	25.9	85	80	4	60	60	10	42.961	27.7	90	60	1.25728	11	3	54.8	163	20.6	15.7	28.6	39.1	71.3504	2	37.1	67.7007	15	1.6	1.5	5.8	6.1	0.955414	10
1125	880	Los Yébenes1	2019	13	2	2	18	Voleibol	2	Dividida	No contacto	Abierto	8	3	26.2	70	70	6	80	90	11	46.4938	27.1	80	60	1.50575	2	1	46.3	163	17.4	10.7	23.2	35.6	76.8898	1.8	33.8	73.0022	13.5	1.3	1.3	5.4	5.5	1.26168	10
1126	881	Los Yébenes1	2019	12	1	2	18	Voleibol	2	Dividida	No contacto	Abierto	1	2	16.9	15	20	5	75	80	10.5	45.5066	21.2	40	20	0.908602	7	2	39.2	145	18.6	9.8	25.1	29.4	75	1.5	27.9	71.1735	11.3	1.1	1.1	4.5	4.6	1.15306	10
1127	882	Los Yébenes1	2019	8	1	1	11	Natacion	3	Individual	No contacto	Cerrado	4	1	14.6	70	70	4	80	70	10	49.809	17.7	30	40	0.83908	7	2	28.1	127	17.4	7	24.9	21.1	75.089	1.2	19.9	70.8185	7.4	0.7	0.7	2.9	3.1	1.05714	6
1128	883	Los Yébenes1	2019	9	1	2	11	Natacion	3	Individual	No contacto	Cerrado	1	1	21.6	97	99	1.5	35	20	8	38.8362	20.3	60	70	0.850394	8	3	45.6	134	25.4	17	37.3	28.6	62.7193	1.5	27.1	59.4298	10.9	1.2	1.2	4.2	4.3	0.641176	6
1129	884	Los Yébenes1	2019	9	1	1	11	Natacion	3	Individual	No contacto	Cerrado	2	1	20.6	90	90	6.5	90	90	11	52.7274	19	40	50	1.07853	7	2	35.9	137	19.1	8.1	22.7	27.8	77.4373	1.5	26.3	73.2591	10.6	1	1	4.2	4.4	1.30864	6
1130	885	Los Yébenes1	2019	10	1	1	11	Natacion	3	Individual	No contacto	Cerrado	9	1	16.1	45	40	3	45	30	9.5	43.993	20.7	50	30	0.964072	8	3	30.8	136	16.7	5.7	18.5	25.1	81.4935	1.4	23.7	76.9481	9.5	0.9	0.9	3.8	3.9	1.66667	10
1131	886	Los Yébenes1	2019	10	1	2	7	Patinaje	3	Individual	No contacto	Cerrado	1	2	15.9	60	50	3.5	75	60	9.5	43.993	20.3	50	40	0.935294	6	2	28.7	130	17	7.2	25.2	21.5	74.9129	1.1	20.4	71.0801	7.6	0.8	0.7	3	3.1	1.05556	10
1132	887	Los Yébenes1	2019	10	1	2	7	Patinaje	3	Individual	No contacto	Cerrado	2	2	16.9	65	60	2.5	55	40	9	41.601	30.8	100	100	1.06289	6	2	38.1	155	15.9	7.9	20.8	30.2	79.2651	1.6	28.6	75.0656	11.9	1.2	1.1	4.8	4.8	1.50633	10
1133	888	Los Yébenes1	2019	10	1	2	7	Patinaje	3	Individual	No contacto	Cerrado	1	1	13.6	30	30	4.5	90	80	10	46.385	21.4	60	50	0.618182	5	2	36	128	22	11.1	30.8	24.9	69.1667	1.3	23.6	65.5556	9.5	1	0.9	3.8	3.8	0.855856	10
1134	889	Los Yébenes1	2019	11	1	2	7	Patinaje	3	Individual	No contacto	Cerrado	1	1	12.4	5	10	3.5	70	50	9.5	42.2042	24.7	80	70	0.78481	7	2	25.1	126	15.8	5.8	23	19.3	76.8924	1	18.3	72.9084	6.7	0.7	0.6	2.8	2.6	1.15517	10
1135	890	Los Yébenes1	2019	8	1	2	7	Patinaje	3	Individual	No contacto	Cerrado	6	2	14.2	90	80	2.5	65	60	9	45.3322	20.3	80	70	0.775956	2	1	32.9	134	18.3	8.6	26.1	24.3	73.8602	1.3	23	69.9088	8.9	1	0.9	3.4	3.6	1.03488	6
1136	891	Los Yébenes1	2019	10	1	2	7	Patinaje	3	Individual	No contacto	Cerrado	1	2	20.6	90	90	2	40	30	9	41.601	21.1	60	50	0.923767	7	2	46.8	145	22.3	14	30	32.8	70.0855	1.7	31.1	66.453	12.3	1.3	1.3	4.8	4.9	0.878571	10
1137	892	Los Yébenes1	2019	9	1	2	7	Patinaje	3	Individual	No contacto	Cerrado	4	1	12.4	25	40	3	80	60	9.5	45.7818	15	20	30	0.645833	9	3	29.5	124	19.2	10.1	34.2	19.4	65.7627	1	18.4	62.3729	6.8	0.7	0.6	2.8	2.7	0.673267	6
1138	893	Los Yébenes1	2019	9	1	2	7	Patinaje	3	Individual	No contacto	Cerrado	4	1	9.2	5	10	3	80	60	9.5	45.7818	16.7	30	40	0.531792	9	3	26.1	123	17.3	7.3	28.1	18.8	72.0307	1	17.8	68.1992	6.2	0.7	0.6	2.5	2.4	0.849315	6
1149	1010	Escalona	2019	7	1	1	1	Futbol	1	Invasion	Contacto	Abierto	2	5	15.8	85	95	4	85	80	10	51.521	23.8	95	100	0.902857	8	3	31	133	17.5	5.6	18.2	25.4	81.9355	1.4	24	77.4194	10	1.1	1	3.9	4	1.78571	6
1150	1011	Escalona	2019	6	1	1	1	Futbol	1	Invasion	Contacto	Abierto	1	2	14.5	95	99	3.5	85	90	9.5	51.1482	21.6	95	90	0.843023	4	2	26.5	124	17.2	4.6	17.4	21.9	82.6415	1.3	20.6	77.7358	8.2	0.9	0.9	3.1	3.3	1.78261	6
1151	1012	Escalona	2019	7	1	1	1	Futbol	1	Invasion	Contacto	Abierto	2	2	9.6	10	30	5.5	97	95	10.5	53.6826	22.9	90	90	0.585366	6	2	22.9	118	16.4	5.1	22.4	17.8	77.7293	1.1	16.7	72.9258	5.6	0.6	0.5	2.2	2.3	1.09804	6
1152	1013	Escalona	2019	7	1	1	1	Futbol	1	Invasion	Contacto	Abierto	2	2	12	50	60	1.5	35	30	8	42.8746	11.9	5	20	0.718563	2	1	25.7	124	16.7	5.6	21.6	20.1	78.2101	1.2	18.9	73.5409	7.1	0.7	0.7	2.8	2.9	1.26786	6
1153	1014	Escalona	2019	7	1	1	1	Futbol	1	Invasion	Contacto	Abierto	2	2	11.6	35	60	1.5	35	30	8	42.8746	10	5	10	0.630435	7	2	30.6	129	18.4	8.5	27.8	22.1	72.2222	1.3	20.8	67.9739	7.6	0.7	0.7	3.1	3.1	0.894118	6
1154	1015	Escalona	2019	7	1	1	1	Futbol	1	Invasion	Contacto	Abierto	1	2	9.2	10	20	4	85	80	10	51.521	19.6	70	80	0.557576	4	2	22.2	116	16.5	4.2	19	18	81.0811	1.1	16.9	76.1261	6.2	0.6	0.6	2.5	2.5	1.47619	6
1155	1016	Escalona	2019	7	1	1	1	Futbol	1	Invasion	Contacto	Abierto	2	2	11.3	35	50	4	85	80	10	51.521	19.8	70	80	0.645714	7	2	25.6	121	17.5	6.5	25.4	19.1	74.6094	1.1	18	70.3125	6.2	0.6	0.6	2.5	2.5	0.953846	6
1156	1017	Escalona	2019	7	1	1	1	Futbol	1	Invasion	Contacto	Abierto	3	2	16.9	90	99	2	50	40	9	47.1978	14.9	20	40	0.741228	5	2	36.7	127	22.8	10.7	29.1	26	70.8447	1.4	24.6	67.03	10.1	0.9	0.9	4.1	4.2	0.943925	6
1157	1018	Escalona	2019	7	1	1	1	Futbol	1	Invasion	Contacto	Abierto	3	2	8.8	5	20	5.5	97	95	10.5	53.6826	23.4	95	100	0.628571	2	1	19.8	119	14	3	15.3	16.8	84.8485	1	15.8	79.798	5.6	0.6	0.5	2.2	2.3	1.86667	6
1158	1019	Escalona	2019	7	1	1	1	Futbol	1	Invasion	Contacto	Abierto	2	2	11.6	35	60	3.5	80	80	9.5	49.3594	17.4	50	60	0.773333	7	2	21.6	120	15	3.8	17.7	17.8	82.4074	1.1	16.7	77.3148	5.7	0.6	0.6	2.2	2.3	1.5	6
1159	1020	Escalona	2019	6	1	1	1	Futbol	1	Invasion	Contacto	Abierto	4	2	9.5	40	50	3.5	85	90	9.5	51.1482	13	20	20	0.616883	7	2	18	108	15.4	3.1	17.3	14.9	82.7778	0.9	14	77.7778	4.6	0.5	0.4	1.8	1.9	1.48387	6
1160	1021	Escalona	2019	7	1	1	1	Futbol	1	Invasion	Contacto	Abierto	4	2	14.8	80	90	2.5	60	60	9	47.1978	15.3	30	40	0.708134	7	2	36.4	132	20.9	9.9	27.2	26.5	72.8022	1.5	25	68.6813	10.2	1	0.9	4.1	4.2	1.0303	6
1161	1022	Escalona	2019	9	1	1	1	Futbol	1	Invasion	Contacto	Abierto	5	5	19	85	90	6	85	90	11	52.7274	24.5	90	80	1.11765	7	2	30.9	135	17	6.2	20	24.7	79.9353	1.4	23.3	75.4045	9.2	0.9	0.9	3.6	3.8	1.48387	6
1162	1023	Escalona	2019	9	1	1	1	Futbol	1	Invasion	Contacto	Abierto	4	6	18.3	80	80	8	97	99	12	57.3578	32.5	100	100	1.11585	7	2	30.4	136	16.4	5.1	16.9	25.3	83.2237	1.4	23.9	78.6184	9.5	1	0.9	3.7	3.9	1.86275	6
1163	1024	Escalona	2019	9	1	1	1	Futbol	1	Invasion	Contacto	Abierto	4	5	15.5	45	60	5.5	80	80	10.5	50.4122	22.8	70	70	0.790816	4	2	38.5	140	19.6	9.3	24.1	29.2	75.8442	1.6	27.6	71.6883	10.6	1.2	1.1	4.1	4.2	1.13978	6
1164	1025	Escalona	2019	9	1	1	1	Futbol	1	Invasion	Contacto	Abierto	5	5	14.4	30	40	8	97	99	12	57.3578	20.9	60	60	0.986301	9	3	29.4	142	14.6	4.8	16.2	24.6	83.6735	1.4	23.2	78.9116	8.8	0.9	0.8	3.5	3.6	1.83333	6
1165	1026	Escalona	2019	9	1	1	1	Futbol	1	Invasion	Contacto	Abierto	2	3	17	70	70	3	50	40	9.5	45.7818	13.8	5	20	0.833333	6	2	38.8	138	20.4	10.8	27.8	28	72.1649	1.5	26.5	68.299	10.3	1.1	1	4.1	4.1	0.953704	6
1166	1027	Escalona	2019	9	1	1	1	Futbol	1	Invasion	Contacto	Abierto	5	3	11	10	20	7	95	95	11.5	55.0426	24.9	90	90	0.714286	9	3	25.2	128	15.4	4	15.9	21.2	84.127	1.2	20	79.3651	7.4	0.8	0.7	2.9	3	1.85	6
1167	1028	Escalona	2019	10	1	1	1	Futbol	1	Invasion	Contacto	Abierto	4	3	17	50	50	6	85	80	11	51.169	22	60	20	0.939227	7	2	34.5	138	18.1	7.3	21.3	27.2	78.8406	1.5	25.7	74.4928	10.1	1	1	4	4.1	1.38356	10
1168	1029	Escalona	2019	9	1	1	1	Futbol	1	Invasion	Contacto	Abierto	5	5	16.9	60	70	3	50	40	9.5	45.7818	18.2	30	40	0.754464	7	2	43.3	139	22.4	13.9	32	29.4	67.8984	1.6	27.8	64.2032	11.4	1.2	1.1	4.5	4.6	0.820144	6
1169	1030	Escalona	2019	10	1	1	1	Futbol	1	Invasion	Contacto	Abierto	5	5	16.3	45	40	5.5	80	70	10.5	48.777	23.5	70	50	0.827411	7	2	40.3	143	19.7	9.7	24.1	30.6	75.9305	1.7	28.9	71.7122	12	1.2	1.2	4.6	5	1.23711	10
1170	1031	Escalona	2019	10	1	1	1	Futbol	1	Invasion	Contacto	Abierto	1	3	15.4	35	40	7	95	90	11.5	53.561	18.4	30	20	0.88	6	2	39.4	150	17.5	9.2	23.3	30.2	76.6497	1.6	28.6	72.5888	10.9	1.2	1.1	4.3	4.3	1.18478	10
1171	1032	Escalona	2019	10	1	1	1	Futbol	1	Invasion	Contacto	Abierto	5	3	14.7	20	30	5.5	80	70	10.5	48.777	22.7	70	50	0.890909	7	2	31.5	138	16.5	5.4	17.2	26.1	82.8571	1.4	24.7	78.4127	9.7	1	0.9	3.8	4	1.7963	10
1172	1033	Escalona	2019	10	1	1	1	Futbol	1	Invasion	Contacto	Abierto	5	3	15.9	35	40	2.5	25	30	9	41.601	17.9	30	20	0.713004	2	1	42.5	138	22.3	10.8	25.3	31.7	74.5882	1.7	30	70.5882	12.9	1.3	1.2	5.2	5.2	1.19444	10
1173	1034	Escalona	2019	10	1	1	1	Futbol	1	Invasion	Contacto	Abierto	6	5	16.7	45	50	2.5	25	30	9	41.601	10.4	1	10	0.62782	4	2	51.3	139	26.6	17.5	34.2	33.8	65.8869	1.8	32	62.3782	14	1.4	1.4	5.6	5.6	0.8	10
1174	1035	Escalona	2019	13	2	1	1	Futbol	1	Invasion	Contacto	Abierto	10	4	17.7	10	10	9	85	90	12.5	54.361	29.3	70	50	0.951613	6	2	45.3	156	18.6	6.1	13.5	39.2	86.5342	2	37.2	82.1192	17	1.9	1.8	6.5	6.8	2.78689	10
1175	1036	Escalona	2019	13	2	2	1	Futbol	1	Invasion	Contacto	Abierto	9	5	20.2	20	30	6.5	85	90	11	46.4938	22.6	40	30	0.957346	6	2	46.9	149	21.1	14.4	30.6	32.5	69.2964	1.7	30.8	65.6716	11.9	1.3	1.2	4.6	4.8	0.826389	10
1176	1037	Escalona	2019	14	2	1	1	Futbol	1	Invasion	Contacto	Abierto	10	14	20	3	5	9.5	80	90	12.5	53.033	36.7	90	50	1.17647	4	2	42.5	158	17	6.4	15.1	36.1	84.9412	1.9	34.2	80.4706	15.3	1.5	1.6	5.8	6.4	2.39062	14
1177	1038	Escalona	2019	14	2	1	1	Futbol	1	Invasion	Contacto	Abierto	5	3	20.8	3	10	10.5	95	95	13	55.7322	34.6	80	40	1.00971	4	2	60.8	172	20.6	10.5	17.3	50.3	82.7303	2.6	47.7	78.4539	21.5	2.4	2.4	8.2	8.5	2.04762	14
1178	1039	Escalona	2019	14	2	1	1	Futbol	1	Invasion	Contacto	Abierto	10	4	17.5	3	5	6	35	50	11	44.9354	23.7	20	10	0.714286	8	3	56.7	152	24.5	18	31.7	38.7	68.254	2	36.7	64.7266	16.1	1.6	1.6	6.4	6.5	0.894444	14
1179	1040	Escalona	2019	14	2	1	1	Futbol	1	Invasion	Contacto	Abierto	9	7	20.1	3	5	6	35	50	11	44.9354	21	10	10	0.676768	9	3	77.9	162	29.7	35.2	45.2	42.7	54.8139	2.2	40.5	51.9897	20.2	2.1	2.1	7.8	8.2	0.573864	14
1180	1041	Escalona	2019	14	2	1	1	Futbol	1	Invasion	Contacto	Abierto	3	6	20.6	3	10	10	90	95	13	55.7322	43.4	99	80	0.919643	8	3	64.7	170	22.4	11.3	17.4	53.4	82.5348	2.7	50.7	78.3617	22.7	2.6	2.6	8.6	8.9	2.00885	14
1181	1042	Escalona	2019	14	2	1	1	Futbol	1	Invasion	Contacto	Abierto	8	5	16.9	3	5	9	75	90	12.5	53.033	28.1	40	20	0.89418	6	2	46.6	157	18.9	8	17.2	38.6	82.8326	2	36.6	78.5408	15.6	1.7	1.6	6.1	6.2	1.95	14
1182	1043	Escalona	2019	14	2	1	1	Futbol	1	Invasion	Contacto	Abierto	5	21	20.5	3	10	9	75	90	12.5	53.033	34.4	80	40	0.847107	6	2	65.1	164	24.2	13.1	20.1	52	79.8771	2.6	49.4	75.8833	22.2	2.4	2.4	8.5	8.9	1.69466	14
1183	1044	Escalona	2019	14	2	1	1	Futbol	1	Invasion	Contacto	Abierto	10	5	20.3	3	5	8	70	80	12	50.3338	31.1	60	20	0.957547	4	2	54.9	161	21.2	9.3	17	45.6	83.0601	2.3	43.3	78.8707	19.8	2.1	2.1	7.6	8	2.12903	14
1194	1055	Escalona	2019	6	1	2	13	Gimnasia ritmica	3	Individual	No contacto	Cerrado	2	3	4.1	3	1	3	97	90	9.5	51.1482	16.8	70	70	0.277027	7	2	18.2	111	14.8	3.7	20.5	14.5	79.6703	0.8	13.7	75.2747	4.7	0.5	0.5	1.8	1.9	1.27027	6
1195	1056	Escalona	2019	7	1	2	13	Gimnasia ritmica	3	Individual	No contacto	Cerrado	2	2	4.3	3	1	5	97	99	10.5	53.6826	13.8	30	40	0.227513	7	2	31.9	130	18.9	8.9	28	23	72.1003	1.2	21.8	68.3386	8.2	0.9	0.8	3.2	3.3	0.921348	6
1196	1057	Escalona	2019	7	1	2	13	Gimnasia ritmica	3	Individual	No contacto	Cerrado	2	3	4.3	3	1	7.5	97	100	11.5	58.0058	20	90	90	0.288591	6	2	22.2	122	14.9	4.6	20.8	17.6	79.2793	0.9	16.7	75.2252	6	0.6	0.6	2.4	2.4	1.30435	6
1197	1058	Escalona	2019	7	1	2	13	Gimnasia ritmica	3	Individual	No contacto	Cerrado	2	2	4.2	3	1	5.5	97	99	10.5	53.6826	17.7	70	70	0.281879	6	2	23.7	126	14.9	5	21.2	18.7	78.903	1	17.7	74.6835	6.5	0.7	0.7	2.5	2.6	1.3	6
1198	1059	Escalona	2019	7	1	2	13	Gimnasia ritmica	3	Individual	No contacto	Cerrado	1	2	9.9	3	50	2	40	60	9	47.1978	12.6	20	30	0.697183	8	3	22.2	125	14.2	5.5	24.6	16.7	75.2252	0.9	15.8	71.1712	5.3	0.6	0.5	2.1	2.1	0.963636	6
1199	1060	Escalona	2019	9	1	2	13	Gimnasia ritmica	3	Individual	No contacto	Cerrado	1	2	14.3	50	60	2	50	30	9	43.4666	20.5	70	70	1.02143	7	2	24.8	133	14	5.1	20.4	19.7	79.4355	1	18.7	75.4032	7	0.7	0.7	2.8	2.8	1.37255	6
1200	1061	Escalona	2019	9	1	2	13	Gimnasia ritmica	3	Individual	No contacto	Cerrado	3	2	13.6	40	50	3.5	85	70	9.5	45.7818	19.6	60	60	0.855346	5	2	28.2	133	15.9	6.8	24.2	21.4	75.8865	1.1	20.3	71.9858	7.3	0.8	0.7	2.9	2.9	1.07353	6
1201	1062	Escalona	2019	9	1	2	13	Gimnasia ritmica	3	Individual	No contacto	Cerrado	2	2	12.7	25	40	6	97	95	11	52.7274	24.4	90	90	0.824675	6	2	25.7	129	15.4	5.2	20.1	20.5	79.7665	1.1	19.4	75.4864	7.6	0.8	0.8	3	3	1.46154	6
1202	1063	Escalona	2019	9	1	2	13	Gimnasia ritmica	3	Individual	No contacto	Cerrado	1	2	12.7	25	40	2	40	30	9	43.4666	14.7	20	20	0.569507	6	2	33.2	122	22.3	11.2	33.6	22	66.2651	1.2	20.8	62.6506	7.8	0.9	0.8	3.1	3	0.696429	6
1203	1064	Escalona	2019	10	1	2	13	Gimnasia ritmica	3	Individual	No contacto	Cerrado	2	2	15.9	50	50	2.5	45	40	9	41.601	24.6	90	70	1.02581	4	2	32.1	144	15.5	7	21.9	25.1	78.1931	1.3	23.8	74.1433	9.2	1	1	3.5	3.7	1.31429	10
1204	1065	Escalona	2019	10	1	2	13	Gimnasia ritmica	3	Individual	No contacto	Cerrado	1	2	14.2	25	30	2.5	45	40	9	41.601	15.4	20	10	0.806818	7	2	28.9	128	17.6	7.5	25.8	21.4	74.0484	1.1	20.3	70.2422	7.3	0.8	0.8	2.9	2.8	0.973333	10
1205	1066	Escalona	2019	11	1	2	13	Gimnasia ritmica	3	Individual	No contacto	Cerrado	3	3	18.5	45	50	3.5	65	50	9.5	42.2042	17.3	20	20	0.790598	9	3	48.6	144	23.4	16.4	33.7	32.2	66.2551	1.7	30.5	62.7572	12.4	1.2	1.2	4.9	5.1	0.756098	10
1206	1067	Escalona	2019	11	1	2	13	Gimnasia ritmica	3	Individual	No contacto	Cerrado	2	3	17.1	30	40	5.5	90	90	10.5	47.1418	24.6	80	70	1.06875	4	2	32.2	142	16	7.4	23	24.8	77.0186	1.3	23.5	72.9814	9.2	0.9	0.9	3.7	3.7	1.24324	10
1207	1068	Escalona	2019	12	1	2	13	Gimnasia ritmica	3	Individual	No contacto	Cerrado	1	2	17.7	15	20	5.5	85	80	10.5	45.5066	25.6	80	50	0.983333	6	2	45.4	159	18	10.6	23.3	34.8	76.652	1.8	33	72.6872	13	1.4	1.4	5	5.2	1.22642	10
1208	1069	Escalona	2019	12	1	2	13	Gimnasia ritmica	3	Individual	No contacto	Cerrado	1	2	12.9	3	5	7.5	95	95	11.5	50.5978	34.4	100	90	0.737143	9	3	38.4	148	17.5	7.5	19.5	30.9	80.4688	1.6	29.3	76.3021	11.7	1.3	1.2	4.5	4.7	1.56	10
1209	1070	Escalona	2019	12	1	2	13	Gimnasia ritmica	3	Individual	No contacto	Cerrado	4	3	14.5	3	10	5	75	80	10.5	45.5066	23.8	60	40	0.889571	8	3	36.1	149	16.3	7.7	21.2	28.4	78.6704	1.5	26.9	74.5152	10.6	1.1	1.1	4.2	4.2	1.37662	10
1210	1071	Escalona	2019	13	2	2	13	Gimnasia ritmica	3	Individual	No contacto	Cerrado	2	2	18.3	5	20	4.5	55	70	10	41.249	22.8	50	30	1.19608	6	2	31.2	143	15.3	6.3	20.1	24.9	79.8077	1.3	23.6	75.641	9.3	0.9	0.9	3.7	3.8	1.47619	10
1211	1072	Escalona	2019	13	2	2	13	Gimnasia ritmica	3	Individual	No contacto	Cerrado	2	2	20.7	20	30	6.5	85	90	11	46.4938	30.6	95	80	1.2622	2	1	36.4	149	16.4	7.4	20.4	29	79.6703	1.5	27.5	75.5495	11.3	1.1	1.2	4.4	4.6	1.52703	10
1213	1074	Escalona	2019	13	2	2	13	Gimnasia ritmica	3	Individual	No contacto	Cerrado	3	2	24	45	50	5	65	80	10.5	43.8714	27.4	80	60	1.41176	5	2	40.9	155	17	9.9	24.3	31	75.7946	1.6	29.4	71.8826	11.9	1.2	1.2	4.7	4.8	1.20202	10
1214	1075	Escalona	2019	13	2	2	13	Gimnasia ritmica	3	Individual	No contacto	Cerrado	1	2	25	55	60	5	65	80	10.5	43.8714	23.6	50	40	1.11607	1	1	51	151	22.4	16.5	32.4	34.5	67.6471	1.8	32.7	64.1176	12.5	1.4	1.4	4.8	4.9	0.757576	10
1215	1076	Escalona	2019	14	2	2	13	Gimnasia ritmica	3	Individual	No contacto	Cerrado	11	2	28.2	75	70	5	65	70	10.5	42.2362	26.8	70	40	1.20513	7	2	52.7	150	23.4	16.1	30.6	36.6	69.4497	1.9	34.7	65.8444	14.1	1.4	1.4	5.6	5.7	0.875776	14
1216	1077	Escalona	2019	14	2	2	13	Gimnasia ritmica	3	Individual	No contacto	Cerrado	2	3	26	60	50	5	65	70	10.5	42.2362	23.9	50	30	1.10638	6	2	58.6	158	23.5	18	30.8	40.6	69.2833	2.1	38.5	65.6997	15.2	1.7	1.6	5.9	6	0.844444	14
1217	1078	Escalona	2019	15	2	2	13	Gimnasia ritmica	3	Individual	No contacto	Cerrado	4	2	28.5	70	60	3.5	30	50	9.5	35.049	23	40	20	0.853293	6	2	79.2	154	33.4	35.6	44.9	43.6	55.0505	2.2	41.4	52.2727	18.1	2.1	1.9	7	7.1	0.508427	14
1219	1080	Escalona	2019	13	2	2	13	Gimnasia ritmica	3	Individual	No contacto	Cerrado	2	2	29.1	80	80	4.5	55	70	10	41.249	24.9	60	40	1.54787	5	2	48.1	160	18.8	10.7	22.3	37.4	77.7547	1.9	35.5	73.8046	14.1	1.5	1.5	5.4	5.7	1.31776	10
1220	1081	Escalona	2019	12	1	2	13	Gimnasia ritmica	3	Individual	No contacto	Cerrado	1	2	16.4	10	20	3.5	45	50	9.5	40.4154	24.4	70	40	0.942529	3	1	45	161	17.4	11.4	25.4	33.6	74.6667	1.7	31.9	70.8889	12.1	1.3	1.2	4.7	4.9	1.0614	10
1221	1082	Escalona	2019	15	2	1	1	Futbol	1	Invasion	Contacto	Abierto	10	6	37.1	50	50	8	40	80	12	48.929	32	50	30	1.31095	5	2	89.7	178	28.3	25.1	28	64.6	72.0178	3.2	61.4	68.4504	29.1	2.9	2.9	11.4	11.9	1.15936	14
1222	1083	Escalona	2019	15	2	1	1	Futbol	1	Invasion	Contacto	Abierto	6	3	49.9	95	90	11	85	95	13.5	57.257	31.8	50	30	2.11441	7	2	72.4	175	23.6	16.6	22.9	55.8	77.0718	2.8	53	73.2044	23.4	2.5	2.5	9	9.4	1.40964	14
1223	1084	Escalona	2019	15	2	1	12	Judo	4	Lucha	Contacto	Abierto	10	8	53.1	97	95	10	70	90	13	54.481	41.8	95	70	2.39189	5	2	71.1	179	22.2	12.2	17.1	58.9	82.8411	3	55.9	78.6217	24.7	2.9	2.8	9.5	9.5	2.02459	14
1224	1085	Escalona	2019	15	2	1	1	Futbol	1	Invasion	Contacto	Abierto	4	3	48.7	90	90	6.5	25	50	11	43.377	31.3	40	30	1.63973	5	2	79.9	164	29.7	17.9	22.4	62	77.597	3.1	58.9	73.7171	27.6	3	2.9	10.7	11	1.5419	14
1225	1086	Escalona	2019	15	2	1	1	Futbol	1	Invasion	Contacto	Abierto	9	3	32.5	20	30	10	70	90	13	54.481	30.2	40	20	1.63317	5	2	56.9	169	19.9	9	15.8	47.9	84.1828	2.4	45.5	79.9649	20.5	2.2	2.2	7.9	8.2	2.27778	14
1226	1087	Escalona	2019	14	2	1	1	Futbol	1	Invasion	Contacto	Abierto	12	3	27.7	30	30	9.5	80	90	12.5	53.033	29	40	20	1.51366	7	2	45.6	158	18.3	8	17.6	37.6	82.4561	2	35.6	78.0702	15.5	1.6	1.7	6	6.2	1.9375	14
1227	1088	Escalona	2019	15	2	1	1	Futbol	1	Invasion	Contacto	Abierto	9	3	49.9	95	90	10	70	90	13	54.481	36	70	40	2.16957	11	3	68	172	23	12.9	19	55.1	81.0294	2.8	52.3	76.9118	23.4	2.5	2.5	8.9	9.5	1.81395	14
1228	1089	Escalona	2019	15	2	1	6	Padel	2	Dividida	No contacto	Abierto	3	5	25	5	10	8	40	80	12	48.929	29	30	20	1.20192	7	2	52	158	20.8	9.1	17.5	42.9	82.5	2.2	40.7	78.2692	17.9	1.9	1.7	7.1	7.2	1.96703	14
1229	1090	Escalona	2019	15	2	1	1	Futbol	1	Invasion	Contacto	Abierto	10	3	41.3	65	70	7	30	60	11.5	46.153	31.8	50	20	1.82743	4	2	60.9	164	22.6	10.7	17.5	50.2	82.4302	2.6	47.6	78.1609	21.9	2.3	2.2	8.6	8.8	2.04673	14
1230	1091	Escalona	2019	16	2	2	13	Gimnasia ritmica	3	Individual	No contacto	Cerrado	5	9	31.5	90	80	6	85	90	11	41.8186	29.9	80	50	1.32353	11	3	57.2	155	23.8	15.3	26.7	41.9	73.2517	2.1	39.8	69.5804	15.6	1.8	1.6	6.1	6.1	1.01961	14
1231	1092	Escalona	2019	15	2	2	13	Gimnasia ritmica	3	Individual	No contacto	Cerrado	4	9	22.9	15	30	6.5	85	90	11	43.377	27.3	70	40	1.01778	9	3	52.7	153	22.5	17.1	32.4	35.6	67.5522	1.8	33.8	64.1366	13.4	1.4	1.4	5.2	5.4	0.783626	14
1232	1093	Escalona	2019	8	1	1	1	Futbol	1	Invasion	Contacto	Abierto	2	3	13.7	40	60	5.5	85	90	10.5	52.0474	23.5	90	80	0.845679	5	2	26.6	128	16.2	4.6	17.3	22	82.7068	1.3	20.7	77.8195	7.9	0.8	0.8	3.1	3.2	1.71739	6
1233	1094	Escalona	2019	8	1	1	1	Futbol	1	Invasion	Contacto	Abierto	4	3	14.4	45	70	2.5	45	40	9	45.3322	8.1	1	10	0.464516	7	2	60.8	140	31	29.6	48.7	31.2	51.3158	1.7	29.5	48.5197	15	1.4	1.4	6	6.2	0.506757	6
1234	1095	Escalona	2019	8	1	1	1	Futbol	1	Invasion	Contacto	Abierto	5	3	16	75	80	3	60	50	9.5	47.5706	23.3	90	80	0.91954	7	2	27.7	126	17.4	4.8	17.2	22.9	82.6715	1.3	21.6	77.9783	8.8	0.9	0.8	3.5	3.6	1.83333	6
1235	1096	Escalona	2019	8	1	1	1	Futbol	1	Invasion	Contacto	Abierto	3	3	19.1	97	95	3	60	50	9.5	47.5706	19.8	60	50	0.979487	8	3	37.6	139	19.5	9.7	25.8	27.9	74.2021	1.5	26.4	70.2128	10.7	1.1	1	4.2	4.4	1.10309	6
1236	1097	Escalona	2019	7	1	1	1	Futbol	1	Invasion	Contacto	Abierto	4	3	14	75	90	5.5	95	95	10.5	53.6826	15.6	30	40	0.689655	1	1	35.3	132	20.3	9.3	26.3	26	73.6544	1.4	24.6	69.6884	10	1	0.9	4	4.1	1.07527	6
1237	1098	Escalona	2019	7	1	1	6	Padel	2	Dividida	No contacto	Abierto	4	7	18.3	97	99	5.5	95	95	10.5	53.6826	22.7	90	90	0.915	3	1	32.3	127	20	7.8	24.2	24.5	75.8514	1.4	23.1	71.517	9	0.9	0.9	3.6	3.6	1.15385	6
1238	1099	Escalona	2019	8	1	1	1	Futbol	1	Invasion	Contacto	Abierto	2	3	13.7	40	60	5.5	85	90	10.5	52.0474	22.4	80	70	0.88961	10	3	25.3	128	15.4	5	19.6	20.3	80.2372	1.2	19.1	75.4941	6.7	0.7	0.7	2.6	2.7	1.34	6
1240	1101	Escalona	2019	9	1	1	1	Futbol	1	Invasion	Contacto	Abierto	2	3	14.4	30	40	5	75	80	10.5	50.4122	21.6	60	70	0.862275	5	2	27.4	128	16.7	5.6	20.5	21.8	79.562	1.2	20.6	75.1825	7.2	0.7	0.7	2.8	3	1.28571	6
1241	1102	Escalona	2019	6	1	1	1	Futbol	1	Invasion	Contacto	Abierto	3	3	8.5	20	30	3.5	85	90	9.5	51.1482	10.9	10	10	0.541401	6	2	19.3	111	15.7	4.3	22.1	15	77.7202	0.9	14.1	73.057	4.2	0.4	0.4	1.7	1.7	0.976744	6
1242	1103	Escalona	2019	6	1	1	1	Futbol	1	Invasion	Contacto	Abierto	2	3	10.2	45	60	5.5	97	99	10.5	55.3178	18.9	80	70	0.653846	4	2	23.2	122	15.6	4.8	20.5	18.4	79.3103	1.1	17.3	74.569	6.2	0.6	0.6	2.5	2.5	1.29167	6
1243	1104	Escalona	2019	6	1	1	1	Futbol	1	Invasion	Contacto	Abierto	3	3	9.3	30	50	3.5	85	90	9.5	51.1482	16.1	50	50	0.404348	7	2	36	125	23	11.6	32.2	24.4	67.7778	1.4	23	63.8889	9.2	0.9	0.8	3.7	3.8	0.793103	6
1246	1107	Escalona	2019	6	1	1	10	Karate	4	Lucha	Contacto	Abierto	1	2	9.9	30	60	1.5	15	40	8	44.8938	8.2	1	10	0.607362	2	1	22.3	117	16.3	5.4	24	16.9	75.7848	1	15.9	71.3004	5	0.5	0.4	2	2.1	0.925926	6
1247	1108	Escalona	2019	7	1	2	10	Karate	4	Lucha	Contacto	Abierto	4	2	8.1	5	20	2.5	55	70	9	47.1978	19.6	80	90	0.75	6	2	19.6	135	10.8	2.2	11	17.4	88.7755	0.9	16.5	84.1837	6.7	0.7	0.7	2.6	2.7	3.04545	6
1248	1109	Escalona	2019	8	1	2	10	Karate	4	Lucha	Contacto	Abierto	3	2	9.1	3	20	1.5	5	30	8	40.8554	13.3	20	10	0.471503	5	2	28.8	122	19.3	8.6	29.7	20.2	70.1389	1.2	19	65.9722	6.6	0.7	0.7	2.6	2.6	0.767442	6
1249	1110	Escalona	2019	8	1	1	10	Karate	4	Lucha	Contacto	Abierto	1	2	8.1	3	5	7	95	99	11.5	56.5242	21.2	70	60	0.5625	3	1	24	129	14.4	4.2	17.7	19.8	82.5	1.2	18.6	77.5	6.5	0.7	0.7	2.5	2.6	1.54762	6
1250	1111	Escalona	2019	8	1	2	10	Karate	4	Lucha	Contacto	Abierto	3	2	9.8	25	20	6	97	99	11	54.2858	25.8	99	100	0.748092	5	2	23.5	134	13.1	4	17	19.5	82.9787	1	18.5	78.7234	7	0.8	0.8	2.7	2.7	1.75	6
1251	1112	Escalona	2019	8	1	2	10	Karate	4	Lucha	Contacto	Abierto	1	2	9.7	25	20	2.5	65	60	9	45.3322	12.2	10	10	0.468599	10	3	38.3	136	20.7	12.9	33.7	25.4	66.3185	1.3	24.1	62.9243	9.2	1	0.9	3.6	3.7	0.713178	6
1253	1114	Escalona	2019	8	1	2	10	Karate	4	Lucha	Contacto	Abierto	1	2	9.2	20	20	4.5	90	90	10	49.809	18.5	60	50	0.575	3	1	25.8	127	16	5.8	22.4	20	77.5194	1.1	18.9	73.2558	7.1	0.8	0.7	2.8	2.8	1.22414	6
1254	1115	Escalona	2019	9	1	2	10	Karate	4	Lucha	Contacto	Abierto	1	2	9.3	5	10	2.5	55	50	9	43.4666	16.9	30	40	0.467337	5	2	36.8	136	19.9	9.7	26.4	27.1	73.6413	1.4	25.7	69.837	10.6	1.1	1	4.2	4.3	1.09278	6
1255	1116	Escalona	2019	11	1	1	10	Karate	4	Lucha	Contacto	Abierto	1	2	9.1	3	5	7	80	90	11.5	52.0794	32.5	99	100	0.473958	8	3	41	146	19.2	7.9	19.3	33.1	80.7317	1.8	31.3	76.3415	13.8	1.4	1.4	5.4	5.6	1.74684	10
1256	1117	Escalona	2019	11	1	1	1	Futbol	1	Invasion	Contacto	Abierto	5	3	17.5	25	40	7.5	90	90	11.5	52.0794	21.6	50	40	1.10063	10	3	25.6	127	15.9	4.2	16.6	21.4	83.5938	1.2	20.2	78.9062	7.3	0.8	0.7	2.8	3	1.7381	10
1257	1118	Escalona	2019	11	1	1	1	Futbol	1	Invasion	Contacto	Abierto	7	7	22.9	80	80	7	80	90	11.5	52.0794	19.4	30	30	1.04091	10	3	49.6	150	22	12.4	25	37.2	75	2	35.2	70.9677	14.9	1.6	1.5	5.8	6	1.20161	10
1258	1119	Escalona	2019	11	1	1	1	Futbol	1	Invasion	Contacto	Abierto	6	3	24.8	90	90	3	25	30	9.5	42.2042	20.3	40	30	0.953846	8	3	60	152	26	23	38.4	37	61.6667	1.9	35.1	58.5	15.9	1.6	1.5	6.3	6.5	0.691304	10
1259	1120	Escalona	2019	11	1	1	1	Futbol	1	Invasion	Contacto	Abierto	4	5	20.2	60	60	5.5	60	70	10.5	47.1418	20.5	40	30	0.985366	7	2	40.8	141	20.5	10.4	25.4	30.4	74.5098	1.6	28.8	70.5882	11.7	1.2	1.2	4.5	4.8	1.125	10
1260	1121	Escalona	2019	11	1	1	1	Futbol	1	Invasion	Contacto	Abierto	5	3	27.8	97	95	5.5	60	70	10.5	47.1418	30.1	95	90	1.39	8	3	42.6	146	20	8.5	20	34.1	80.0469	1.8	32.3	75.8216	13.9	1.5	1.5	5.3	5.6	1.63529	10
1261	1122	Escalona	2019	10	1	1	1	Futbol	1	Invasion	Contacto	Abierto	7	5	17.1	50	50	5	75	70	10.5	48.777	15.1	10	10	0.850746	7	2	47.7	154	20.1	14.3	30	33.4	70.021	1.8	31.6	66.2474	13.5	1.3	1.3	5.3	5.6	0.944056	10
1262	1123	Escalona	2019	10	1	1	1	Futbol	1	Invasion	Contacto	Abierto	5	3	21.8	85	90	4	55	50	10	46.385	20.2	40	30	0.792727	10	3	51.7	137	27.5	15.9	30.8	35.8	69.2456	1.9	33.9	65.5706	15.2	1.5	1.5	6	6.2	0.955975	10
1263	1124	Escalona	2019	11	1	1	1	Futbol	1	Invasion	Contacto	Abierto	5	3	16.6	25	30	7	80	90	11.5	52.0794	19.8	30	30	0.83	10	3	40.3	142	20	8.8	21.9	31.5	78.1638	1.7	29.8	73.9454	12.7	1.3	1.2	5	5.2	1.44318	10
1264	1125	Escalona	2019	10	1	1	1	Futbol	1	Invasion	Contacto	Abierto	3	3	20.8	85	80	3	30	30	9.5	43.993	19.1	40	30	0.9163	6	2	50.3	149	22.7	17.4	34.5	32.9	65.4076	1.8	31.1	61.829	13.4	1.3	1.2	5.4	5.5	0.770115	10
1265	1126	Escalona	2019	11	1	1	1	Futbol	1	Invasion	Contacto	Abierto	2	3	24.9	90	90	2	15	10	9	39.7354	17.2	20	20	0.805825	9	3	71.5	152	30.9	33.6	47	37.9	53.007	2	35.9	50.2098	18.8	1.8	1.7	7.5	7.8	0.559524	10
1266	1127	Escalona	2019	11	1	2	13	Gimnasia ritmica	3	Individual	No contacto	Cerrado	3	9	17.5	30	40	4	75	60	10	44.673	27.8	95	90	0.977654	9	3	44.7	158	17.9	10	22.4	34.7	77.6286	1.8	32.9	73.6018	13.1	1.4	1.4	5	5.3	1.31	10
1267	1128	Escalona	2019	10	1	2	13	Gimnasia ritmica	3	Individual	No contacto	Cerrado	3	9	18	75	70	4	80	70	10	46.385	18.8	40	60	0.869565	5	2	37.1	134	20.7	9.2	24.8	27.9	75.2022	1.4	26.5	71.4286	10.5	1.2	1.1	4	4.2	1.1413	10
1268	1129	Escalona	2019	11	1	2	13	Gimnasia ritmica	3	Individual	No contacto	Cerrado	3	12	18.4	45	50	4	75	60	10	44.673	25.6	80	80	0.953368	6	2	36.8	138	19.3	8.7	23.6	28.1	76.3587	1.5	26.6	72.2826	10.8	1.2	1.1	4.1	4.4	1.24138	10
1269	1130	Escalona	2019	11	1	2	13	Gimnasia ritmica	3	Individual	No contacto	Cerrado	3	9	15.2	15	20	6	95	90	11	49.6106	25.2	80	70	1.05556	8	3	29.5	143	14.4	5.9	20.1	23.6	80	1.2	22.4	75.9322	8.2	0.9	0.9	3.2	3.2	1.38983	10
1270	1131	Escalona	2019	12	1	2	13	Gimnasia ritmica	3	Individual	No contacto	Cerrado	4	9	17.8	15	20	5.5	80	80	10.5	45.5066	24.6	70	40	1.10559	6	2	32.4	142	16.1	6.4	19.8	26	80.2469	1.4	24.6	75.9259	9.3	1	1	3.7	3.6	1.45312	10
1271	1132	Escalona	2019	13	2	2	13	Gimnasia ritmica	3	Individual	No contacto	Cerrado	4	9	27.6	70	80	3.5	40	50	9.5	38.6266	19.9	20	20	1.1405	6	2	66.8	166	24.2	24.4	36.5	42.4	63.4731	2.2	40.2	60.1796	16.5	1.8	1.7	6.4	6.6	0.67623	10
1272	1133	Escalona	2019	13	2	2	13	Gimnasia ritmica	3	Individual	No contacto	Cerrado	1	9	22.8	30	40	4.5	55	70	10	41.249	19.8	20	20	0.890625	8	3	61.4	155	25.6	22.2	36.2	39.2	63.8436	2	37.2	60.5863	15	1.7	1.6	5.8	5.9	0.675676	10
1273	1134	Escalona	2019	13	2	2	13	Gimnasia ritmica	3	Individual	No contacto	Cerrado	3	9	25.4	55	60	6	80	90	11	46.4938	26.1	70	50	1.3956	7	2	42.7	153	18.2	8.8	20.7	33.9	79.3911	1.7	32.2	75.4098	12.6	1.4	1.4	4.8	5	1.43182	10
1274	1135	Escalona	2019	12	1	2	13	Gimnasia ritmica	3	Individual	No contacto	Cerrado	2	10	24.1	70	70	4	55	60	10	42.961	19.9	30	20	1.1055	3	1	45.9	145	21.8	13.5	29.4	32.4	70.5882	1.7	30.7	66.8845	12.2	1.2	1.2	4.8	5	0.903704	10
1275	1136	Escalona	2019	15	2	2	13	Gimnasia ritmica	3	Individual	No contacto	Cerrado	2	9	22.3	15	20	5	60	70	10.5	40.601	27	60	40	1.0619	5	2	54.4	161	21	11.9	21.8	42.5	78.125	2.2	40.3	74.0809	17	1.7	1.7	6.6	7	1.42857	14
1276	1137	Escalona	2019	15	2	2	13	Gimnasia ritmica	3	Individual	No contacto	Cerrado	1	9	26.3	55	50	5	60	70	10.5	40.601	30	80	60	1.50286	5	2	46.4	163	17.5	11.1	24	35.3	76.0776	1.8	33.5	72.1983	13.1	1.3	1.2	5.2	5.4	1.18018	14
1278	1139	Escalona	2019	12	1	2	8	Atletismo	3	Individual	No contacto	Cerrado	10	3	35.4	95	99	6.5	85	90	11	48.0522	22.9	50	20	2.47552	9	3	33	152	14.3	9.2	27.8	23.8	72.1212	1.2	22.6	68.4848	7.9	0.8	0.8	3.2	3.1	0.858696	10
1279	1140	Escalona	2019	11	1	2	8	Atletismo	3	Individual	No contacto	Cerrado	3	3	20.8	90	70	4	80	60	10	44.673	23.6	70	60	1.2381	12	3	35.4	145	16.8	6.5	18.5	28.9	81.6384	1.5	27.4	77.4011	11.6	1.2	1.1	4.6	4.7	1.78462	10
1280	1141	Escalona	2019	13	2	1	8	Atletismo	3	Individual	No contacto	Cerrado	8	6	20.9	15	20	7	65	70	11.5	49.1162	32	80	60	1.07732	1	1	48.4	158	19.4	8.8	18.1	39.6	81.8182	2.1	37.5	77.4793	16.7	1.7	1.6	6.5	6.9	1.89773	10
1281	1142	Escalona	2019	10	1	2	8	Atletismo	3	Individual	No contacto	Cerrado	1	1	12.2	5	20	4	80	70	10	46.385	25.9	90	80	0.910448	8	3	25.6	138	13.4	4.8	18.9	20.8	81.25	1.1	19.7	76.9531	7.4	0.7	0.7	3	3	1.54167	10
1283	1144	Escalona	2019	13	2	2	6	Padel	2	Dividida	No contacto	Abierto	9	5	23.8	40	50	5	65	80	10.5	43.8714	21.9	40	30	1.25263	7	2	51.1	164	19	13.5	26.5	37.6	73.5812	1.9	35.7	69.863	14.2	1.4	1.4	5.5	5.9	1.05185	10
1284	1145	Escalona	2019	12	1	1	1	Futbol	1	Invasion	Contacto	Abierto	7	7	24.3	65	60	5.5	50	60	10.5	45.5066	25.9	60	30	1.13551	6	2	52.1	156	21.4	12.7	24.4	39.4	75.6238	2.1	37.3	71.5931	16.5	1.7	1.6	6.5	6.7	1.29921	10
1285	1146	Escalona	2019	12	1	1	1	Futbol	1	Invasion	Contacto	Abierto	4	5	14.3	3	10	4.5	40	50	10	42.961	20.2	20	10	0.756614	5	2	44.2	153	18.9	11.2	25.4	33	74.6606	1.8	31.2	70.5882	13.4	1.2	1.2	5.4	5.6	1.19643	10
1286	1147	Escalona	2019	12	1	1	1	Futbol	1	Invasion	Contacto	Abierto	5	3	20.5	30	40	4.5	40	50	10	42.961	16.8	10	10	0.724382	6	2	62.9	149	28.3	21.4	34.1	41.5	65.9777	2.2	39.3	62.4801	18	1.8	1.7	7.2	7.3	0.841121	10
1287	1148	Escalona	2019	11	1	1	1	Futbol	1	Invasion	Contacto	Abierto	3	4	19.1	55	50	4.5	50	50	10	44.673	23.4	60	50	0.931707	7	2	44.8	148	20.5	13	29	31.8	70.9821	1.7	30.1	67.1875	12	1.3	1.2	4.7	4.8	0.923077	10
1288	1149	Escalona	2019	12	1	1	6	Padel	2	Dividida	No contacto	Abierto	5	5	14.6	3	10	4.5	40	50	10	42.961	17	10	10	0.654709	8	3	46.9	145	22.3	14.3	30.4	32.6	69.5096	1.7	30.9	65.8849	13.1	1.3	1.3	5.1	5.4	0.916084	10
1289	1150	Escalona	2019	13	2	1	1	Futbol	1	Invasion	Contacto	Abierto	8	3	23.5	35	30	7	65	70	11.5	49.1162	27.2	50	40	1.32768	5	2	45.2	160	17.7	7.8	17.2	37.4	82.7434	2	35.4	78.3186	15.2	1.6	1.5	5.9	6.2	1.94872	10
1290	1151	Escalona	2019	13	2	1	1	Futbol	1	Invasion	Contacto	Abierto	7	3	29.9	60	70	8	70	90	12	51.7386	42.5	100	100	1.53333	5	2	49.8	160	19.5	9.2	18.4	40.6	81.5261	2.1	38.5	77.3092	16.8	1.8	1.7	6.5	6.8	1.82609	10
1291	1152	Escalona	2019	13	2	1	1	Futbol	1	Invasion	Contacto	Abierto	7	5	24.2	40	30	4	20	30	10	41.249	22.7	20	40	0.956522	2	1	57.7	151	25.3	20.4	35.3	37.3	64.6447	2	35.3	61.1785	15.8	1.6	1.7	6.1	6.4	0.77451	10
1292	1153	Escalona	2019	13	2	1	1	Futbol	1	Invasion	Contacto	Abierto	10	4	29.4	55	60	8.5	75	90	12	51.7386	33.4	90	70	1.47	3	1	51.1	160	20	8	15.7	43.1	84.3444	2.2	40.9	80.0391	18.3	2.1	2	7.1	7.1	2.2875	10
1293	1154	Escalona	2019	13	2	1	1	Futbol	1	Invasion	Contacto	Abierto	8	5	24.8	40	40	7.5	65	80	11.5	49.1162	26.1	40	30	1.05983	5	2	56.2	155	23.4	15.2	27.1	41	72.9537	2.1	38.9	69.2171	17.2	1.7	1.7	6.9	6.9	1.13158	10
1294	1155	Escalona	2019	13	2	1	1	Futbol	1	Invasion	Contacto	Abierto	4	4	24.5	40	40	7	65	70	11.5	49.1162	26.4	50	30	1.31016	8	3	43.2	152	18.7	8.7	20.1	34.5	79.8611	1.8	32.7	75.6944	13.6	1.4	1.3	5.3	5.6	1.56322	10
1295	1156	Escalona	2019	13	2	1	1	Futbol	1	Invasion	Contacto	Abierto	2	4	21.9	20	20	4	15	30	10	41.249	25.9	40	30	1.08416	5	2	44.2	148	20.2	9.5	21.6	34.7	78.5068	1.8	32.9	74.4344	14	1.4	1.4	5.5	5.7	1.47368	10
1296	1157	Escalona	2019	12	1	1	1	Futbol	1	Invasion	Contacto	Abierto	8	8	40	97	99	7.5	85	90	11.5	50.5978	39.7	100	90	1.75439	7	2	69.9	175	22.8	15.4	22	54.5	77.9685	2.7	51.8	74.1059	23.9	2.4	2.4	9.5	9.6	1.55195	10
1297	1158	Escalona	2019	13	2	1	1	Futbol	1	Invasion	Contacto	Abierto	9	4	32	70	80	7	65	70	11.5	49.1162	30.2	70	60	1.54589	7	2	60.4	171	20.7	13	21.5	47.4	78.4768	2.4	45	74.5033	20	2.1	2.1	7.8	8	1.53846	10
1298	1159	Escalona	2019	13	2	1	1	Futbol	1	Invasion	Contacto	Abierto	6	4	23.3	35	30	4	15	30	10	41.249	22	20	20	0.87594	6	2	56.6	146	26.6	21.9	38.7	34.7	61.3074	1.8	32.9	58.1272	14.9	1.4	1.4	6.1	6	0.680365	10
1299	1160	Escalona	2019	11	1	2	7	Patinaje	3	Individual	No contacto	Cerrado	3	4	17.3	35	40	3.5	65	50	9.5	42.2042	22.7	60	60	1.07453	8	3	38.2	154	16.1	8.9	23.3	29.3	76.7016	1.5	27.8	72.7749	11	1.1	1	4.4	4.5	1.23596	10
1301	1162	Escalona	2019	9	1	1	7	Patinaje	3	Individual	No contacto	Cerrado	2	3	13.1	20	30	3.5	55	50	9.5	45.7818	19.9	50	50	0.685864	7	2	37.5	140	19.1	9.1	24.2	28.4	75.7333	1.5	26.9	71.7333	10.8	1.1	1	4.3	4.4	1.18681	6
1302	1163	Escalona	2019	9	1	2	7	Patinaje	3	Individual	No contacto	Cerrado	2	3	14.4	50	60	3	70	60	9.5	45.7818	20.1	60	60	0.89441	7	2	30.2	137	16.1	7.9	26	22.3	73.8411	1.2	21.1	69.8675	7.8	0.8	0.8	3.1	3.1	0.987342	6
1303	1164	Escalona	2019	9	1	2	7	Patinaje	3	Individual	No contacto	Cerrado	6	2	16.1	70	70	4	90	80	10	48.097	23.7	90	90	0.925287	6	2	35.5	143	17.4	8.8	24.9	26.7	75.2113	1.4	25.3	71.2676	10	1	0.9	4	4.1	1.13636	6
1310	1171	Escalona	2019	6	1	2	13	Gimnasia ritmica	3	Individual	No contacto	Cerrado	1	5	11.1	75	90	2	70	70	9	49.0634	19.5	90	90	0.60989	8	3	25.4	118	18.2	6	23.5	19.4	76.378	1	18.4	72.4409	7.1	0.8	0.7	2.7	2.9	1.18333	6
1311	1172	Escalona	2019	7	1	2	13	Gimnasia ritmica	3	Individual	No contacto	Cerrado	4	6	10.1	15	50	2	40	60	9	47.1978	15.9	50	60	0.570621	10	3	26.8	123	17.7	6.6	24.6	20.2	75.3731	1.1	19.1	71.2687	7.4	0.7	0.7	3	3	1.12121	6
1312	1173	Escalona	2019	8	1	2	13	Gimnasia ritmica	3	Individual	No contacto	Cerrado	1	9	15.8	95	90	3.5	85	80	9.5	47.5706	22.2	90	80	0.993711	6	2	26	128	15.9	5.6	21.7	20.4	78.4615	1.1	19.3	74.2308	7.2	0.8	0.8	2.8	2.8	1.28571	6
1313	1174	Escalona	2019	8	1	2	13	Gimnasia ritmica	3	Individual	No contacto	Cerrado	3	9	15.2	95	90	3	70	70	9.5	47.5706	24.4	95	90	0.915663	5	2	29	132	16.6	6	20.8	23	79.3103	1.2	21.8	75.1724	8.4	0.9	0.9	3.3	3.3	1.4	6
1314	1175	Escalona	2019	8	1	2	13	Gimnasia ritmica	3	Individual	No contacto	Cerrado	5	9	12.1	65	50	2	40	50	9	45.3322	15	30	20	0.578947	10	3	35.4	130	20.9	10.3	29.1	25.1	70.904	1.3	23.8	67.2316	9.3	1	1	3.6	3.7	0.902913	6
1315	1176	Escalona	2019	9	1	2	13	Gimnasia ritmica	3	Individual	No contacto	Cerrado	3	9	15	60	60	3	70	60	9.5	45.7818	21.1	70	70	0.802139	10	3	35.6	138	18.7	8.7	24.5	26.9	75.5618	1.4	25.5	71.6292	9.9	1.1	1.1	3.8	3.9	1.13793	6
1316	1177	Escalona	2019	9	1	2	13	Gimnasia ritmica	3	Individual	No contacto	Cerrado	3	9	11.9	15	30	2.5	55	50	9	43.4666	21.5	70	80	0.772727	2	1	27.6	134	15.4	6	21.8	21.6	78.2609	1.1	20.5	74.2754	7.7	0.8	0.8	3	3.1	1.28333	6
1317	1178	Escalona	2019	9	1	1	6	Padel	2	Dividida	No contacto	Abierto	6	2	18.7	80	80	2.5	35	30	9	43.4666	16.1	20	30	0.769547	5	2	46.2	138	24.3	17.7	38.3	28.5	61.6883	1.6	26.9	58.2251	11.3	1.2	1.1	4.4	4.6	0.638418	6
1318	1179	Escalona	2019	7	1	1	6	Padel	2	Dividida	No contacto	Abierto	2	2	15.9	85	95	3	65	70	9.5	49.3594	17.3	40	60	0.908571	5	2	29.6	130	17.5	5.9	20.1	23.7	80.0676	1.3	22.4	75.6757	9	0.9	0.8	3.6	3.7	1.52542	6
1319	1180	Escalona	2019	8	1	2	6	Padel	2	Dividida	No contacto	Abierto	2	2	13.6	85	70	3	70	70	9.5	47.5706	21.1	80	70	0.701031	7	2	30.8	126	19.4	8.1	26.3	22.7	73.7013	1.2	21.5	69.8052	8.2	0.9	0.8	3.2	3.3	1.01235	6
1320	1181	Escalona	2019	10	1	1	6	Padel	2	Dividida	No contacto	Abierto	2	2	36.6	97	99	3	35	30	9.5	43.993	19	40	30	1.5124	5	2	45.5	137	24.2	15.2	33.4	30.3	66.5934	1.6	28.7	63.0769	12.6	1.2	1.1	5.1	5.2	0.828947	10
1321	1182	Escalona	2019	13	2	1	6	Padel	2	Dividida	No contacto	Abierto	1	2	20.4	15	20	7	65	70	11.5	49.1162	25	40	30	1.18605	5	2	41.4	155	17.2	6.1	14.8	35.3	85.2657	1.9	33.4	80.6763	14.6	1.6	1.6	5.6	5.8	2.39344	10
1322	1183	Escalona	2019	12	1	2	6	Padel	2	Dividida	No contacto	Abierto	2	2	22.1	55	60	3	30	40	9.5	40.4154	24	60	40	1.08333	6	2	45.2	149	20.4	12.3	27.2	32.9	72.7876	1.7	31.2	69.0265	11.8	1.3	1.3	4.5	4.7	0.95935	10
1323	1184	Escalona	2019	13	2	2	6	Padel	2	Dividida	No contacto	Abierto	2	2	31.9	85	90	2	5	20	9	36.0042	17.5	10	10	0.935484	4	2	80.8	154	34.1	33.9	42	46.9	58.0446	2.4	44.5	55.0743	19.4	2.2	2	7.5	7.7	0.572271	10
1325	1186	Escalona	2019	14	2	1	6	Padel	2	Dividida	No contacto	Abierto	2	2	28.2	30	30	6	35	50	11	44.9354	31.1	60	20	1.67857	4	2	44	162	16.8	5.5	12.4	38.5	87.5	2	36.5	82.9545	16.2	1.7	1.7	6.3	6.5	2.94545	14
1327	1188	Escalona	2019	15	2	2	13	Gimnasia ritmica	3	Individual	No contacto	Cerrado	3	9	35.4	95	95	6.5	85	90	11	43.377	22.9	30	20	1.58036	7	2	57.3	160	22.4	14.3	25	43	75.0436	2.2	40.8	71.2042	16.4	1.8	1.8	6.4	6.4	1.14685	14
1328	1189	Escalona	2019	10	1	2	13	Gimnasia ritmica	3	Individual	No contacto	Cerrado	5	4	20.8	90	90	4	80	70	10	46.385	23.6	80	20	1.05584	7	2	45.4	152	19.7	12.9	28.5	32.5	71.5859	1.7	30.8	67.8414	11.9	1.3	1.2	4.6	4.8	0.922481	10
1329	1190	Quintanar de la Orden1	2020	15	2	1	4	Tenis	2	Dividida	No contacto	Abierto	1	4	36.8	45	50	9	60	90	12.5	51.705	31	40	20	1.71963	7	2	64	173	21.4	13.7	21.4	50.3	78.5938	2.6	47.7	74.5312	20.9	2.3	2.3	8	8.3	1.52555	14
1330	1191	Quintanar de la Orden1	2020	13	2	1	4	Tenis	2	Dividida	No contacto	Abierto	1	6	27.2	50	50	7	65	70	11.5	49.1162	26.7	50	30	1.18777	7	2	60.8	163	22.9	16.1	26.5	44.7	73.5197	2.3	42.4	69.7368	19.1	1.9	1.9	7.5	7.8	1.18634	10
1331	1192	Quintanar de la Orden1	2020	16	2	1	4	Tenis	2	Dividida	No contacto	Abierto	2	4	37.1	50	40	9	75	90	12.5	50.377	30	30	10	1.59914	7	2	72.8	177	23.2	16.5	22.7	56.3	77.3352	2.8	53.5	73.489	22.9	2.5	2.5	8.9	9	1.38788	14
1332	1193	Quintanar de la Orden1	2020	16	2	1	2	Baloncesto	1	Invasion	Contacto	Abierto	4	3	38.6	50	40	10	85	90	13	53.2298	33.1	40	10	1.81221	2	1	70.5	182	21.3	13	18.5	57.5	81.5603	2.9	54.6	77.4468	24.2	2.6	2.6	9.3	9.7	1.86154	14
1333	1194	Quintanar de la Orden1	2020	14	2	1	2	Baloncesto	1	Invasion	Contacto	Abierto	4	3	32.6	55	50	7.5	60	70	11.5	47.6346	38.4	95	50	1.9521	4	2	48.8	171	16.7	8.1	16.5	40.7	83.4016	2.1	38.6	79.0984	16.2	1.7	1.8	6.1	6.6	2	14
1334	1195	Quintanar de la Orden1	2020	15	2	1	2	Baloncesto	1	Invasion	Contacto	Abierto	6	4	49.2	95	90	9	60	90	12.5	51.705	37.5	80	50	2.21622	4	2	69.4	177	22.2	11	15.8	58.4	84.1499	2.9	55.5	79.9712	25.3	2.9	2.8	9.5	10.1	2.3	14
1335	1196	Quintanar de la Orden1	2020	15	2	1	2	Baloncesto	1	Invasion	Contacto	Abierto	1	7	31.6	20	30	8	45	80	12	48.929	30.8	40	20	1.20611	6	2	80.2	175	26.2	21.7	27	58.5	72.9426	2.9	55.6	69.3267	24.1	2.7	2.6	9.4	9.4	1.1106	14
1336	1197	Quintanar de la Orden1	2020	14	2	1	2	Baloncesto	1	Invasion	Contacto	Abierto	1	3	48.9	97	95	8.5	70	90	12	50.3338	46.2	100	90	2.32857	9	3	67.3	179	21	12.2	18.2	55.1	81.8722	2.8	52.3	77.7117	24.3	2.5	2.6	9.3	9.9	1.9918	14
1337	1198	Quintanar de la Orden1	2020	14	2	1	2	Baloncesto	1	Invasion	Contacto	Abierto	1	3	33.5	60	50	7	50	70	11.5	47.6346	29.3	50	20	1.25468	8	3	73.7	166	26.7	22.1	30	51.6	70.0136	2.6	49	66.4858	21.8	2.4	2.4	8.4	8.6	0.986425	14
1338	1199	Quintanar de la Orden1	2020	14	2	1	2	Baloncesto	1	Invasion	Contacto	Abierto	3	7	51.1	97	99	8.5	70	90	12	50.3338	36.3	90	40	2.43333	10	3	66.4	178	21	13.4	20.2	53	79.8193	2.7	50.3	75.753	21.9	2.4	2.5	8.4	8.6	1.63433	14
1339	1200	Quintanar de la Orden1	2020	14	2	1	2	Baloncesto	1	Invasion	Contacto	Abierto	4	3	52.9	97	99	5	25	40	10.5	42.2362	35.1	80	40	1.88256	5	2	86.2	175	28.1	23.5	27.3	62.7	72.7378	3.1	59.6	69.1415	26.7	3	2.9	10.3	10.5	1.13617	14
1340	1201	Quintanar de la Orden1	2020	14	2	1	2	Baloncesto	1	Invasion	Contacto	Abierto	7	6	39.5	80	80	7.5	55	70	11.5	47.6346	30.1	50	20	1.7713	6	2	63.8	169	22.3	12.3	19.3	51.5	80.721	2.6	48.9	76.6458	21.9	2.4	2.4	8.5	8.6	1.78049	14
1341	1202	Quintanar de la Orden1	2020	14	2	1	2	Baloncesto	1	Invasion	Contacto	Abierto	3	3	36.1	70	70	8	70	80	12	50.3338	27.7	40	20	1.98352	4	2	58.3	179	18.2	8.9	15.2	49.4	84.7341	2.5	46.9	80.446	20.5	2.4	2.4	7.7	8	2.30337	14
1342	1203	Quintanar de la Orden1	2020	14	2	1	2	Baloncesto	1	Invasion	Contacto	Abierto	9	4	33.9	60	60	8.5	70	90	12	50.3338	36	90	40	1.95954	9	3	56.6	181	17.3	9.1	16.1	47.5	83.9223	2.4	45.1	79.682	19.3	2.2	2.2	7.3	7.6	2.12088	14
1343	1204	Quintanar de la Orden1	2020	14	2	1	2	Baloncesto	1	Invasion	Contacto	Abierto	1	3	38	75	80	5	25	40	10.5	42.2362	22.6	10	10	1.15152	6	2	92	167	33	37.4	40.7	54.6	59.3478	2.8	51.8	56.3043	25.4	2.5	2.5	10.1	10.3	0.679144	14
1346	1207	Quintanar de la Orden1	2020	9	1	1	2	Baloncesto	1	Invasion	Contacto	Abierto	3	4	15.6	45	60	7	95	95	11.5	55.0426	23.5	80	80	1.02632	11	3	29.7	140	15.2	5.2	17.6	24.5	82.4916	1.4	23.1	77.7778	9	0.9	0.9	3.5	3.7	1.73077	6
1347	1208	Quintanar de la Orden1	2020	9	1	1	2	Baloncesto	1	Invasion	Contacto	Abierto	1	3	15.6	60	60	4.5	70	70	10	48.097	20.9	60	60	0.843243	4	2	34.7	137	18.5	8.9	25.6	25.8	74.3516	1.4	24.4	70.317	9.4	0.9	0.9	3.7	3.9	1.05618	6
1350	1211	Quintanar de la Orden1	2020	10	1	1	2	Baloncesto	1	Invasion	Contacto	Abierto	2	3	21.5	90	90	5	75	70	10.5	48.777	18.7	30	20	0.88843	9	3	52.2	147	24.2	16.3	31.2	35.9	68.7739	1.9	34	65.1341	14.8	1.5	1.5	5.8	6	0.907975	10
1352	1213	Quintanar de la Orden1	2020	11	1	1	2	Baloncesto	1	Invasion	Contacto	Abierto	7	5	37.3	97	99	8	95	90	12	54.5482	33.2	99	100	1.87437	9	3	58.1	171	19.9	11.7	20.1	46.4	79.8623	2.4	44	75.7315	20.6	2.1	2	8	8.5	1.76068	10
1354	1215	Quintanar de la Orden1	2020	10	1	1	2	Baloncesto	1	Invasion	Contacto	Abierto	5	5	19.3	75	70	8	97	95	12	55.953	22.8	70	50	1.07222	5	2	35.8	141	18	7.9	22.1	27.9	77.933	1.5	26.4	73.743	10.4	1	1	4.1	4.3	1.31646	10
1355	1216	Quintanar de la Orden1	2020	11	1	1	2	Baloncesto	1	Invasion	Contacto	Abierto	3	4	30.6	97	99	5.5	60	70	10.5	47.1418	24.1	70	60	1.36607	7	2	57.4	160	22.4	14.4	25.1	43	74.9129	2.2	40.8	71.0801	17.8	2	2	6.8	7	1.23611	10
1356	1217	Quintanar de la Orden1	2020	11	1	1	2	Baloncesto	1	Invasion	Contacto	Abierto	4	4	22.7	85	70	3	30	30	9.5	42.2042	24.7	70	60	0.746711	8	3	67.5	149	30.4	28.3	41.9	39.2	58.0741	2	37.2	55.1111	17.9	1.8	1.8	7.1	7.2	0.632509	10
1359	1220	Quintanar de la Orden1	2020	13	2	1	2	Baloncesto	1	Invasion	Contacto	Abierto	6	4	23.4	35	30	7	65	70	11.5	49.1162	27.8	60	40	1.25806	7	2	47.1	159	18.6	8.1	17.1	39	82.8025	2	37	78.5563	15.9	1.7	1.7	6.3	6.2	1.96296	10
1360	1221	Quintanar de la Orden1	2020	13	2	1	2	Baloncesto	1	Invasion	Contacto	Abierto	6	3	26.3	45	50	7	65	70	11.5	49.1162	28.5	60	40	1.42162	3	1	44.9	156	18.5	8.9	19.9	36	80.1782	1.9	34.1	75.9465	14.1	1.5	1.5	5.5	5.6	1.58427	10
1361	1222	Quintanar de la Orden1	2020	13	2	1	2	Baloncesto	1	Invasion	Contacto	Abierto	1	5	21	20	20	6.5	60	70	11	46.4938	22.2	20	20	1.18644	6	2	43	156	17.7	8.8	20.5	34.2	79.5349	1.8	32.4	75.3488	13.3	1.3	1.4	5.2	5.4	1.51136	10
1362	1223	Quintanar de la Orden1	2020	12	1	1	2	Baloncesto	1	Invasion	Contacto	Abierto	2	4	37.1	97	99	2.5	10	20	9	37.8698	21.5	30	20	1.14861	7	2	91.1	168	32.3	32.6	35.8	58.5	64.2151	2.9	55.6	61.0318	27	2.8	2.8	10.4	11	0.828221	10
1363	1224	Quintanar de la Orden1	2020	13	2	1	2	Baloncesto	1	Invasion	Contacto	Abierto	4	4	41.1	97	95	2.5	5	10	9	36.0042	26.4	50	30	1.23054	5	2	96.4	170	33.4	34.7	36	61.7	64.0041	3.1	58.6	60.7884	29.1	2.8	2.8	11.6	11.9	0.838617	10
1364	1225	Quintanar de la Orden1	2020	13	2	1	2	Baloncesto	1	Invasion	Contacto	Abierto	5	4	23	35	30	7	65	70	11.5	49.1162	29.9	70	50	1.41975	6	2	34.9	147	16.2	5.3	15.3	29.6	84.8138	1.6	28	80.2292	11.4	1.1	1.1	4.5	4.7	2.15094	10
1366	1227	Quintanar de la Orden1	2020	13	2	1	2	Baloncesto	1	Invasion	Contacto	Abierto	3	4	23.6	40	30	5	40	50	10.5	43.8714	25.3	40	30	1.34091	7	2	49.1	167	17.6	7.3	14.8	41.8	85.1324	2.2	39.6	80.6517	18.1	1.9	1.9	7.1	7.2	2.47945	10
1367	1228	Quintanar de la Orden1	2020	12	1	1	2	Baloncesto	1	Invasion	Contacto	Abierto	5	4	20.2	35	30	4	35	40	10	42.961	22.5	40	20	0.922374	5	2	47.3	147	21.9	12.3	25.9	35	73.9958	1.9	33.1	69.9789	14.1	1.4	1.4	5.6	5.7	1.14634	10
1369	1230	Quintanar de la Orden1	2020	12	1	1	2	Baloncesto	1	Invasion	Contacto	Abierto	5	4	32.7	97	95	7	85	80	11.5	50.5978	33.8	99	70	1.39744	5	2	65.3	167	23.4	12.4	19	52.9	81.0107	2.7	50.2	76.876	23.3	2.4	2.4	9	9.5	1.87903	10
1370	1231	Quintanar de la Orden1	2020	13	2	1	2	Baloncesto	1	Invasion	Contacto	Abierto	5	4	21	20	20	7	65	70	11.5	49.1162	22.9	30	20	1.05	6	2	51.2	160	20	14.1	27.6	37.1	72.4609	1.9	35.2	68.75	14.9	1.5	1.4	5.8	6.2	1.05674	10
1371	1232	Quintanar de la Orden1	2020	6	1	1	2	Baloncesto	1	Invasion	Contacto	Abierto	1	3	9.9	55	60	2	60	60	9	49.0634	12.3	20	20	0.572254	8	3	25.8	122	17.3	6.2	24.2	19.6	75.969	1.1	18.5	71.7054	6.6	0.6	0.6	2.6	2.8	1.06452	6
1372	1233	Quintanar de la Orden1	2020	17	2	1	2	Baloncesto	1	Invasion	Contacto	Abierto	5	7	54	97	90	10.5	95	95	13	51.9786	43.5	90	50	2.43243	4	2	74.5	183	22.2	13.2	17.7	61.3	82.2819	3.1	58.2	78.1208	25.6	2.8	2.8	9.9	10.1	1.93939	14
1373	1234	Quintanar de la Orden1	2020	16	2	1	2	Baloncesto	1	Invasion	Contacto	Abierto	9	12	42	70	60	11	95	95	13.5	56.0826	46.7	99	60	1.99052	5	2	63.8	174	21.1	10.9	17.1	52.9	82.9154	2.7	50.2	78.6834	21.9	2.4	2.4	8.5	8.6	2.00917	14
1374	1235	Quintanar de la Orden1	2020	15	2	1	2	Baloncesto	1	Invasion	Contacto	Abierto	4	5	30.5	20	20	6.5	30	50	11	43.377	33.3	60	30	1.63102	7	2	59.1	178	18.7	12	20.3	47.1	79.6954	2.4	44.7	75.6345	19.1	2.1	2.2	7.2	7.6	1.59167	14
1375	1236	Quintanar de la Orden1	2020	17	2	1	2	Baloncesto	1	Invasion	Contacto	Abierto	8	7	43.1	70	50	8	50	70	12	46.1194	35.9	50	20	1.68359	8	3	81.2	178	25.6	17.9	22	63.3	77.9557	3.2	60.1	74.0148	26.5	3	2.9	10.1	10.5	1.48045	14
1376	1237	Quintanar de la Orden1	2020	14	2	1	2	Baloncesto	1	Invasion	Contacto	Abierto	5	12	33.9	65	60	8.5	75	90	12	50.3338	42.8	99	70	1.53394	7	2	77.4	187	22.1	17.1	22.1	60.3	77.907	3	57.3	74.031	26.1	2.7	2.7	10.1	10.6	1.52632	14
1377	1238	Quintanar de la Orden1	2020	15	2	1	2	Baloncesto	1	Invasion	Contacto	Abierto	4	4	23.6	10	5	7	30	60	11.5	46.153	29.5	30	20	1.26882	9	3	49.4	163	18.6	7.8	15.8	41.6	84.2105	2.2	39.4	79.7571	16.3	2	2	6	6.3	2.08974	14
1378	1239	Quintanar de la Orden1	2020	17	2	1	2	Baloncesto	1	Invasion	Contacto	Abierto	13	10	29.7	15	10	11.5	97	99	13.5	54.9082	44.6	90	50	1.53886	8	3	59.7	176	19.3	11	18.4	48.7	81.5745	2.5	46.2	77.3869	19.5	2.1	2.1	7.5	7.8	1.77273	14
1379	1240	Quintanar de la Orden1	2020	16	2	1	2	Baloncesto	1	Invasion	Contacto	Abierto	7	8	24.6	10	5	10	85	90	13	53.2298	35.9	60	20	1.36667	6	2	63.1	187	18	10.3	16.3	52.8	83.6767	2.7	50.1	79.3978	21.9	2.3	2.3	8.6	8.7	2.12621	14
1380	1241	Quintanar de la Orden1	2020	7	1	1	2	Baloncesto	1	Invasion	Contacto	Abierto	4	4	11.1	35	50	4.5	85	90	10	51.521	23.3	95	100	0.689441	4	2	24.3	123	16.1	5	20.6	19.3	79.4239	1.1	18.2	74.8971	6.5	0.7	0.6	2.6	2.6	1.3	6
1382	1243	Quintanar de la Orden1	2020	7	1	1	2	Baloncesto	1	Invasion	Contacto	Abierto	3	7	10.2	15	30	2	40	40	9	47.1978	12.9	10	20	0.425	4	2	39.9	129	24	15.5	38.8	24.4	61.1529	1.4	23	57.6441	9.6	0.9	0.8	3.9	4	0.619355	6
1383	1244	Quintanar de la Orden1	2020	7	1	1	2	Baloncesto	1	Invasion	Contacto	Abierto	4	4	12.8	50	70	7	97	99	11.5	58.0058	27.9	100	100	0.780488	3	1	26.5	127	16.4	5.2	19.6	21.3	80.3774	1.2	20.1	75.8491	7.4	0.7	0.7	2.9	3.1	1.42308	6
1384	1245	Quintanar de la Orden1	2020	6	1	1	2	Baloncesto	1	Invasion	Contacto	Abierto	1	6	4.5	3	1	2	55	60	9	49.0634	16.2	50	50	0.28125	3	1	20.1	112	16	4.1	20.4	16	79.602	1	15	74.6269	4.9	0.5	0.4	2	2	1.19512	6
1385	1246	Quintanar de la Orden1	2020	13	2	2	2	Baloncesto	1	Invasion	Contacto	Abierto	2	6	18.8	15	20	4.5	55	70	10	41.249	27.9	80	60	0.890995	6	2	44.9	146	21.1	13	28.9	31.9	71.0468	1.6	30.3	67.4833	12.1	1.2	1.2	4.7	5	0.930769	10
1386	1247	Quintanar de la Orden1	2020	10	1	2	2	Baloncesto	1	Invasion	Contacto	Abierto	3	6	14.3	25	30	5	95	90	10.5	48.777	18.2	30	30	0.798883	3	1	35	140	17.9	9.2	26.2	25.8	73.7143	1.3	24.5	70	9.2	1	1	3.6	3.6	1	10
1387	1248	Quintanar de la Orden1	2020	10	1	2	2	Baloncesto	1	Invasion	Contacto	Abierto	5	5	19.8	90	80	4	85	70	10	46.385	18.5	40	30	1.05319	6	2	42.2	150	18.8	10.3	24.5	31.9	75.5924	1.6	30.3	71.8009	11.9	1.2	1.2	4.7	4.8	1.15534	10
1388	1249	Quintanar de la Orden1	2020	10	1	2	2	Baloncesto	1	Invasion	Contacto	Abierto	2	2	12.9	15	20	2.5	50	40	9	41.601	16.4	20	20	0.556034	6	2	49.5	146	23.2	17.8	35.9	31.7	64.0404	1.6	30.1	60.8081	12	1.3	1.2	4.6	4.9	0.674157	10
1389	1250	Quintanar de la Orden1	2020	10	1	2	2	Baloncesto	1	Invasion	Contacto	Abierto	3	6	12.32	10	20	4.5	90	80	10	46.385	20.2	50	40	0.673224	7	2	32.4	133	18.3	9.8	30.2	22.6	69.7531	1.2	21.4	66.0494	8.1	0.8	0.7	3.3	3.3	0.826531	10
1390	1251	Quintanar de la Orden1	2020	9	1	2	2	Baloncesto	1	Invasion	Contacto	Abierto	2	2	14	10	50	4.5	95	90	10	48.097	20.6	70	70	0.869565	9	3	31.5	140	16.1	7.2	22.7	24.3	77.1429	1.3	23	73.0159	8.7	1	0.9	3.3	3.5	1.20833	6
1391	1252	Quintanar de la Orden1	2020	13	2	2	2	Baloncesto	1	Invasion	Contacto	Abierto	3	3	18.5	15	20	6	80	90	11	46.4938	24.2	60	40	1.1859	7	2	36.5	153	15.6	7.2	19.6	29.3	80.274	1.5	27.8	76.1644	11.1	1.1	1.1	4.5	4.4	1.54167	10
1392	1253	Quintanar de la Orden1	2020	13	2	2	2	Baloncesto	1	Invasion	Contacto	Abierto	7	11	22.8	35	40	8	95	99	12	51.7386	35	99	90	1.1122	9	3	56.4	166	20.5	15.2	26.9	41.2	73.0496	2.1	39.1	69.3262	16	1.6	1.6	6.3	6.5	1.05263	10
1393	1254	Quintanar de la Orden1	2020	13	2	2	2	Baloncesto	1	Invasion	Contacto	Abierto	5	2	23.8	45	50	4	45	60	10	41.249	25.8	70	50	1.14423	4	2	58.1	167	20.8	16.1	27.7	42	72.2892	2.1	39.9	68.6747	15.8	1.7	1.6	6.1	6.4	0.981366	10
1394	1255	Quintanar de la Orden1	2020	13	2	2	2	Baloncesto	1	Invasion	Contacto	Abierto	3	3	23.6	40	50	5	65	80	10.5	43.8714	23.3	50	30	1.24211	8	3	45.1	154	19	10.8	23.9	34.3	76.0532	1.8	32.5	72.0621	13.1	1.3	1.3	5.1	5.4	1.21296	10
1395	1256	Quintanar de la Orden1	2020	12	1	2	2	Baloncesto	1	Invasion	Contacto	Abierto	3	2	24.8	70	80	4	55	60	10	42.961	22.5	50	30	1.29843	5	2	49	160	19.1	14.2	29	34.8	71.0204	1.8	33	67.3469	12.8	1.3	1.3	5	5.2	0.901408	10
1396	1257	Quintanar de la Orden1	2020	17	2	1	2	Baloncesto	1	Invasion	Contacto	Abierto	5	4	34.8	35	20	7	30	60	11.5	43.1898	35.6	50	20	1.30827	6	2	85.1	179	26.6	21.8	25.6	63.3	74.3831	3.2	60.1	70.6228	26.9	2.8	2.8	10.6	10.7	1.23394	14
1397	1258	Quintanar de la Orden1	2020	16	2	1	2	Baloncesto	1	Invasion	Contacto	Abierto	4	5	33.4	25	20	8.5	70	80	12	47.5242	37.1	70	20	1.27481	6	2	95.5	191	26.2	19.2	20.1	76.3	79.8953	3.7	72.6	76.0209	32.1	3.8	3.7	12.4	12.2	1.67188	14
1398	1259	Quintanar de la Orden1	2020	17	2	1	2	Baloncesto	1	Invasion	Contacto	Abierto	4	2	33.1	25	20	11	90	99	13.5	54.9082	45.5	90	60	1.41453	9	3	67.6	170	23.4	12.9	19.1	54.7	80.9172	2.8	51.9	76.7751	22	2.6	2.6	8.3	8.5	1.70543	14
1399	1260	Quintanar de la Orden1	2020	16	2	1	2	Baloncesto	1	Invasion	Contacto	Abierto	10	11	31.5	25	20	9	80	90	12.5	50.377	37.4	70	30	1.73077	6	2	51.9	169	18.2	7.5	14.4	44.4	85.5491	2.3	42.1	81.1175	17.6	2.1	2.1	6.7	6.7	2.34667	14
1400	1261	Quintanar de la Orden1	2020	17	2	1	2	Baloncesto	1	Invasion	Contacto	Abierto	5	4	34.5	35	20	8	50	70	12	46.1194	39.3	70	30	1.28253	5	2	85.2	178	26.9	21.6	25.4	63.6	74.6479	3.2	60.4	70.892	27.5	2.8	2.9	10.7	11.1	1.27315	14
1401	1262	Quintanar de la Orden1	2020	13	2	2	11	Natacion	3	Individual	No contacto	Cerrado	3	9	20.4	20	30	5.5	75	80	10.5	43.8714	25.6	70	50	0.829268	7	2	59.9	156	24.6	19.4	32.4	40.5	67.6127	2.1	38.4	64.1068	15.5	1.7	1.6	6	6.2	0.798969	10
1402	1263	Quintanar de la Orden1	2020	12	1	2	11	Natacion	3	Individual	No contacto	Cerrado	4	2	24	70	70	5.5	80	80	10.5	45.5066	27.2	90	60	1.25654	6	2	49.4	161	19.1	9.7	19.7	39.7	80.3644	2	37.7	76.3158	15.2	1.7	1.7	5.8	6	1.56701	10
1403	1264	Quintanar de la Orden1	2020	12	1	1	11	Natacion	3	Individual	No contacto	Cerrado	8	2	22.2	55	50	6	60	70	11	48.0522	28.7	80	50	1.11	6	2	51.9	161	20	10.3	19.9	41.6	80.1541	2.2	39.4	75.9152	17.5	1.8	1.8	6.8	7.1	1.69903	10
1404	1265	Quintanar de la Orden1	2020	12	1	1	11	Natacion	3	Individual	No contacto	Cerrado	11	8	21.5	50	40	1	3	5	8	32.7786	20.4	30	10	0.811321	7	2	65.2	157	26.5	19.9	30.5	45.3	69.4785	2.3	43	65.9509	19.5	2	2	7.6	7.9	0.979899	10
1405	1266	Quintanar de la Orden1	2020	13	2	1	11	Natacion	3	Individual	No contacto	Cerrado	5	2	20.7	15	20	7.5	65	80	11.5	49.1162	30.3	70	50	0.936652	10	3	45.1	143	22.1	10.4	23	34.7	76.9401	1.8	32.9	72.949	14.1	1.5	1.4	5.5	5.7	1.35577	10
1406	1267	Quintanar de la Orden1	2020	14	2	2	11	Natacion	3	Individual	No contacto	Cerrado	6	11	25.2	55	50	5.5	80	80	10.5	42.2362	22.2	30	20	0.972973	7	2	67.1	161	25.9	26.4	39.4	40.7	60.6557	2.1	38.6	57.5261	15.6	1.8	1.7	6	6.1	0.590909	14
1407	1268	Quintanar de la Orden1	2020	11	1	1	11	Natacion	3	Individual	No contacto	Cerrado	5	7	18.3	45	40	9.5	97	99	12.5	57.017	27	90	80	1.01105	4	2	38.5	146	18.1	9.4	24.3	29.1	75.5844	1.6	27.5	71.4286	10.5	1.1	1.1	4.1	4.2	1.11702	10
1408	1269	Quintanar de la Orden1	2020	11	1	1	11	Natacion	3	Individual	No contacto	Cerrado	7	7	12.5	5	10	6	70	70	11	49.6106	20.8	40	40	0.65445	8	3	43	150	19.1	9.2	21.4	33.8	78.6047	1.8	32	74.4186	14.2	1.3	1.3	5.6	6	1.54348	10
1409	1270	Quintanar de la Orden1	2020	15	2	2	11	Natacion	3	Individual	No contacto	Cerrado	10	8	21.4	10	20	5.5	75	80	10.5	40.601	17	5	10	1.00469	6	2	57.4	164	21.3	16.5	28.8	40.9	71.2544	2.1	38.8	67.5958	15.4	1.6	1.5	6	6.3	0.933333	14
1410	1271	Quintanar de la Orden1	2020	9	1	1	11	Natacion	3	Individual	No contacto	Cerrado	6	3	12.8	25	30	2	40	20	9	43.4666	20.1	50	60	0.53112	8	3	42.7	133	24.1	17.2	40.3	25.5	59.719	1.3	24.2	56.6745	10	1.1	1	3.9	4	0.581395	6
1411	1272	Quintanar de la Orden1	2020	14	2	1	11	Natacion	3	Individual	No contacto	Cerrado	4	9	26.5	20	20	11	97	95	13.5	58.4314	41	99	70	1.29902	8	3	66.1	180	20.4	12.5	18.9	53.6	81.0893	2.7	50.9	77.0045	22.8	2.4	2.4	8.8	9.2	1.824	14
1412	1273	Quintanar de la Orden1	2020	14	2	2	11	Natacion	3	Individual	No contacto	Cerrado	7	10	23.7	40	40	5	65	70	10.5	42.2362	23.8	50	30	1.16749	4	2	51.3	159	20.3	13.7	26.7	37.6	73.2943	1.9	35.7	69.5906	14.3	1.5	1.4	5.6	5.8	1.0438	14
1413	1274	Quintanar de la Orden1	2020	11	1	2	11	Natacion	3	Individual	No contacto	Cerrado	5	3	14.8	10	20	2	35	20	9	39.7354	18.8	30	30	0.629787	5	2	52.1	149	23.5	16.3	31.3	35.8	68.714	1.8	34	65.2591	13.7	1.5	1.3	5.3	5.6	0.840491	10
1414	1275	Quintanar de la Orden1	2020	11	1	2	11	Natacion	3	Individual	No contacto	Cerrado	7	6	22.1	75	80	7	80	95	11.5	52.0794	27.3	90	80	1.12183	3	1	37.6	138	19.7	7.7	20.4	29.9	79.5213	1.6	28.3	75.266	11.3	1.3	1.3	4.4	4.3	1.46753	10
1415	1276	Quintanar de la Orden1	2020	9	1	2	11	Natacion	3	Individual	No contacto	Cerrado	2	1	14.1	45	50	2.5	55	50	9	43.4666	22.7	80	80	0.844311	6	2	28.2	130	16.7	7.3	25.9	20.9	74.1135	1.1	19.8	70.2128	7.4	0.7	0.7	3	3	1.0137	6
1416	1277	Quintanar de la Orden1	2020	12	1	2	11	Natacion	3	Individual	No contacto	Cerrado	3	3	23.8	65	70	2	20	20	9	37.8698	14	5	10	0.826389	10	3	77.4	164	28.8	30.2	39	47.2	60.9819	2.4	44.8	57.8811	19	2.1	2	7.3	7.6	0.629139	10
1417	1278	Quintanar de la Orden1	2020	10	1	1	11	Natacion	3	Individual	No contacto	Cerrado	4	4	16	40	40	2.5	25	30	9	41.601	20.3	50	30	0.754717	4	2	41.5	140	21.2	11.6	28	29.9	72.0482	1.6	28.3	68.1928	11.9	1.1	1.1	4.8	4.9	1.02586	10
1418	1279	Quintanar de la Orden1	2020	9	1	2	11	Natacion	3	Individual	No contacto	Cerrado	2	2	16	70	70	5.5	95	95	10.5	50.4122	23.1	90	90	0.79602	7	2	34	130	20.1	9.7	28.5	24.3	71.4706	1.3	23	67.6471	9	1	0.9	3.5	3.6	0.927835	6
1419	1280	Quintanar de la Orden1	2020	9	1	1	11	Natacion	3	Individual	No contacto	Cerrado	1	2	16	55	60	2.5	30	30	9	43.4666	22.2	70	70	0.97561	7	2	28.2	131	16.4	6.2	22.1	22	78.0142	1.3	20.7	73.4043	7.4	0.7	0.7	2.9	3.1	1.19355	6
1420	1281	Quintanar de la Orden1	2020	12	1	1	11	Natacion	3	Individual	No contacto	Cerrado	5	1	25.9	70	70	2	5	10	9	37.8698	24.5	50	30	1.08824	7	2	59.3	158	23.8	14.1	23.8	45.2	76.2226	2.3	42.9	72.344	18.4	1.9	1.8	7.2	7.5	1.30496	10
1421	1282	Quintanar de la Orden1	2020	11	1	2	11	Natacion	3	Individual	No contacto	Cerrado	4	3	13.1	5	10	2.5	45	30	9	39.7354	20.2	40	40	0.539095	5	2	58.4	155	24.3	20.1	34.5	38.3	65.5822	2	36.3	62.1575	15	1.6	1.5	5.9	6	0.746269	10
1422	1283	Quintanar de la Orden1	2020	9	1	1	11	Natacion	3	Individual	No contacto	Cerrado	3	5	11.9	10	20	7	95	95	11.5	55.0426	21.5	60	70	0.753165	9	3	30	138	15.8	5.9	19.7	24.1	80.3333	1.4	22.7	75.6667	8.8	0.8	0.7	3.6	3.7	1.49153	6
1423	1284	Quintanar de la Orden1	2020	9	1	2	11	Natacion	3	Individual	No contacto	Cerrado	4	5	10.3	10	20	2.5	60	50	9	43.4666	15.6	20	30	0.472477	8	3	48.5	149	21.8	18.2	37.6	30.3	62.4742	1.6	28.7	59.1753	11.9	1.2	1.2	4.7	4.8	0.653846	6
1424	1285	Quintanar de la Orden1	2020	7	1	2	11	Natacion	3	Individual	No contacto	Cerrado	4	2	6.3	3	5	2	50	60	9	47.1978	14.1	30	20	0.286364	5	2	31.1	119	22	10.2	32.8	20.9	67.2026	1.1	19.8	63.6656	7.6	0.8	0.8	3	3	0.745098	6
1425	1286	Quintanar de la Orden1	2020	10	1	2	11	Natacion	3	Individual	No contacto	Cerrado	4	3	20.3	90	90	3.5	75	60	9.5	43.993	24.1	80	70	1	5	2	45.6	150	20.3	10.8	23.7	34.8	76.3158	1.8	33	72.3684	13.2	1.4	1.4	5.1	5.3	1.22222	10
1426	1287	Quintanar de la Orden1	2020	13	2	1	11	Natacion	3	Individual	No contacto	Cerrado	6	8	21.7	20	20	6	50	60	11	46.4938	25.4	40	30	0.911765	9	3	55	152	23.8	12.9	23.4	42.1	76.5455	2.2	39.9	72.5455	18.2	1.9	1.9	7.1	7.3	1.41085	10
1427	1288	Quintanar de la Orden1	2020	11	1	1	4	Tenis	2	Dividida	No contacto	Abierto	2	3	16.1	20	30	3	25	30	9.5	42.2042	18.4	30	20	0.789216	8	3	47.2	152	20.4	14.3	30.3	32.9	69.7034	1.8	31.1	65.8898	12.9	1.3	1.2	5.1	5.3	0.902098	10
1428	1289	Quintanar de la Orden1	2020	10	1	1	4	Tenis	2	Dividida	No contacto	Abierto	4	7	12.5	5	20	4	55	50	10	46.385	28.7	95	80	0.786164	7	2	33	144	15.9	6.2	18.9	26.8	81.2121	1.5	25.3	76.6667	9.9	1	1	3.8	4.1	1.59677	10
1429	1290	Quintanar de la Orden1	2020	13	2	1	4	Tenis	2	Dividida	No contacto	Abierto	2	6	26.7	45	50	6	50	60	11	46.4938	29.1	70	50	1.28986	8	3	56.3	165	20.7	12	21.4	44.3	78.6856	2.3	42	74.6004	18.7	1.9	1.8	7.4	7.6	1.55833	10
1430	1291	Quintanar de la Orden1	2020	11	1	1	4	Tenis	2	Dividida	No contacto	Abierto	5	2	20.6	65	60	3	25	30	9.5	42.2042	16.2	20	10	0.936364	7	2	47	146	22	11.9	25.3	35.1	74.6809	1.9	33.2	70.6383	13.6	1.4	1.2	5.5	5.5	1.14286	10
1431	1292	Quintanar de la Orden1	2020	12	1	1	4	Tenis	2	Dividida	No contacto	Abierto	9	6	19.4	20	30	3.5	30	30	9.5	40.4154	19.9	20	10	0.843478	8	3	53.1	152	23	16.2	30.6	36.9	69.4915	1.9	35	65.9134	14.9	1.5	1.4	5.9	6.1	0.919753	10
1432	1293	Quintanar de la Orden1	2020	12	1	1	4	Tenis	2	Dividida	No contacto	Abierto	3	2	20.2	25	30	5	45	50	10.5	45.5066	23.3	50	20	0.971154	7	2	50	155	20.8	12.2	24.5	37.8	75.6	2	35.8	71.6	15.3	1.6	1.6	5.9	6.2	1.2541	10
1433	1294	Quintanar de la Orden1	2020	8	1	1	11	Natacion	3	Individual	No contacto	Cerrado	2	3	16	75	80	2.5	50	40	9	45.3322	19.3	50	50	0.808081	9	3	28.1	119	19.8	7.5	26.8	20.6	73.3096	1.2	19.4	69.0391	6.8	0.7	0.7	2.7	2.7	0.906667	6
1434	1295	Quintanar de la Orden1	2020	14	2	2	18	Voleibol	2	Dividida	No contacto	Abierto	5	5	22.7	35	30	3.5	35	50	9.5	36.8378	22.6	40	20	0.856604	6	2	75.8	169	26.5	25.1	33.1	50.7	66.8865	2.6	48.1	63.4565	19.5	2.3	2	7.5	7.7	0.776892	14
1435	1296	Quintanar de la Orden1	2020	14	2	2	18	Voleibol	2	Dividida	No contacto	Abierto	5	5	24.4	50	40	2.5	10	20	9	34.1386	16.5	5	10	0.910448	9	3	77.5	170	26.8	28.5	36.8	49	63.2258	2.5	46.5	60	19.8	2.1	2	7.7	8	0.694737	14
1436	1297	Quintanar de la Orden1	2020	14	2	2	18	Voleibol	2	Dividida	No contacto	Abierto	4	5	23.2	40	30	2	5	20	9	34.1386	22.2	30	20	0.834532	7	2	63.3	151	27.8	22.2	35.1	41.1	64.9289	2.1	39	61.6114	16	1.7	1.7	6.2	6.4	0.720721	14
1437	1298	Quintanar de la Orden1	2020	14	2	2	18	Voleibol	2	Dividida	No contacto	Abierto	4	5	23.8	40	40	6	85	90	11	44.9354	27	70	40	1.13333	6	2	53	159	21	15.1	28.4	37.9	71.5094	1.9	36	67.9245	14.2	1.5	1.5	5.6	5.6	0.940397	14
1438	1299	Quintanar de la Orden1	2020	14	2	2	18	Voleibol	2	Dividida	No contacto	Abierto	8	5	22.7	35	30	4	50	60	10	39.537	27.8	80	50	1.07075	5	2	54.3	160	21.2	14.2	26.1	40.1	73.849	2	38.1	70.1657	15.2	1.6	1.5	6	6.1	1.07042	14
1439	1300	Quintanar de la Orden1	2020	10	1	2	18	Voleibol	2	Dividida	No contacto	Abierto	1	4	20.6	90	90	5	90	90	10.5	48.777	24.6	90	70	1.13187	11	3	41.5	151	18.2	9.1	21.9	32.4	78.0723	1.7	30.7	73.9759	12.1	1.3	1.2	4.7	4.9	1.32967	10
1440	1301	Quintanar de la Orden1	2020	13	2	2	18	Voleibol	2	Dividida	No contacto	Abierto	2	4	23	40	40	4	50	60	10	41.249	22.1	40	30	1.34503	4	2	48.7	169	17.1	10.6	21.8	38.1	78.2341	1.9	36.2	74.3326	14.5	1.5	1.5	5.6	5.9	1.36792	10
1442	1303	Quintanar de la Orden1	2020	12	1	2	18	Voleibol	2	Dividida	No contacto	Abierto	2	4	20.9	45	50	6	90	90	11	48.0522	24.8	70	40	1.22941	6	2	48.1	168	17	10.4	21.6	37.7	78.3784	1.9	35.8	74.4283	14.1	1.5	1.5	5.4	5.7	1.35577	10
1443	1304	Quintanar de la Orden1	2020	12	1	2	18	Voleibol	2	Dividida	No contacto	Abierto	5	5	19.9	30	40	4.5	65	70	10	42.961	20.4	30	20	1.03109	6	2	46.3	155	19.3	13.4	28.9	32.9	71.0583	1.7	31.2	67.3866	12.2	1.2	1.2	4.8	5	0.910448	10
1444	1305	Quintanar de la Orden1	2020	13	2	2	18	Voleibol	2	Dividida	No contacto	Abierto	3	5	22.8	30	40	4	50	60	10	41.249	17.7	10	10	0.86692	6	2	66.6	159	26.3	22.6	33.9	44	66.0661	2.2	41.8	62.7628	16.5	2	1.9	6.3	6.3	0.730088	10
1445	1306	Quintanar de la Orden1	2020	12	1	2	18	Voleibol	2	Dividida	No contacto	Abierto	1	5	22.6	60	60	6	90	90	11	48.0522	29.1	95	70	0.922449	5	2	64.4	162	24.5	19.5	30.3	44.9	69.7205	2.3	42.6	66.1491	17.4	2	2	6.5	6.9	0.892308	10
1446	1307	Quintanar de la Orden1	2020	11	1	2	18	Voleibol	2	Dividida	No contacto	Abierto	4	4	19.4	55	60	5.5	90	90	10.5	47.1418	23.9	70	70	1.09605	5	2	39.4	149	17.7	8.5	21.5	30.9	78.4264	1.6	29.3	74.3655	11.9	1.2	1.2	4.7	4.8	1.4	10
1447	1308	Quintanar de la Orden1	2020	11	1	1	18	Voleibol	2	Dividida	No contacto	Abierto	2	4	16.4	20	30	5	55	60	10.5	47.1418	24.2	70	60	0.807882	7	2	41	142	20.3	10.6	25.8	30.4	74.1463	1.6	28.8	70.2439	11.4	1.2	1.1	4.5	4.6	1.07547	10
1448	1309	Quintanar de la Orden1	2020	11	1	1	18	Voleibol	2	Dividida	No contacto	Abierto	2	2	15.1	15	20	6.5	75	80	11	49.6106	26.2	80	70	0.980519	6	2	26.9	132	15.4	3.7	13.9	23.2	86.2454	1.3	21.9	81.4126	8.3	0.9	0.8	3.3	3.3	2.24324	10
1449	1310	Quintanar de la Orden1	2020	10	1	2	18	Voleibol	2	Dividida	No contacto	Abierto	1	2	16.7	60	60	4	80	70	10	46.385	16.1	20	20	0.893048	1	1	35.6	138	18.7	9.6	26.9	26	73.0337	1.4	24.6	69.1011	9.4	0.9	0.8	3.8	3.9	0.979167	10
1450	1311	Quintanar de la Orden1	2020	8	1	2	18	Voleibol	2	Dividida	No contacto	Abierto	1	4	16.5	95	90	4.5	90	90	10	49.809	21	80	70	0.942857	8	3	30	131	17.5	7.9	26.5	22.1	73.6667	1.2	20.9	69.6667	7.8	0.8	0.8	3	3.2	0.987342	6
1451	1312	Quintanar de la Orden1	2020	11	1	2	18	Voleibol	2	Dividida	No contacto	Abierto	6	2	19.6	55	60	5	55	80	10.5	47.1418	19.3	30	30	0.816667	9	3	53.9	150	24	15	27.8	38.9	72.1707	2	36.9	68.4601	16	1.7	1.7	6.2	6.4	1.06667	10
1452	1313	Quintanar de la Orden1	2020	11	1	1	18	Voleibol	2	Dividida	No contacto	Abierto	1	2	20.7	65	60	3	25	30	9.5	42.2042	17.8	20	20	0.884615	9	3	56.3	155	23.4	18.1	32.1	38.2	67.8508	2	36.2	64.2984	15.7	1.6	1.5	6.3	6.3	0.867403	10
1453	1314	Quintanar de la Orden1	2020	15	2	2	18	Voleibol	2	Dividida	No contacto	Abierto	5	5	22.1	15	20	4.5	55	70	10	37.825	36.3	99	90	0.772727	4	2	67.8	154	28.6	26.2	38.7	41.6	61.3569	2.1	39.5	58.2596	16.3	1.9	1.7	6.2	6.5	0.622137	14
1454	1315	Quintanar de la Orden1	2020	15	2	2	18	Voleibol	2	Dividida	No contacto	Abierto	6	5	20.8	5	20	5	65	70	10.5	40.601	25.6	50	30	1.00483	8	3	55.7	164	20.7	15.3	27.5	40.4	72.5314	2.1	38.3	68.7612	15	1.6	1.5	5.9	6	0.980392	14
1455	1316	Quintanar de la Orden1	2020	15	2	2	18	Voleibol	2	Dividida	No contacto	Abierto	8	5	21.6	10	20	6	80	90	11	43.377	29.1	80	50	0.9	6	2	65.4	165	24	21.6	33	43.8	66.9725	2.2	41.6	63.6086	16.4	1.9	1.8	6.3	6.4	0.759259	14
1456	1317	Quintanar de la Orden1	2020	15	2	2	18	Voleibol	2	Dividida	No contacto	Abierto	4	5	21.8	10	20	7	90	95	11.5	46.153	36.8	99	90	1.17838	6	2	45.7	157	18.5	10.4	22.8	35.3	77.2429	1.8	33.5	73.3042	13.2	1.3	1.3	5.3	5.3	1.26923	14
1457	1318	Quintanar de la Orden1	2020	12	1	2	18	Voleibol	2	Dividida	No contacto	Abierto	5	5	21.7	50	50	8	97	99	12	53.1434	25.7	80	50	1.12435	4	2	45.2	153	19.3	10.7	23.7	34.5	76.3274	1.8	32.7	72.3451	13.3	1.3	1.3	5.2	5.5	1.24299	10
1458	1319	Quintanar de la Orden1	2020	12	1	2	18	Voleibol	2	Dividida	No contacto	Abierto	4	4	20.1	35	40	6	90	90	11	48.0522	27.9	90	60	1.09239	3	1	43	153	18.4	10.1	23.5	32.9	76.5116	1.7	31.2	72.5581	12.7	1.2	1.2	5	5.3	1.25743	10
1459	1320	Quintanar de la Orden1	2020	10	1	2	2	Baloncesto	1	Invasion	Contacto	Abierto	3	5	16.5	60	60	4	85	70	10	46.385	20	50	40	0.926966	4	2	40	150	17.8	10	24.9	30	75	1.6	28.4	71	11	1.2	1.2	4.2	4.4	1.1	10
1460	1321	Quintanar de la Orden1	2020	10	1	2	2	Baloncesto	1	Invasion	Contacto	Abierto	4	3	14.7	30	40	5	95	90	10.5	48.777	17.1	30	20	0.864706	7	2	34.2	142	17	9	26.4	25.2	73.6842	1.3	23.9	69.883	9.4	0.9	0.9	3.7	3.9	1.04444	10
1461	1322	Quintanar de la Orden1	2020	13	2	1	11	Natacion	3	Individual	No contacto	Cerrado	3	3	25.7	45	40	7.5	65	80	11.5	49.1162	20.4	10	10	1.29798	9	3	59.3	173	19.8	11.5	19.4	47.8	80.6071	2.4	45.4	76.5599	20	2.2	2.1	7.8	7.9	1.73913	10
1462	1323	Quintanar de la Orden1	2020	8	1	1	11	Natacion	3	Individual	No contacto	Cerrado	5	3	8.5	3	5	2	40	30	9	45.3322	18.6	40	40	0.35124	5	2	45.4	137	24.2	17.2	37.8	28.2	62.1145	1.5	26.7	58.8106	11.4	1.1	1	4.6	4.7	0.662791	6
1463	1324	Quintanar de la Orden1	2020	11	1	1	11	Natacion	3	Individual	No contacto	Cerrado	6	3	22.5	75	70	2	15	10	9	39.7354	20.9	40	40	0.721154	11	3	72.1	152	31.2	28.3	39.2	43.8	60.749	2.3	41.5	57.5589	19.3	2.1	2	7.6	7.6	0.681979	10
1464	1325	Quintanar de la Orden1	2020	13	2	1	11	Natacion	3	Individual	No contacto	Cerrado	10	2	17.8	5	10	5.5	45	50	10.5	43.8714	24.8	40	30	1.05325	7	2	44.8	163	16.9	6.9	15.3	37.9	84.5982	2	35.9	80.1339	15.2	1.7	1.7	5.8	6	2.2029	10
1465	1326	Quintanar de la Orden1	2020	9	1	2	11	Natacion	3	Individual	No contacto	Cerrado	6	4	16	75	70	2.5	65	50	9	43.4666	21.7	80	80	0.754717	9	3	48.4	151	21.2	13.7	28.4	34.7	71.6942	1.8	32.9	67.9752	12.6	1.5	1.4	4.7	5	0.919708	6
1466	1327	Quintanar de la Orden1	2020	13	2	2	11	Natacion	3	Individual	No contacto	Cerrado	10	6	26.5	70	70	8.5	95	99	12	51.7386	29.4	90	70	1.27404	10	3	51.2	157	20.8	12.9	25.1	38.3	74.8047	2	36.3	70.8984	14	1.6	1.5	5.3	5.6	1.08527	10
1467	1328	Quintanar de la Orden1	2020	11	1	1	11	Natacion	3	Individual	No contacto	Cerrado	5	3	17.3	40	30	6	70	70	11	49.6106	18.1	20	20	1.10191	10	3	31.3	141	15.7	5.6	18	25.7	82.1086	1.4	24.3	77.6358	8.8	1	0.9	3.5	3.4	1.57143	10
1468	1329	Quintanar de la Orden1	2020	11	1	1	11	Natacion	3	Individual	No contacto	Cerrado	4	3	21.5	70	70	2	15	10	9	39.7354	16.4	20	10	0.793358	4	2	60.2	149	27.1	28.1	46.6	32.1	53.3223	1.7	30.4	50.4983	14.1	1.5	1.4	5.6	5.6	0.501779	10
1469	1330	Quintanar de la Orden1	2020	13	2	1	11	Natacion	3	Individual	No contacto	Cerrado	10	9	38.9	90	95	8	70	90	12	51.7386	34.8	90	80	1.56225	10	3	67.7	165	24.9	16.8	24.8	50.9	75.1846	2.6	48.3	71.3442	21.3	2.4	2.4	8.1	8.4	1.26786	10
1470	1331	Quintanar de la Orden1	2020	10	1	2	11	Natacion	3	Individual	No contacto	Cerrado	5	1	22	95	90	4	85	70	10	46.385	21.1	60	50	1.20219	5	2	36.4	141	18.3	8.5	23.4	27.9	76.6484	1.5	26.4	72.5275	10.1	1.1	1	3.9	4.1	1.18824	10
1471	1332	Quintanar de la Orden1	2020	10	1	1	1	Futbol	1	Invasion	Contacto	Abierto	7	6	15.8	35	40	2.5	25	30	9	41.601	16.5	20	10	0.574545	6	2	57.9	145	27.5	25.6	44.2	32.3	55.7858	1.7	30.6	52.8497	14.5	1.4	1.3	5.9	5.9	0.566406	10
1472	1333	Quintanar de la Orden1	2020	10	1	1	1	Futbol	1	Invasion	Contacto	Abierto	5	7	13.8	10	20	5	75	70	10.5	48.777	21	50	40	0.741935	6	2	32.9	133	18.6	6.7	20.5	26.2	79.6353	1.4	24.8	75.3799	10.3	1	1	4.1	4.2	1.53731	10
1473	1334	Quintanar de la Orden1	2020	10	1	1	1	Futbol	1	Invasion	Contacto	Abierto	5	7	18.1	65	60	9	97	99	12.5	58.345	20.4	50	30	1.11043	9	3	32.4	141	16.3	6	18.5	26.4	81.4815	1.5	24.9	76.8519	10.2	1	1	4	4.2	1.7	10
1474	1335	Quintanar de la Orden1	2020	10	1	1	1	Futbol	1	Invasion	Contacto	Abierto	8	12	19.3	70	70	3	30	30	9.5	43.993	17.3	20	10	0.73384	7	2	59.9	151	26.3	23.4	39.1	36.5	60.9349	1.9	34.6	57.7629	15.7	1.6	1.5	6.3	6.3	0.67094	10
1475	1336	Quintanar de la Orden1	2020	10	1	1	1	Futbol	1	Invasion	Contacto	Abierto	1	2	17.6	55	60	4.5	65	60	10	46.385	23.3	70	50	1.08642	9	3	32.2	141	16.2	6.6	20.4	25.6	79.5031	1.4	24.2	75.1553	9.8	0.8	0.8	4.1	4.1	1.48485	10
1476	1337	Quintanar de la Orden1	2020	10	1	1	1	Futbol	1	Invasion	Contacto	Abierto	3	2	14.6	20	30	5.5	80	70	10.5	48.777	20.3	50	30	0.829545	6	2	37.1	145	17.6	8	21.6	29.1	78.4367	1.6	27.5	74.124	11.5	1.1	1.1	4.5	4.8	1.4375	10
1477	1338	Quintanar de la Orden1	2020	10	1	1	1	Futbol	1	Invasion	Contacto	Abierto	7	8	15.9	50	40	7	97	90	11.5	53.561	22.5	60	60	0.935294	7	2	29.6	132	17	7.1	24.1	22.5	76.0135	1.2	21.3	71.9595	8	0.8	0.8	3.2	3.2	1.12676	10
1478	1339	Quintanar de la Orden1	2020	10	1	1	1	Futbol	1	Invasion	Contacto	Abierto	1	2	12	5	10	3	30	30	9.5	43.993	19	40	30	0.625	8	3	36.5	138	19.2	9.8	26.8	26.7	73.1507	1.5	25.2	69.0411	10.1	0.9	0.9	4.1	4.2	1.03061	10
1479	1340	Quintanar de la Orden1	2020	10	1	1	1	Futbol	1	Invasion	Contacto	Abierto	3	2	21.3	85	80	2	15	20	9	41.601	17.1	20	20	0.880165	7	2	44.7	136	24.2	14.1	31.6	30.6	68.4564	1.7	28.9	64.6532	11.8	1.2	1.2	4.7	4.7	0.836879	10
1480	1341	Quintanar de la Orden1	2020	10	1	1	1	Futbol	1	Invasion	Contacto	Abierto	4	2	17	50	50	5	75	70	10.5	48.777	23	70	50	1.00592	4	2	34	142	16.9	6.6	19.5	27.4	80.5882	1.5	25.9	76.1765	10.3	1.1	1	4	4.2	1.56061	10
1481	1342	Quintanar de la Orden1	2020	10	1	1	1	Futbol	1	Invasion	Contacto	Abierto	7	7	12.5	5	20	7	95	90	11.5	53.561	22	60	40	0.791139	9	3	27.9	133	15.8	5.3	19	22.6	81.0036	1.3	21.3	76.3441	7.8	0.8	0.7	3.1	3.2	1.4717	10
1482	1343	Quintanar de la Orden1	2020	10	1	1	1	Futbol	1	Invasion	Contacto	Abierto	2	3	20.5	85	80	4.5	70	60	10	46.385	29.1	99	90	1.17143	6	2	30.1	131	17.5	5.6	18.6	24.5	81.3953	1.4	23.1	76.7442	9.2	0.9	0.9	3.6	3.8	1.64286	10
1483	1344	Quintanar de la Orden1	2020	11	1	1	1	Futbol	1	Invasion	Contacto	Abierto	3	3	14.6	10	20	5	55	60	10.5	47.1418	29.2	95	90	0.80663	6	2	36.5	142	18.1	8.1	22.1	28.4	77.8082	1.5	26.9	73.6986	10.3	1.1	1	4.1	4.1	1.2716	10
1484	1345	Quintanar de la Orden1	2020	11	1	1	1	Futbol	1	Invasion	Contacto	Abierto	2	2	14.3	10	20	7.5	90	90	11.5	52.0794	21.1	40	40	0.846154	7	2	38	150	16.9	8.8	23.2	29.2	76.8421	1.6	27.6	72.6316	10.3	1.1	1.1	4	4.1	1.17045	10
1485	1346	Quintanar de la Orden1	2020	9	1	1	1	Futbol	1	Invasion	Contacto	Abierto	5	6	21.1	90	95	5	75	80	10.5	50.4122	27.5	95	100	0.946188	9	3	45.5	143	22.3	10.7	23.6	34.8	76.4835	1.8	33	72.5275	14.5	1.5	1.4	5.7	5.9	1.35514	6
1486	1347	Quintanar de la Orden1	2020	11	1	1	1	Futbol	1	Invasion	Contacto	Abierto	4	2	23.7	85	80	6	65	70	11	49.6106	23.6	60	50	1.0724	5	2	51.1	152	22.1	13.8	27	37.3	72.9941	2	35.3	69.0802	14.9	1.6	1.6	5.7	6	1.07971	10
1487	1348	Quintanar de la Orden1	2020	11	1	1	1	Futbol	1	Invasion	Contacto	Abierto	4	5	20.4	60	60	6.5	75	80	11	49.6106	24.8	70	60	1.2439	7	2	35	146	16.4	7.2	20.7	27.8	79.4286	1.5	26.3	75.1429	10.4	1	1	4.1	4.3	1.44444	10
1488	1349	Quintanar de la Orden1	2020	11	1	1	1	Futbol	1	Invasion	Contacto	Abierto	4	5	19.7	55	50	5	55	60	10.5	47.1418	22.9	60	50	0.924883	7	2	49.1	152	21.3	11.5	23.5	37.6	76.5784	2	35.6	72.5051	15.5	1.6	1.5	6.2	6.2	1.34783	10
1489	1350	Quintanar de la Orden1	2020	11	1	1	1	Futbol	1	Invasion	Contacto	Abierto	4	6	21.8	70	70	3.5	40	40	9.5	42.2042	19.6	30	30	1.09548	5	2	52.3	162	19.9	12.6	24.1	39.7	75.9082	2.1	37.6	71.8929	16.6	1.6	1.6	6.5	6.9	1.31746	10
1490	1351	Quintanar de la Orden1	2020	11	1	1	1	Futbol	1	Invasion	Contacto	Abierto	8	7	19.8	55	50	7.5	90	90	11.5	52.0794	23.3	60	50	1.11236	10	3	36.3	143	17.8	8.4	23.1	27.9	76.8595	1.5	26.4	72.7273	10.2	1.1	1	4	4.1	1.21429	10
1491	1352	Quintanar de la Orden1	2020	11	1	1	1	Futbol	1	Invasion	Contacto	Abierto	5	3	25.9	95	90	7.5	90	90	11.5	52.0794	28.5	90	80	1.28218	6	2	47.2	153	20.2	7.9	16.8	39.3	83.2627	2.1	37.2	78.8136	17.3	1.8	1.7	7	6.8	2.18987	10
1492	1353	Quintanar de la Orden1	2020	11	1	1	1	Futbol	1	Invasion	Contacto	Abierto	4	3	16.4	20	30	6.5	75	80	11	49.6106	30.3	95	90	1.00613	6	2	34.2	145	16.3	5.3	15.5	28.9	84.5029	1.6	27.3	79.8246	11.5	1.2	1.1	4.5	4.7	2.16981	10
1493	1354	Quintanar de la Orden1	2020	12	1	1	1	Futbol	1	Invasion	Contacto	Abierto	5	6	20.8	35	40	9	95	95	12.5	55.689	30.9	90	60	1.26061	8	3	35.1	146	16.5	6.3	17.9	28.8	82.0513	1.6	27.2	77.4929	10.5	1.1	1.1	4.1	4.2	1.66667	10
1494	1355	Quintanar de la Orden1	2020	11	1	1	1	Futbol	1	Invasion	Contacto	Abierto	8	8	22.5	75	70	6.5	75	80	11	49.6106	22.2	50	40	0.995575	2	1	48.8	147	22.6	13.5	27.6	35.3	72.3361	1.9	33.4	68.4426	14.5	1.5	1.4	5.6	6	1.07407	10
1495	1356	Quintanar de la Orden1	2020	9	1	1	1	Futbol	1	Invasion	Contacto	Abierto	6	4	17.1	65	70	8	97	99	12	57.3578	23.8	80	80	0.988439	9	3	30.2	132	17.3	6.5	21.4	23.7	78.4768	1.3	22.4	74.1722	8.6	0.8	0.8	3.5	3.5	1.32308	6
1496	1357	Quintanar de la Orden1	2020	9	1	1	1	Futbol	1	Invasion	Contacto	Abierto	5	2	18.4	75	80	3	45	40	9.5	45.7818	26.7	95	90	1.00546	8	3	39	146	18.3	8.5	21.8	30.5	78.2051	1.6	28.9	74.1026	12	1.2	1.2	4.7	4.9	1.41176	6
1497	1358	Quintanar de la Orden1	2020	9	1	1	1	Futbol	1	Invasion	Contacto	Abierto	2	5	17	65	70	2	25	20	9	43.4666	17.8	30	40	0.691057	9	3	56.1	151	24.6	22.7	40.4	33.4	59.5365	1.8	31.6	56.328	14.2	1.4	1.3	5.7	5.8	0.625551	6
1498	1359	Quintanar de la Orden1	2020	9	1	1	1	Futbol	1	Invasion	Contacto	Abierto	4	2	13	25	30	5	75	80	10.5	50.4122	25.4	90	90	0.670103	5	2	40.8	145	19.4	9.6	23.6	31.2	76.4706	1.7	29.5	72.3039	12	1.2	1.1	4.8	4.9	1.25	6
1499	1360	Quintanar de la Orden1	2020	8	1	1	1	Futbol	1	Invasion	Contacto	Abierto	1	2	11.6	55	30	4.5	90	80	10	49.809	21.1	70	70	0.763158	9	3	23	123	15.2	5	21.9	18	78.2609	1	17	73.913	6.3	0.6	0.6	2.5	2.6	1.26	6
1500	1361	Quintanar de la Orden1	2020	9	1	1	1	Futbol	1	Invasion	Contacto	Abierto	5	5	13	25	30	3	40	40	9.5	45.7818	19.9	50	50	0.807453	4	2	25.9	127	16.1	5	19.2	20.9	80.695	1.2	19.7	76.0618	7.2	0.7	0.7	2.8	3	1.44	6
1501	1362	Quintanar de la Orden1	2020	9	1	1	1	Futbol	1	Invasion	Contacto	Abierto	6	8	13.5	25	30	5.5	80	80	10.5	50.4122	23	70	80	0.745856	9	3	34.4	138	18.1	8	23.3	26.4	76.7442	1.5	24.9	72.3837	9.8	0.9	0.8	4	4.1	1.225	6
1502	1363	Quintanar de la Orden1	2020	9	1	1	1	Futbol	1	Invasion	Contacto	Abierto	3	3	12.4	15	20	3	40	40	9.5	45.7818	23.4	80	80	0.62	8	3	37	136	20	9.2	24.8	27.8	75.1351	1.5	26.3	71.0811	10.7	1.1	1	4.2	4.4	1.16304	6
1503	1364	Quintanar de la Orden1	2020	9	1	1	1	Futbol	1	Invasion	Contacto	Abierto	6	3	12.9	15	30	5.5	80	80	10.5	50.4122	28.8	99	100	0.716667	6	2	31.3	132	18	6.3	20.1	25	79.8722	1.4	23.6	75.3994	9.5	0.9	0.8	3.9	3.9	1.50794	6
1504	1365	Quintanar de la Orden1	2020	9	1	1	1	Futbol	1	Invasion	Contacto	Abierto	3	3	15.9	45	60	6.5	90	90	11	52.7274	21.1	60	60	0.868852	10	3	33.8	136	18.3	7.3	21.5	26.5	78.4024	1.5	25	73.9645	9.8	1.1	1	3.8	3.9	1.34247	6
1505	1366	Quintanar de la Orden1	2020	9	1	1	1	Futbol	1	Invasion	Contacto	Abierto	2	3	16.7	55	70	4	65	60	10	48.097	21	60	60	0.82266	4	2	37.5	136	20.3	9.3	24.7	28.2	75.2	1.5	26.7	71.2	11.1	1	0.9	4.6	4.6	1.19355	6
1506	1367	Quintanar de la Orden1	2020	9	1	1	1	Futbol	1	Invasion	Contacto	Abierto	2	3	19.2	85	90	5	75	80	10.5	50.4122	19.3	40	50	1.17073	10	3	30.7	137	16.4	6	19.7	24.7	80.456	1.4	23.3	75.8958	9	0.9	0.8	3.6	3.7	1.5	6
1507	1368	Quintanar de la Orden1	2020	9	1	1	1	Futbol	1	Invasion	Contacto	Abierto	5	6	16	50	60	3	45	40	9.5	45.7818	22.4	70	70	0.761905	6	2	40.6	139	21	12.3	30.3	28.3	69.7044	1.5	26.8	66.0099	10.8	1	1	4.3	4.5	0.878049	6
1508	1369	Quintanar de la Orden1	2020	9	1	1	1	Futbol	1	Invasion	Contacto	Abierto	4	5	12.7	15	30	3	45	40	9.5	45.7818	19.3	40	50	0.721591	5	2	29.8	130	17.6	6.8	22.9	23	77.1812	1.3	21.7	72.8188	8.1	0.8	0.7	3.2	3.4	1.19118	6
1509	1370	Quintanar de la Orden1	2020	9	1	1	1	Futbol	1	Invasion	Contacto	Abierto	5	6	13.2	20	30	6.5	90	90	11	52.7274	22.5	70	70	0.819876	8	3	25.6	126	16.1	4.6	18	21	82.0312	1.2	19.8	77.3438	7.1	0.7	0.7	2.8	2.9	1.54348	6
1510	1371	Quintanar de la Orden1	2020	9	1	1	1	Futbol	1	Invasion	Contacto	Abierto	4	3	14.7	30	50	3.5	55	50	9.5	45.7818	18.5	30	40	0.88024	5	2	36	147	16.7	7.8	21.6	28.2	78.3333	1.5	26.7	74.1667	11.2	1	0.9	4.5	4.8	1.4359	6
1511	1372	Quintanar de la Orden1	2020	9	1	1	1	Futbol	1	Invasion	Contacto	Abierto	6	7	12	15	20	6.5	90	90	11	52.7274	26.2	90	90	0.75	9	3	27	130	16	5.1	18.9	21.9	81.1111	1.3	20.6	76.2963	7.9	0.7	0.7	3.2	3.3	1.54902	6
1512	1373	Quintanar de la Orden1	2020	10	1	1	1	Futbol	1	Invasion	Contacto	Abierto	5	3	18	60	60	4.5	70	60	10	46.385	22.5	60	50	1.07784	7	2	34.2	143	16.7	7	20.6	27.2	79.5322	1.5	25.7	75.1462	9.9	1	0.9	3.9	4.1	1.41429	10
1513	1374	Quintanar de la Orden1	2020	9	1	2	1	Futbol	1	Invasion	Contacto	Abierto	2	5	12.9	25	40	6	97	95	11	52.7274	24.6	90	90	0.832258	3	1	27.5	133	15.5	5.6	20.5	21.9	79.6364	1.2	20.7	75.2727	18.2	0.8	0.7	3.1	13.6	3.25	6
1514	1375	Quintanar de la Orden1	2020	9	1	1	1	Futbol	1	Invasion	Contacto	Abierto	4	3	14.1	30	40	2.5	35	30	9	43.4666	17.2	20	30	0.770492	5	2	31.8	132	18.3	8.5	26.6	23.3	73.2704	1.3	22	69.1824	8.1	0.8	0.7	3.2	3.4	0.952941	6
1515	1376	Quintanar de la Orden1	2020	9	1	2	1	Futbol	1	Invasion	Contacto	Abierto	3	2	13.7	40	50	2.5	60	50	9	43.4666	19.1	50	60	0.938356	5	2	27.8	138	14.6	6.1	21.8	21.7	78.0576	1.1	20.6	74.1007	7.6	0.8	0.8	3	3	1.2459	6
1516	1377	Quintanar de la Orden1	2020	9	1	1	1	Futbol	1	Invasion	Contacto	Abierto	4	5	13.4	20	30	5.5	80	80	10.5	50.4122	20.7	50	60	0.924138	3	1	24.1	129	14.5	4	16.7	20.1	83.4025	1.2	18.9	78.4232	6.6	0.7	0.7	2.6	2.6	1.65	6
1517	1378	Quintanar de la Orden1	2020	9	1	2	1	Futbol	1	Invasion	Contacto	Abierto	1	4	15	60	60	3	75	60	9.5	45.7818	18.6	50	50	0.789474	7	2	37.2	140	19	11.9	32	25.3	68.0108	1.3	24	64.5161	9.2	1	0.9	3.6	3.7	0.773109	6
1518	1379	Quintanar de la Orden1	2020	9	1	1	1	Futbol	1	Invasion	Contacto	Abierto	2	4	18.2	75	80	2.5	35	30	9	43.4666	25.7	90	90	0.879227	6	2	40.5	140	20.7	9.7	23.9	30.8	76.0494	1.7	29.1	71.8519	12.4	1.2	1.1	5.1	5	1.27835	6
1519	1380	Quintanar de la Orden1	2020	9	1	1	1	Futbol	1	Invasion	Contacto	Abierto	1	2	17	70	70	3	50	40	9.5	45.7818	23.8	80	80	1.13333	4	2	28.1	137	15	5	17.7	23.1	82.2064	1.3	21.8	77.5801	7.6	0.8	0.8	3	3	1.52	6
1520	1381	Quintanar de la Orden1	2020	9	1	2	14	Baile	3	Individual	No contacto	Cerrado	2	4	14.2	45	60	2	40	30	9	43.4666	24.6	90	90	0.845238	6	2	27.6	128	16.8	5.9	21.5	21.7	78.6232	1.1	20.6	74.6377	7.7	0.9	0.8	3	3	1.30508	6
1521	1382	Quintanar de la Orden1	2020	8	1	2	14	Baile	3	Individual	No contacto	Cerrado	5	2	14	90	80	4	90	90	10	49.809	14.9	30	20	0.838323	8	3	32.2	139	16.7	8.9	27.6	23.3	72.3602	1.2	22.1	68.6335	7.9	0.9	0.9	3.1	3	0.88764	6
1522	1383	Quintanar de la Orden1	2020	9	1	2	14	Baile	3	Individual	No contacto	Cerrado	5	2	14.5	50	60	2	40	30	9	43.4666	27.8	99	100	0.833333	5	2	29	129	17.4	7.1	24.4	21.9	75.5172	1.2	20.7	71.3793	7.8	0.8	0.7	3.1	3.2	1.09859	6
1523	1384	Quintanar de la Orden1	2020	9	1	1	1	Futbol	1	Invasion	Contacto	Abierto	6	6	15.5	40	60	6	85	90	11	52.7274	24.9	90	90	0.861111	6	2	31.3	132	18	6.6	21.1	24.7	78.9137	1.4	23.3	74.4409	9	0.9	0.9	3.6	3.6	1.36364	6
1524	1385	Quintanar de la Orden1	2020	9	1	1	1	Futbol	1	Invasion	Contacto	Abierto	6	10	11.2	10	20	6	85	90	11	52.7274	23.2	80	80	0.589474	4	2	33.1	132	19	8	24.3	25.1	75.8308	1.4	23.7	71.6012	9.3	0.9	0.9	3.6	3.9	1.1625	6
1525	1386	Quintanar de la Orden1	2020	8	1	1	1	Futbol	1	Invasion	Contacto	Abierto	1	3	14.3	50	60	4	75	70	10	49.809	23.8	90	80	0.856287	9	3	28.6	131	16.7	6.4	22.3	22.2	77.6224	1.3	20.9	73.0769	8.1	0.7	0.7	3.3	3.4	1.26562	6
1526	1387	Quintanar de la Orden1	2020	8	1	1	1	Futbol	1	Invasion	Contacto	Abierto	2	4	13.8	40	60	3.5	70	60	9.5	47.5706	22.9	80	80	0.884615	5	2	25.5	128	15.6	4.7	18.5	20.8	81.5686	1.2	19.6	76.8627	7.3	0.7	0.7	2.9	3	1.55319	6
1527	1388	Quintanar de la Orden1	2020	9	1	1	1	Futbol	1	Invasion	Contacto	Abierto	3	4	16.2	50	60	3.5	60	50	9.5	45.7818	17.5	30	30	0.839378	6	2	34.1	133	19.3	9.1	26.6	25	73.3138	1.4	23.6	69.2082	8.9	0.9	0.8	3.6	3.6	0.978022	6
1528	1389	Quintanar de la Orden1	2020	8	1	1	1	Futbol	1	Invasion	Contacto	Abierto	3	3	15.8	70	80	2	40	30	9	45.3322	12.4	5	10	0.622047	10	3	44.3	132	25.4	16.9	38.1	27.4	61.851	1.5	25.9	58.465	10.9	1.1	1	4.3	4.5	0.64497	6
1529	1390	Quintanar de la Orden1	2020	8	1	1	1	Futbol	1	Invasion	Contacto	Abierto	2	3	18.6	97	95	2	40	30	9	45.3322	14.8	20	20	0.753036	5	2	47.7	139	24.7	15.4	32.3	32.3	67.7149	1.7	30.6	64.1509	13.4	1.3	1.3	5.3	5.5	0.87013	6
1530	1391	Quintanar de la Orden1	2020	8	1	1	1	Futbol	1	Invasion	Contacto	Abierto	1	4	13.1	35	50	2.5	50	40	9	45.3322	16.6	30	30	0.530364	1	1	44.4	134	24.7	16.4	37	28	63.0631	1.5	26.5	59.6847	11.3	1.1	1	4.5	4.7	0.689024	6
1531	1392	Quintanar de la Orden1	2020	8	1	1	1	Futbol	1	Invasion	Contacto	Abierto	3	3	10.8	5	20	5.5	85	90	10.5	52.0474	22.8	80	70	0.705882	5	2	25.1	128	15.3	5.4	21.7	19.7	78.4861	1.1	18.6	74.1036	6.4	0.6	0.6	2.6	2.6	1.18519	6
1532	1393	Quintanar de la Orden1	2020	9	1	1	1	Futbol	1	Invasion	Contacto	Abierto	1	1	14.8	30	50	3.5	60	50	9.5	45.7818	21.1	60	60	1.0137	4	2	32.9	150	14.6	5.9	17.8	27	82.0669	1.5	25.5	77.5076	9.8	1	0.9	3.9	4	1.66102	6
1533	1394	Quintanar de la Orden1	2020	8	1	1	1	Futbol	1	Invasion	Contacto	Abierto	2	5	10.8	5	20	5.5	85	90	10.5	52.0474	14.5	10	20	0.658537	4	2	27.8	130	16.4	6.3	22.8	21.5	77.3381	1.2	20.3	73.0216	7.1	0.7	0.7	2.8	2.9	1.12698	6
1534	1395	Quintanar de la Orden1	2020	8	1	1	1	Futbol	1	Invasion	Contacto	Abierto	1	6	12.9	30	50	3.5	70	60	9.5	47.5706	18.5	40	40	0.626214	10	3	38.1	136	20.6	11.6	30.4	26.5	69.5538	1.5	25	65.6168	10	0.9	0.9	4	4.2	0.862069	6
1535	1396	Quintanar de la Orden1	2020	8	1	1	1	Futbol	1	Invasion	Contacto	Abierto	4	5	15	65	70	4.5	80	80	10	49.809	12.7	5	10	0.773196	10	3	34.9	134	19.4	9.9	28.4	25	71.6332	1.4	23.6	67.6218	9	0.9	0.8	3.6	3.7	0.909091	6
1536	1397	Quintanar de la Orden1	2020	9	1	1	1	Futbol	1	Invasion	Contacto	Abierto	5	4	14.3	30	40	5	75	80	10.5	50.4122	14.8	10	20	0.740933	9	3	38.4	141	19.3	10.5	27.4	27.9	72.6562	1.5	26.4	68.75	10.3	1	1	4.1	4.2	0.980952	6
1537	1398	Quintanar de la Orden1	2020	9	1	2	1	Futbol	1	Invasion	Contacto	Abierto	2	3	15	60	60	3.5	85	70	9.5	45.7818	19.6	60	60	0.738916	6	2	33.3	128	20.3	9.2	27.7	24.1	72.3724	1.4	22.7	68.1682	9	0.8	0.8	3.6	3.8	0.978261	6
1538	1399	Quintanar de la Orden1	2020	8	1	1	1	Futbol	1	Invasion	Contacto	Abierto	1	4	17.8	90	90	5	85	90	10.5	52.0474	25.5	95	90	1.10559	2	1	31.5	140	16.1	6.6	20.9	24.9	79.0476	1.4	23.5	74.6032	8.8	0.9	0.8	3.6	3.5	1.33333	6
1539	1400	Quintanar de la Orden1	2020	9	1	2	1	Futbol	1	Invasion	Contacto	Abierto	5	4	14.8	55	60	2.5	60	50	9	43.4666	19.5	60	60	0.840909	6	2	31.1	133	17.6	7.8	25.1	23.3	74.9196	1.3	22	70.7395	7.9	0.8	0.7	3.1	3.3	1.01282	6
1540	1401	Quintanar de la Orden1	2020	8	1	1	1	Futbol	1	Invasion	Contacto	Abierto	3	3	15.1	65	70	4.5	80	80	10	49.809	15.7	20	20	0.867816	6	2	30.4	132	17.4	7.3	24	23.1	75.9868	1.2	21.9	72.0395	8.3	0.9	0.9	3.2	3.3	1.13699	6
1541	1402	Quintanar de la Orden1	2020	8	1	1	1	Futbol	1	Invasion	Contacto	Abierto	1	3	12.8	30	50	4	80	70	10	49.809	14.6	10	20	0.518219	6	2	44.3	134	24.7	13	29.3	31.3	70.6546	1.7	29.6	66.8172	13.1	1.3	1.2	5.1	5.5	1.00769	6
1542	1403	Quintanar de la Orden1	2020	8	1	1	1	Futbol	1	Invasion	Contacto	Abierto	4	8	9.3	3	10	4.5	80	80	10	49.809	22.1	80	70	0.596154	6	2	25.9	129	15.6	4.7	18.3	21.2	81.8533	1.2	20	77.2201	7.4	0.7	0.7	2.9	3.1	1.57447	6
1543	1404	Quintanar de la Orden1	2020	8	1	1	1	Futbol	1	Invasion	Contacto	Abierto	4	3	11.5	10	30	4.5	80	80	10	49.809	17.4	30	30	0.66092	5	2	28.5	128	17.4	6.8	23.8	21.7	76.1404	1.2	20.5	71.9298	7.3	0.7	0.7	2.9	3	1.07353	6
1544	1405	Quintanar de la Orden1	2020	8	1	1	1	Futbol	1	Invasion	Contacto	Abierto	4	3	13.4	35	50	3.5	65	60	9.5	47.5706	18.7	40	40	0.864516	6	2	26.2	130	15.5	5.5	21	20.7	79.0076	1.2	19.5	74.4275	6.7	0.7	0.7	2.6	2.7	1.21818	6
1547	1408	Quintanar de la Orden1	2020	12	1	1	1	Futbol	1	Invasion	Contacto	Abierto	2	5	22.7	55	50	7	85	80	11.5	50.5978	19.6	20	10	1.48366	6	2	39.2	160	15.3	7.1	18	32.1	81.8878	1.7	30.4	77.551	12.1	1.3	1.2	4.7	4.9	1.70423	10
1548	1409	Quintanar de la Orden1	2020	12	1	1	1	Futbol	1	Invasion	Contacto	Abierto	6	6	19.5	20	30	6	60	70	11	48.0522	23	40	20	0.955882	5	2	47.7	153	20.4	14.5	30.5	33.2	69.6017	1.8	31.4	65.8281	12.8	1.3	1.2	5.1	5.2	0.882759	10
1549	1410	Quintanar de la Orden1	2020	12	1	1	1	Futbol	1	Invasion	Contacto	Abierto	8	7	19.7	20	30	10	97	99	13	58.2346	28.5	80	40	1.24684	4	2	31.9	142	15.8	5.2	16.3	26.7	83.6991	1.5	25.2	78.9969	9.9	1	1	3.8	4.1	1.90385	10
1550	1411	Quintanar de la Orden1	2020	12	1	1	1	Futbol	1	Invasion	Contacto	Abierto	6	6	21.6	45	40	10	97	99	13	58.2346	32.4	95	60	1.24855	7	2	34.8	142	17.3	6.2	17.7	28.6	82.1839	1.6	27	77.5862	10.9	1.1	1.1	4.2	4.5	1.75806	10
1551	1412	Quintanar de la Orden1	2020	12	1	1	1	Futbol	1	Invasion	Contacto	Abierto	2	6	25.6	70	70	5	45	50	10.5	45.5066	27.5	80	40	1.13274	4	2	56.4	158	22.6	14.7	26.1	41.7	73.9362	2.2	39.5	70.0355	17.2	1.9	1.8	6.6	6.9	1.17007	10
1552	1413	Quintanar de la Orden1	2020	12	1	1	1	Futbol	1	Invasion	Contacto	Abierto	7	6	24	65	60	6	65	70	11	48.0522	19.2	20	10	1.14286	5	2	51.8	157	21	12.7	24.6	39.1	75.4826	2	37.1	71.6216	16.2	1.6	1.6	6.4	6.6	1.27559	10
1553	1414	Quintanar de la Orden1	2020	12	1	1	1	Futbol	1	Invasion	Contacto	Abierto	2	6	19.7	20	30	7.5	80	90	11.5	50.5978	31.4	95	60	1.01026	7	2	42.1	147	19.5	8.1	19.2	34	80.7601	1.8	32.2	76.4846	14	1.4	1.4	5.6	5.6	1.7284	10
1554	1415	Quintanar de la Orden1	2020	12	1	1	1	Futbol	1	Invasion	Contacto	Abierto	7	6	22.3	55	50	7	80	80	11.5	50.5978	28.4	80	40	1.34337	6	2	39.8	155	16.6	5.1	12.8	34.7	87.1859	1.8	32.9	82.6633	14.6	1.6	1.5	5.7	5.8	2.86275	10
1555	1416	Quintanar de la Orden1	2020	12	1	1	1	Futbol	1	Invasion	Contacto	Abierto	5	7	23	60	50	4	35	40	10	42.961	16.6	10	10	0.845588	6	2	67	157	27.2	22	32.8	45	67.1642	2.3	42.7	63.7313	20	2	2	7.9	8.1	0.909091	10
1556	1417	Quintanar de la Orden1	2020	12	1	1	1	Futbol	1	Invasion	Contacto	Abierto	8	6	20.6	35	40	6	65	70	11	48.0522	21.5	30	20	1.11957	8	3	48.8	163	18.4	8.1	16.5	40.7	83.4016	2.1	38.6	79.0984	17.2	1.8	1.7	6.9	6.8	2.12346	10
1557	1418	Quintanar de la Orden1	2020	12	1	1	1	Futbol	1	Invasion	Contacto	Abierto	6	4	23.6	60	60	7.5	85	90	11.5	50.5978	23.1	40	20	1.30387	4	2	41.8	152	18.1	8.1	19.4	33.7	80.622	1.8	31.9	76.3158	13.4	1.4	1.4	5.1	5.5	1.65432	10
1558	1419	Quintanar de la Orden1	2020	12	1	1	1	Futbol	1	Invasion	Contacto	Abierto	2	5	37.5	97	99	8	90	90	12	53.1434	24.3	50	20	1.82039	6	2	54.6	163	20.6	9.4	17.2	45.2	82.7839	2.3	42.9	78.5714	19.5	2.2	2.2	7.5	7.6	2.07447	10
1559	1420	Quintanar de la Orden1	2020	11	1	1	1	Futbol	1	Invasion	Contacto	Abierto	4	3	21.5	70	70	5	85	60	10.5	47.1418	25.5	80	80	0.922747	9	3	53.8	152	23.3	16.4	30.4	37.4	69.5167	2	35.4	65.7993	15.4	1.5	1.5	6.2	6.2	0.939024	10
1560	1421	Quintanar de la Orden1	2020	11	1	1	1	Futbol	1	Invasion	Contacto	Abierto	6	2	13	10	10	6	65	70	11	49.6106	25.8	80	70	0.83871	6	2	31.3	142	15.5	5.7	18.1	25.6	81.7891	1.4	24.2	77.3163	9.1	0.9	0.9	3.6	3.7	1.59649	10
1561	1422	Quintanar de la Orden1	2020	11	1	1	1	Futbol	1	Invasion	Contacto	Abierto	3	8	20	65	50	7	80	90	11.5	52.0794	32	99	100	0.990099	11	3	45.4	150	20.2	10.9	24.1	34.5	75.9912	1.8	32.7	72.0264	14.3	1.4	1.3	5.6	6	1.31193	10
1562	1423	Quintanar de la Orden1	2020	15	2	1	1	Futbol	1	Invasion	Contacto	Abierto	3	4	27.8	10	20	6.5	30	50	11	43.377	33.1	60	30	1.22467	8	3	80.1	188	22.7	18.8	23.5	61.3	76.5293	3.1	58.2	72.6592	26.1	2.7	2.8	10.1	10.5	1.3883	14
1563	1424	Quintanar de la Orden1	2020	14	2	1	1	Futbol	1	Invasion	Contacto	Abierto	10	6	19.6	3	5	7	50	70	11.5	47.6346	24.7	20	10	0.960784	6	2	47.8	153	20.4	12	25.1	35.8	74.8954	1.9	33.9	70.9205	14.2	1.5	1.5	5.5	5.7	1.18333	14
1564	1425	Quintanar de la Orden1	2020	15	2	1	1	Futbol	1	Invasion	Contacto	Abierto	5	7	37.3	50	50	10	75	90	13	54.481	33.4	60	30	1.50403	8	3	77.6	177	24.8	18.3	23.6	59.3	76.4175	3	56.3	72.5515	25.5	2.6	2.6	10	10.3	1.39344	14
1565	1426	Quintanar de la Orden1	2020	15	2	1	1	Futbol	1	Invasion	Contacto	Abierto	11	8	50.3	97	90	12	95	99	14	60.033	36.4	80	50	2.42995	10	3	60.5	171	20.7	10.8	17.9	49.7	82.1488	2.5	47.2	78.0165	20.6	2.4	2.3	7.8	8.1	1.90741	14
1566	1427	Quintanar de la Orden1	2020	14	2	1	1	Futbol	1	Invasion	Contacto	Abierto	6	5	31	45	40	8	70	80	12	50.3338	35.5	80	40	1.51961	8	3	61.9	174	20.4	12.8	20.6	49.1	79.3215	2.5	46.6	75.2827	20.4	2.2	2.1	7.9	8.2	1.59375	14
1567	1428	Quintanar de la Orden1	2020	14	2	1	1	Futbol	1	Invasion	Contacto	Abierto	10	6	31.3	45	40	11	97	95	13.5	58.4314	34.4	80	40	1.63021	7	2	55.6	170	19.2	8.9	16	46.7	83.9928	2.4	44.3	79.6763	20	2.2	2.1	7.7	8	2.24719	14
1568	1429	Quintanar de la Orden1	2020	15	2	1	1	Futbol	1	Invasion	Contacto	Abierto	5	6	31.7	20	30	9	60	90	12.5	51.705	33.4	60	30	1.69519	8	3	57.9	176	18.7	8.7	15	49.2	84.9741	2.5	46.7	80.6563	20.4	2.3	2.2	8	7.9	2.34483	14
1569	1430	Quintanar de la Orden1	2020	14	2	1	1	Futbol	1	Invasion	Contacto	Abierto	9	6	30	40	40	9	75	90	12.5	53.033	28.6	40	20	1.42857	7	2	58	166	21	12.1	20.9	45.9	79.1379	2.4	43.5	75	19.5	2	2	7.5	8	1.61157	14
1570	1431	Quintanar de la Orden1	2020	13	2	1	1	Futbol	1	Invasion	Contacto	Abierto	1	2	27.7	50	50	8	70	90	12	51.7386	28.6	60	40	1.58286	6	2	36.2	144	17.5	5.7	15.8	30.5	84.2541	1.6	28.9	79.8343	11.9	1.2	1.2	4.7	4.8	2.08772	10
1571	1432	Quintanar de la Orden1	2020	8	1	1	1	Futbol	1	Invasion	Contacto	Abierto	4	3	12.8	30	50	5.5	85	90	10.5	52.0474	24.7	90	90	0.895105	6	2	24.5	131	14.3	4.1	16.6	20.4	83.2653	1.2	19.2	78.3673	7	0.7	0.7	2.7	2.9	1.70732	6
1572	1433	Quintanar de la Orden1	2020	8	1	1	1	Futbol	1	Invasion	Contacto	Abierto	4	3	18.2	97	90	3.5	70	60	9.5	47.5706	13.8	10	20	0.758333	6	2	42.5	133	24	13.5	31.7	29	68.2353	1.6	27.4	64.4706	11.5	1.2	1.1	4.5	4.7	0.851852	6
1573	1434	Quintanar de la Orden1	2020	14	2	1	1	Futbol	1	Invasion	Contacto	Abierto	11	4	36.1	75	70	9.5	80	90	12.5	53.033	39.4	95	60	1.35206	7	2	65	156	26.7	15.5	23.9	49.5	76.1538	2.5	47	72.3077	21.1	2.4	2.4	7.9	8.4	1.36129	14
1574	1435	Quintanar de la Orden1	2020	9	1	1	1	Futbol	1	Invasion	Contacto	Abierto	6	6	10.9	10	20	3.5	55	50	9.5	45.7818	23.6	80	80	0.542289	6	2	33.9	130	20.1	9.5	27.9	24.4	71.9764	1.4	23	67.8466	8.7	0.9	0.8	3.4	3.6	0.915789	6
1575	1436	Quintanar de la Orden1	2020	14	2	1	3	Futbol sala	1	Invasion	Contacto	Abierto	1	4	51.2	97	99	7.5	60	70	11.5	47.6346	37.4	90	50	2.25551	3	1	77	184	22.7	12.9	16.8	64.1	83.2468	3.2	60.9	79.0909	29.9	3	3.1	11.6	12.2	2.31783	14
1576	1437	Quintanar de la Orden1	2020	14	2	1	3	Futbol sala	1	Invasion	Contacto	Abierto	6	3	29.8	40	40	9	75	90	12.5	53.033	38.3	90	50	1.53608	7	2	56	170	19.4	7.6	13.5	48.4	86.4286	2.5	45.9	81.9643	21.4	2.4	2.4	8	8.6	2.81579	14
1578	1439	Quintanar de la Orden1	2020	15	2	1	3	Futbol sala	1	Invasion	Contacto	Abierto	4	3	44.8	85	80	2	10	5	9	32.273	27.9	30	10	1.3913	4	2	93.2	170	32.2	32	34.3	61.2	65.6652	3.1	58.1	62.3391	27.4	2.9	2.8	10.6	11.1	0.85625	14
1579	1440	Quintanar de la Orden1	2020	16	2	1	3	Futbol sala	1	Invasion	Contacto	Abierto	1	4	37.5	50	40	7	50	60	11.5	44.6714	36.3	60	10	1.39925	6	2	72	164	26.8	17.8	24.7	54.2	75.2778	2.7	51.5	71.5278	22.7	2.5	2.5	8.6	9.1	1.27528	14
1580	1441	Quintanar de la Orden1	2020	16	2	1	3	Futbol sala	1	Invasion	Contacto	Abierto	3	4	30.9	20	10	6.5	40	50	11	41.8186	24.5	10	10	1.2875	6	2	65.4	165	24	16.4	25.1	49	74.9235	2.5	46.5	71.1009	20.4	2.2	2.2	7.9	8.1	1.2439	14
1581	1442	Quintanar de la Orden1	2020	15	2	1	3	Futbol sala	1	Invasion	Contacto	Abierto	3	4	34.4	30	40	4.5	15	30	10	37.825	24.9	20	10	1.18213	4	2	85.2	171	29.1	29.5	34.6	55.7	65.3756	2.8	52.9	62.0892	25	2.5	2.6	9.8	10.1	0.847458	14
1582	1443	Quintanar de la Orden1	2020	15	2	1	3	Futbol sala	1	Invasion	Contacto	Abierto	1	3	27.9	10	20	5	20	30	10.5	40.601	21.5	5	10	0.861111	4	2	89.4	166	32.4	31.6	35.4	57.8	64.6532	2.9	54.9	61.4094	25.7	2.7	2.6	10.1	10.3	0.813291	14
1583	1444	Quintanar de la Orden1	2020	15	2	1	3	Futbol sala	1	Invasion	Contacto	Abierto	4	4	41.6	75	70	6.5	30	50	11	43.377	39.5	90	60	1.74059	8	3	65.8	166	23.9	17.7	26.9	48.1	73.1003	2.5	45.6	69.3009	19.9	2.2	2.2	7.6	7.9	1.12429	14
1584	1445	Quintanar de la Orden1	2020	14	2	1	3	Futbol sala	1	Invasion	Contacto	Abierto	10	3	28.4	35	30	10	90	95	13	55.7322	33.1	70	30	1.74233	7	2	40.1	157	16.3	4.9	12.2	35.2	87.7805	1.9	33.3	83.0424	14.1	1.7	1.6	5.2	5.6	2.87755	14
1585	1446	Quintanar de la Orden1	2020	15	2	1	3	Futbol sala	1	Invasion	Contacto	Abierto	1	4	40.2	70	60	3	10	10	9.5	35.049	27.8	30	10	1.45652	9	3	87.6	178	27.6	22.5	25.7	65.1	74.3151	3.2	61.9	70.6621	28.2	3.1	3.1	10.8	11.2	1.25333	14
1586	1447	Quintanar de la Orden1	2020	15	2	1	3	Futbol sala	1	Invasion	Contacto	Abierto	1	4	42.1	75	70	2.5	10	10	9	32.273	26.5	20	10	1.36246	4	2	86.3	167	30.9	26.8	31	59.5	68.9455	3	56.5	65.4693	26.3	2.8	2.7	10.2	10.6	0.981343	14
1587	1448	Quintanar de la Orden1	2020	16	2	1	3	Futbol sala	1	Invasion	Contacto	Abierto	5	2	41.2	65	50	11	95	95	13.5	56.0826	26.7	20	10	2.13472	6	2	57.9	173	19.3	7.8	13.4	50.1	86.5285	2.5	47.6	82.2107	21.9	2.3	2.2	8.6	8.8	2.80769	14
1588	1449	Quintanar de la Orden1	2020	15	2	1	3	Futbol sala	1	Invasion	Contacto	Abierto	6	4	26	10	10	10	85	90	13	54.481	29	30	10	1.34021	8	3	59.4	175	19.4	9.6	16.2	49.8	83.8384	2.5	47.3	79.6296	21.7	2.2	2.2	8.5	8.8	2.26042	14
1589	1450	Quintanar de la Orden1	2020	13	2	1	17	Ciclismo	3	Individual	No contacto	Abierto	3	5	25.2	40	40	7	65	70	11.5	49.1162	29.8	70	50	1.5	6	2	47.4	168	16.8	6.1	12.9	41.3	87.1308	2.1	39.2	82.7004	17.5	2	1.8	6.7	7	2.86885	10
1590	1451	Quintanar de la Orden1	2020	10	1	1	17	Ciclismo	3	Individual	No contacto	Abierto	1	3	13.9	15	20	5.5	80	70	10.5	48.777	21.8	60	40	0.716495	5	2	35.3	135	19.4	7.4	20.9	27.9	79.0368	1.5	26.4	74.7875	10.9	1.1	1	4.3	4.5	1.47297	10
1591	1452	Quintanar de la Orden1	2020	9	1	1	17	Ciclismo	3	Individual	No contacto	Abierto	1	3	12.4	15	20	3	40	40	9.5	45.7818	22.6	70	70	0.821192	3	1	24.8	128	15.1	4.5	18.3	20.3	81.8548	1.2	19.1	77.0161	6.7	0.7	0.7	2.6	2.7	1.48889	6
1592	1453	Quintanar de la Orden1	2020	7	1	1	17	Ciclismo	3	Individual	No contacto	Abierto	1	4	10	20	30	3	70	70	9.5	49.3594	20.4	80	80	0.666667	7	2	22.4	122	15	4.4	19.7	18	80.3571	1.1	16.9	75.4464	5.6	0.6	0.5	2.3	2.2	1.27273	6
1593	1454	Quintanar de la Orden1	2020	14	2	1	17	Ciclismo	3	Individual	No contacto	Abierto	10	9	20	3	5	6	35	50	11	44.9354	26.7	30	10	0.985222	6	2	44.4	148	20.3	10.3	23.3	34.1	76.8018	1.8	32.3	72.7477	13.1	1.4	1.3	5.1	5.3	1.27184	14
1594	1455	Quintanar de la Orden1	2020	8	1	2	17	Ciclismo	3	Individual	No contacto	Abierto	3	4	14.4	90	80	4	90	90	10	49.809	19.9	70	60	0.699029	7	2	32.2	125	20.6	8.5	26.3	23.7	73.6025	1.2	22.5	69.8758	8.4	1	0.9	3.2	3.3	0.988235	6
1595	1456	Quintanar de la Orden1	2020	8	1	1	17	Ciclismo	3	Individual	No contacto	Abierto	3	3	9	3	10	1	3	10	8	40.8554	18.5	40	40	0.432692	3	1	34.1	128	20.8	10.3	30.3	23.8	69.7947	1.3	22.5	65.9824	8.6	0.8	0.7	3.5	3.6	0.834951	6
1596	1457	Quintanar de la Orden1	2020	12	1	2	17	Ciclismo	3	Individual	No contacto	Abierto	3	2	15.7	5	20	5	75	80	10.5	45.5066	20.4	30	20	1.11348	8	3	29.7	145	14.1	5.9	19.8	23.8	80.1347	1.2	22.6	76.0943	8.5	0.9	0.8	3.4	3.4	1.44068	10
1597	1458	Quintanar de la Orden1	2020	11	1	1	17	Ciclismo	3	Individual	No contacto	Abierto	1	3	19.5	55	50	1	3	5	8	34.7978	10	1	10	0.580357	10	3	78.7	153	33.6	37.3	47.4	41.4	52.6048	2.1	39.3	49.9365	18	2	1.9	6.9	7.2	0.482574	10
1598	1459	Quintanar de la Orden1	2020	16	2	1	17	Ciclismo	3	Individual	No contacto	Abierto	4	7	48.3	90	80	11	95	95	13.5	56.0826	36.5	60	20	2.15625	11	3	72.6	180	22.4	13.8	19	58.8	80.9917	2.9	55.9	76.9972	24.2	2.7	2.7	9.2	9.6	1.75362	14
1599	1460	Quintanar de la Orden1	2020	8	1	1	8	Atletismo	3	Individual	No contacto	Cerrado	2	2	14.8	60	70	6	90	95	11	54.2858	26.7	99	90	0.907975	12	3	29.3	134	16.3	6.2	21.1	23.1	78.8396	1.3	21.8	74.4027	8.1	0.8	0.8	3.2	3.3	1.30645	6
1600	1461	Quintanar de la Orden1	2020	11	1	1	8	Atletismo	3	Individual	No contacto	Cerrado	4	5	18.5	50	40	10	97	99	13	59.4858	24.8	70	60	1.28472	5	2	28.6	141	14.4	4	14	24.6	86.014	1.4	23.2	81.1189	8.9	0.9	0.9	3.4	3.7	2.225	10
1601	1462	Quintanar de la Orden1	2020	11	1	2	8	Atletismo	3	Individual	No contacto	Cerrado	4	4	16.9	30	40	6	95	90	11	49.6106	22.4	60	60	0.965714	10	3	35.2	142	17.5	7.3	20.8	27.9	79.2614	1.4	26.5	75.2841	10.5	1.1	1.1	4.1	4.2	1.43836	10
1602	1463	Quintanar de la Orden1	2020	11	1	1	8	Atletismo	3	Individual	No contacto	Cerrado	5	5	23.3	85	80	8.5	97	95	12	54.5482	27.5	90	80	1.40361	7	2	38.4	152	16.6	7.4	19.3	31	80.7292	1.7	29.3	76.3021	11.9	1.2	1.2	4.7	4.8	1.60811	10
1603	1464	Quintanar de la Orden1	2020	10	1	2	8	Atletismo	3	Individual	No contacto	Cerrado	2	1	13.2	15	30	4.5	90	80	10	46.385	16.2	20	20	0.885906	9	3	28.7	139	14.9	6.1	21.4	22.6	78.7456	1.2	21.4	74.5645	8	0.8	0.8	3.2	3.2	1.31148	10
1604	1465	Quintanar de la Orden1	2020	8	1	1	17	Ciclismo	3	Individual	No contacto	Abierto	1	2	15.5	70	80	8.5	97	99	12	58.7626	18.5	40	40	0.99359	8	3	25.9	129	15.6	5	19.3	20.9	80.695	1.2	19.7	76.0618	7.6	0.7	0.7	3	3.2	1.52	6
1605	1466	Quintanar de la Orden1	2020	12	1	1	8	Atletismo	3	Individual	No contacto	Cerrado	1	4	21.2	40	40	8	90	90	12	53.1434	23.1	40	20	1.12766	5	2	39.5	145	18.8	9.1	23	30.4	76.962	1.6	28.8	72.9114	11.7	1.2	1.1	4.6	4.8	1.28571	10
1606	1467	Quintanar de la Orden1	2020	12	1	1	8	Atletismo	3	Individual	No contacto	Cerrado	4	6	22.9	60	50	4.5	40	50	10	42.961	26.5	70	30	1.18041	5	2	48.5	158	19.4	8.7	17.9	39.8	82.0619	2.1	37.7	77.732	16.4	1.8	1.8	6.3	6.5	1.88506	10
1607	1468	Quintanar de la Orden1	2020	14	2	1	8	Atletismo	3	Individual	No contacto	Cerrado	4	7	39.1	80	80	13	97	100	14.5	63.8298	40	95	60	1.9949	8	3	52.1	163	19.6	9.3	17.8	42.8	82.1497	2.2	40.6	77.9271	18	1.9	1.9	7	7.2	1.93548	14
1608	1469	Quintanar de la Orden1	2020	14	2	1	8	Atletismo	3	Individual	No contacto	Cerrado	5	7	38.4	80	80	12	97	99	14	61.1306	30.2	50	20	2.12155	9	3	60.6	183	18.1	8.9	14.7	51.7	85.3135	2.6	49.1	81.0231	22.2	2.4	2.3	8.7	8.8	2.49438	14
1609	1470	Quintanar de la Orden1	2020	17	2	1	8	Atletismo	3	Individual	No contacto	Cerrado	5	7	33.2	25	20	9.5	80	90	12.5	49.049	33.4	40	20	1.63547	6	2	50.7	158	20.3	8.9	17.6	41.8	82.4458	2.2	39.6	78.1065	16.8	1.8	1.9	6.4	6.7	1.88764	14
1610	1471	Quintanar de la Orden1	2020	16	2	1	8	Atletismo	3	Individual	No contacto	Cerrado	4	5	45.9	80	70	13	97	100	14.5	61.7882	34.6	50	20	2.53591	8	3	55.3	175	18.1	8.8	16	46.5	84.0868	2.4	44.1	79.7468	18.6	2.1	2.1	7.1	7.3	2.11364	14
1611	1472	Quintanar de la Orden1	2020	14	2	1	8	Atletismo	3	Individual	No contacto	Cerrado	2	5	39	80	80	10	85	95	13	55.7322	33.6	70	30	2.07447	8	3	54.2	170	18.8	9.7	17.9	44.5	82.1033	2.3	42.2	77.8598	18.3	2	1.9	7.1	7.3	1.8866	14
1612	1473	Quintanar de la Orden1	2020	17	2	1	8	Atletismo	3	Individual	No contacto	Cerrado	8	8	45	75	60	11	95	99	13.5	54.9082	43.8	90	50	2.22772	7	2	61.8	175	20.2	8.2	13.3	53.6	86.7314	2.7	50.9	82.3625	22.4	2.5	2.5	8.6	8.8	2.73171	14
1613	1474	Quintanar de la Orden1	2020	12	1	2	19	Hipica	3	Individual	No contacto	Cerrado	1	2	19.4	30	40	5	70	80	10.5	45.5066	23.3	60	30	1.10227	2	1	38	147	17.6	9.8	25.9	28.2	74.2105	1.5	26.7	70.2632	10.3	1.1	1.1	4	4.1	1.05102	10
1614	1475	Quintanar de la Orden1	2020	16	2	2	19	Hipica	3	Individual	No contacto	Cerrado	1	1	21.5	20	20	3	35	30	9.5	33.2602	26.4	50	30	1.22159	5	2	45.1	160	17.6	9.6	21.2	35.5	78.714	1.8	33.7	74.7228	13	1.4	1.3	5.1	5.2	1.35417	14
1615	1476	Quintanar de la Orden1	2020	8	1	2	19	Hipica	3	Individual	No contacto	Cerrado	2	3	15.9	95	90	3	80	70	9.5	47.5706	20	70	60	0.97546	7	2	27.9	131	16.3	5.6	20.2	22.3	79.9283	1.2	21.1	75.6272	8.1	0.9	0.8	3.2	3.2	1.44643	6
1616	1477	Quintanar de la Orden1	2020	7	1	1	19	Hipica	3	Individual	No contacto	Cerrado	1	3	11.8	35	60	4	85	80	10	51.521	20.1	70	80	0.702381	5	2	26.3	125	16.8	5.1	19.4	21.2	80.6084	1.2	20	76.0456	7.5	0.7	0.7	3	3.1	1.47059	6
1617	1478	Quintanar de la Orden1	2020	14	2	1	19	Hipica	3	Individual	No contacto	Cerrado	1	15	22.9	10	10	5	25	40	10.5	42.2362	24.6	20	10	1.17436	7	2	48.6	158	19.5	9.5	19.6	39.1	80.4527	2	37.1	76.3374	15.6	1.7	1.7	5.9	6.3	1.64211	14
1618	1479	Quintanar de la Orden1	2020	12	1	1	17	Ciclismo	3	Individual	No contacto	Abierto	5	6	20.3	30	30	6	65	70	11	48.0522	29.9	90	50	1.07979	6	2	42.9	151	18.8	8.7	20.2	34.2	79.7203	1.8	32.4	75.5245	13.5	1.5	1.4	5.2	5.4	1.55172	10
1619	1480	Quintanar de la Orden1	2020	10	1	2	19	Hipica	3	Individual	No contacto	Cerrado	2	10	14.7	30	40	2	40	30	9	41.601	20.7	60	40	0.753846	11	3	35.6	135	19.5	10.4	29.3	25.2	70.7865	1.3	23.9	67.1348	8.9	1	1	3.4	3.5	0.855769	10
1620	1481	Quintanar de la Orden1	2020	12	1	1	19	Hipica	3	Individual	No contacto	Cerrado	4	3	26.9	80	80	7.5	85	90	11.5	50.5978	28.6	80	40	1.53714	8	3	44.3	159	17.5	6.4	14.5	37.9	85.553	2	35.9	81.0384	16	1.7	1.7	6.2	6.4	2.5	10
1621	1482	Quintanar de la Orden1	2020	16	2	2	11	Natacion	3	Individual	No contacto	Cerrado	14	9	27.3	60	50	7	95	95	11.5	44.6714	26.4	50	30	1.13278	6	2	68.9	169	24.1	19.4	28.1	49.5	71.8433	2.5	47	68.2148	18.7	2.2	2.1	7.1	7.3	0.963918	14
1622	1483	Quintanar de la Orden1	2020	15	2	1	11	Natacion	3	Individual	No contacto	Cerrado	7	15	35.3	35	40	9	60	90	12.5	51.705	32	50	30	1.57589	7	2	63.2	168	22.4	14.9	23.5	48.3	76.4241	2.5	45.8	72.4684	19.6	2.2	2.2	7.4	7.8	1.31544	14
1623	1484	Quintanar de la Orden1	2020	16	2	1	11	Natacion	3	Individual	No contacto	Cerrado	3	11	36.6	50	30	8	65	70	12	47.5242	38.6	80	30	1.8209	4	2	61	174	20.1	10.4	17	50.6	82.9508	2.6	48	78.6885	20	2.4	2.4	7.4	7.8	1.92308	14
1624	1485	Quintanar de la Orden1	2020	16	2	1	11	Natacion	3	Individual	No contacto	Cerrado	13	9	39.2	55	40	7	50	60	11.5	44.6714	29.1	30	10	1.568	7	2	84.5	184	25	24.7	29.2	59.8	70.7692	3	56.8	67.2189	24.4	2.8	2.8	9.2	9.6	0.987854	14
1625	1486	Quintanar de la Orden1	2020	16	2	1	11	Natacion	3	Individual	No contacto	Cerrado	10	12	36.9	50	30	13.5	97	100	14.5	61.7882	39	80	30	1.63274	10	3	68.3	174	22.6	12.3	18	56	81.9912	2.8	53.2	77.8917	23.4	2.6	2.6	8.9	9.3	1.90244	14
1626	1487	Quintanar de la Orden1	2020	13	2	1	11	Natacion	3	Individual	No contacto	Cerrado	6	5	36	85	90	6	55	60	11	46.4938	33.1	90	60	1.73077	9	3	56.5	165	20.8	8.8	15.6	47.7	84.4248	2.4	45.3	80.177	21.3	2.3	2.1	8.4	8.5	2.42045	10
1627	1488	Quintanar de la Orden1	2020	17	2	1	11	Natacion	3	Individual	No contacto	Cerrado	14	8	39.6	50	30	10	85	90	13	51.9786	37.4	60	30	1.74449	10	3	68	173	22.7	11.2	16.5	56.8	83.5294	2.9	53.9	79.2647	24.3	2.6	2.6	9.3	9.8	2.16964	14
1628	1489	Quintanar de la Orden1	2020	8	1	1	17	Ciclismo	3	Individual	No contacto	Abierto	2	2	15.8	75	80	4	80	70	10	49.809	18.3	40	40	0.80203	7	2	34.4	132	19.7	9	26.3	25.4	73.8372	1.4	24	69.7674	9.6	0.9	0.8	3.9	4	1.06667	6
1629	1490	Quintanar de la Orden1	2020	14	2	1	8	Atletismo	3	Individual	No contacto	Cerrado	6	13	47.4	97	95	12	97	99	14	61.1306	33.9	80	30	2.3122	10	3	59.8	171	20.5	9.1	15.2	50.7	84.7826	2.6	48.1	80.4348	22.5	2.4	2.4	8.6	9.1	2.47253	14
1630	1491	Yuncler	2020	17	2	2	10	Karate	4	Lucha	Contacto	Abierto	14	2	26.8	50	40	1.5	3	10	8	22.6826	20.2	20	10	1.04688	9	3	59.9	153	25.6	24.7	41.3	35.2	58.7646	1.8	33.4	55.7596	14.1	1.5	1.4	5.3	5.9	0.57085	14
1631	1492	Yuncler	2020	16	2	1	10	Karate	4	Lucha	Contacto	Abierto	10	2	43.1	70	60	5	25	30	10.5	38.9658	38.6	80	30	2.23316	2	1	53.3	166	19.3	8.8	16.5	44.5	83.4897	2.3	42.2	79.1745	17.9	2.1	2.1	6.6	7.1	2.03409	14
1632	1493	Yuncler	2020	16	2	1	1	Futbol	1	Invasion	Contacto	Abierto	10	5	36.6	50	30	6	35	40	11	41.8186	42.1	90	40	1.71831	3	1	68.9	180	21.3	10.5	15.3	58.4	84.7605	2.9	55.5	80.5515	25.7	2.7	2.7	10	10.3	2.44762	14
1634	1495	Yuncler	2020	15	2	1	1	Futbol	1	Invasion	Contacto	Abierto	10	8	34.8	35	40	4	15	20	10	37.825	30.2	40	20	1.88108	6	2	53.6	170	18.5	7.6	14.1	46	85.8209	2.4	43.6	81.3433	19.3	2.2	2.1	7.3	7.7	2.53947	14
1635	1496	Yuncler	2020	15	2	2	1	Futbol	1	Invasion	Contacto	Abierto	1	3	20.3	5	20	2.5	15	20	9	32.273	19.3	20	10	0.980676	5	2	51.1	157	20.7	14.8	28.9	36.3	71.0372	1.9	34.4	67.319	13.9	1.4	1.3	5.5	5.7	0.939189	14
1636	1497	Yuncler	2020	15	2	2	12	Judo	4	Lucha	Contacto	Abierto	2	4	32.4	90	90	1.5	5	10	8	26.721	19.5	20	10	1.28063	8	3	73.1	170	25.3	21.1	28.8	52	71.1354	2.6	49.4	67.5787	20.4	2.2	2	7.9	8.3	0.966825	14
1637	1498	Yuncler	2020	15	2	1	10	Karate	4	Lucha	Contacto	Abierto	7	4	39.8	60	60	5.5	20	40	10.5	40.601	37.8	80	50	1.73799	7	2	64.6	168	22.9	12.8	19.8	51.8	80.1858	2.6	49.2	76.161	21.9	2.4	2.3	8.5	8.7	1.71094	14
1638	1499	Yuncler	2020	15	2	1	12	Judo	4	Lucha	Contacto	Abierto	1	3	46.4	90	90	8.5	50	80	12	48.929	39.5	90	60	2.14815	9	3	64.7	173	21.6	12.4	19.2	52.3	80.8346	2.6	49.7	76.8161	21.6	2.4	2.4	8.3	8.5	1.74194	14
1639	1500	Yuncler	2020	15	2	2	1	Futbol	1	Invasion	Contacto	Abierto	2	3	24	35	30	4	45	60	10	37.825	32.6	95	70	1.15942	11	3	53.1	160	20.7	12.8	24.1	40.3	75.8945	2.1	38.2	71.9397	16.5	1.4	1.4	6.8	6.9	1.28906	14
1640	1501	Yuncler	2020	15	2	2	1	Futbol	1	Invasion	Contacto	Abierto	4	9	28.8	80	60	6	85	90	11	43.377	36.9	99	90	1.31507	10	3	61.1	167	21.9	15.8	25.8	45.3	74.1408	2.3	43	70.3764	17.9	1.8	1.7	7	7.4	1.13291	14
1641	1502	Yuncler	2020	14	2	1	1	Futbol	1	Invasion	Contacto	Abierto	7	4	31.6	45	50	7	50	70	11.5	47.6346	32.6	70	30	1.61224	8	3	55.3	168	19.6	9.6	17.3	45.7	82.6401	2.3	43.4	78.481	19.5	2	2	7.7	7.8	2.03125	14
1642	1503	Yuncler	2020	14	2	1	10	Karate	4	Lucha	Contacto	Abierto	8	3	39.7	85	80	6	35	50	11	44.9354	38.25	90	50	1.73362	11	3	66.3	170	22.9	13.5	20.4	52.8	79.638	2.7	50.1	75.5656	22.7	2.4	2.4	8.8	9.1	1.68148	14
1643	1504	Yuncler	2020	14	2	1	1	Futbol	1	Invasion	Contacto	Abierto	9	3	31.1	45	40	8	70	80	12	50.3338	30.2	50	20	1.17803	7	2	51.7	140	26.4	16.9	32.6	34.8	67.3114	1.8	33	63.8298	14.2	1.5	1.5	5.5	5.7	0.840237	14
1644	1505	Yuncler	2020	14	2	1	1	Futbol	1	Invasion	Contacto	Abierto	10	5	31	45	40	9	75	90	12.5	53.033	31	60	20	1.29167	9	3	66.8	167	24	15.1	22.6	51.7	77.3952	2.6	49.1	73.503	22.3	2.4	2.3	8.7	8.9	1.47682	14
1645	1506	Yuncler	2020	14	2	1	10	Karate	4	Lucha	Contacto	Abierto	8	2	26.9	25	30	4	15	30	10	39.537	22.4	10	10	1.29952	6	2	49	154	20.7	9.6	19.5	39.4	80.4082	2.1	37.3	76.1224	15.6	1.8	1.7	6.1	6	1.625	14
1646	1507	Yuncler	2020	14	2	1	1	Futbol	1	Invasion	Contacto	Abierto	10	2	37.2	75	70	5	30	40	10.5	42.2362	26.1	30	10	1.53719	7	2	75.8	177	24.2	19.9	26.2	55.9	73.7467	2.8	53.1	70.0528	23.6	2.5	2.4	9.1	9.6	1.18593	14
1647	1511	Yuncler	2020	14	2	2	14	Baile	3	Individual	No contacto	Cerrado	8	2	21	20	20	2	5	20	9	34.1386	23.3	40	20	1.12903	10	3	40.7	148	18.6	10.5	25.8	30.2	74.2015	1.6	28.6	70.2703	11.2	1.2	1.1	4.5	4.4	1.06667	14
1649	1513	Yuncler	2020	13	2	1	1	Futbol	1	Invasion	Contacto	Abierto	2	3	22.1	25	20	2	3	10	9	36.0042	21.8	20	20	0.986607	10	3	51.7	152	22.4	17.4	33.7	34.3	66.3443	1.8	32.5	62.8627	13.9	1.4	1.3	5.6	5.6	0.798851	10
1650	1514	Yuncler	2020	13	2	1	1	Futbol	1	Invasion	Contacto	Abierto	10	3	31	70	70	5	40	50	10.5	43.8714	27.3	50	40	1.46226	7	2	54.9	161	21.2	17.3	31.6	37.6	68.4882	2	35.6	64.8452	20.6	1.9	1.7	5.6	11.4	1.19075	10
1651	1516	Yuncler	2020	12	1	1	2	Baloncesto	1	Invasion	Contacto	Abierto	1	3	20.7	35	40	2	5	10	9	37.8698	22.7	40	20	1.08377	9	3	47.2	157	19.1	10.8	22.8	36.4	77.1186	1.9	34.5	73.0932	14.3	1.5	1.4	5.6	5.8	1.32407	10
1652	1517	Yuncler	2020	13	2	1	2	Baloncesto	1	Invasion	Contacto	Abierto	2	2	20.5	15	20	3.5	10	20	9.5	38.6266	26.7	50	30	1.025	5	2	62.6	177	20	15.1	24.2	47.5	75.8786	2.4	45.1	72.0447	19.8	1.9	1.9	8.1	7.9	1.31126	10
1653	1519	Yuncler	2020	12	1	1	1	Futbol	1	Invasion	Contacto	Abierto	6	6	21.9	50	50	3.5	30	30	9.5	40.4154	27.5	80	40	1.12887	8	3	47.2	156	19.4	10.5	22.3	36.7	77.7542	1.9	34.8	73.7288	14.7	1.5	1.4	5.7	6.1	1.4	10
1654	1520	Yuncler	2020	12	1	2	10	Karate	4	Lucha	Contacto	Abierto	3	2	20.4	40	40	2	20	20	9	37.8698	16	10	10	1.1027	10	3	42.8	152	18.5	10.8	25.3	32	74.7664	1.6	30.4	71.028	11.5	1.2	1.2	4.5	4.6	1.06481	10
1655	1521	Yuncler	2020	12	1	1	1	Futbol	1	Invasion	Contacto	Abierto	6	3	24.6	70	60	5.5	55	60	10.5	45.5066	29.8	90	50	1.2	10	3	49.8	156	20.5	9.3	18.6	40.5	81.3253	2.1	38.4	77.1084	17.7	1.8	1.8	6.9	7.2	1.90323	10
1656	1523	Yuncler	2020	12	1	2	2	Baloncesto	1	Invasion	Contacto	Abierto	2	3	29.3	95	95	2.5	25	30	9	37.8698	21.2	40	20	1.23629	8	3	54.8	152	23.7	17.8	32.4	37	67.5182	1.9	35.1	64.0511	14.2	1.5	1.4	5.6	5.7	0.797753	10
1657	1524	Yuncler	2020	12	1	2	4	Tenis	2	Dividida	No contacto	Abierto	1	2	17.1	15	20	0.5	3	1	8	32.7786	12.9	5	10	0.53271	9	3	74.1	152	32.1	35.6	48	38.5	51.9568	2	36.5	49.2578	17.1	1.8	1.6	6.7	7	0.480337	10
1658	1525	Yuncler	2020	12	1	1	2	Baloncesto	1	Invasion	Contacto	Abierto	3	2	22.7	55	50	2	5	10	9	37.8698	18.5	20	10	0.853383	10	3	59.1	149	26.6	19.4	32.9	39.7	67.1743	2.1	37.6	63.621	17.3	1.7	1.7	6.8	7.1	0.891753	10
1659	1526	Yuncler	2020	12	1	1	1	Futbol	1	Invasion	Contacto	Abierto	6	2	20.2	25	30	8.5	90	90	12	53.1434	25.5	60	30	1.12222	8	3	49	165	18	7.7	15.7	41.3	84.2857	2.1	39.2	80	17.6	1.9	1.9	6.9	6.9	2.28571	10
1660	1527	Yuncler	2020	13	2	2	2	Baloncesto	1	Invasion	Contacto	Abierto	5	2	26.1	70	70	2.5	20	20	9	36.0042	26.7	80	50	1.43407	10	3	50.8	167	18.2	14.8	29.2	36	70.8661	1.8	34.2	67.3228	12.8	1.4	1.3	5	5.1	0.864865	10
1661	1528	Yuncler	2020	12	1	2	14	Baile	3	Individual	No contacto	Cerrado	6	3	23.5	65	70	5	75	80	10.5	45.5066	22.6	50	30	0.987395	6	2	55.7	153	23.8	17.8	31.9	37.9	68.0431	1.9	36	64.632	14.4	1.5	1.4	5.7	5.8	0.808989	10
1662	1530	Yuncler	2020	12	1	2	4	Tenis	2	Dividida	No contacto	Abierto	1	3	27.7	90	90	3	40	40	9.5	40.4154	24.6	70	40	1.13992	4	2	53.3	148	24.3	17.5	32.9	35.8	67.167	1.8	34	63.7899	13.3	1.4	1.3	5.3	5.3	0.76	10
1663	1531	Yuncler	2020	12	1	1	1	Futbol	1	Invasion	Contacto	Abierto	5	3	20.6	35	40	6	65	70	11	48.0522	25.9	60	30	1.2875	5	2	33.7	145	16	5.2	15.4	28.5	84.5697	1.6	26.9	79.822	10.6	1.2	1.1	4.1	4.2	2.03846	10
1664	1532	Yuncler	2020	12	1	1	1	Futbol	1	Invasion	Contacto	Abierto	9	5	24.4	65	60	6	65	70	11	48.0522	25.5	60	30	1.4269	5	2	41.7	156	17.1	6.7	16	35	83.9329	1.9	33.1	79.3765	14.4	1.5	1.4	5.6	5.9	2.14925	10
1666	1536	Yuncler	2020	11	1	1	1	Futbol	1	Invasion	Contacto	Abierto	8	8	15.2	15	20	4	45	40	10	44.673	23.7	70	50	1.01333	12	3	35.5	154	15	5.5	15.4	30	84.507	1.6	28.4	80	11.4	1.2	1.1	4.5	4.6	2.07273	10
1668	1542	Yuncler	2020	7	1	1	1	Futbol	1	Invasion	Contacto	Abierto	4	5	13.8	70	80	3	70	70	9.5	49.3594	19.1	60	70	0.754098	9	3	27.7	123	18.3	6	21.7	21.7	78.3394	1.2	20.5	74.0072	7.9	0.7	0.7	3.2	3.3	1.31667	6
1669	1543	Yuncler	2020	9	1	1	1	Futbol	1	Invasion	Contacto	Abierto	7	8	15	45	50	3.5	60	50	9.5	45.7818	22.3	70	70	0.815217	4	2	36.6	141	18.4	8.2	22.3	28.4	77.5956	1.5	26.9	73.4973	11.2	1.1	1.1	4.5	4.5	1.36585	6
1670	1544	Yuncler	2020	10	1	1	2	Baloncesto	1	Invasion	Contacto	Abierto	4	5	20.1	85	80	5	75	70	10.5	48.777	25.2	90	60	0.948113	8	3	51.5	156	21.2	12.5	24.3	39	75.7282	2	37	71.8447	17	1.6	1.5	6.8	7.1	1.36	10
1671	1545	Yuncler	2020	11	1	1	2	Baloncesto	1	Invasion	Contacto	Abierto	1	4	22.9	85	80	4.5	50	50	10	44.673	16.2	20	10	1.08531	7	2	50.6	155	21.1	14.6	28.8	36	71.1462	1.9	34.1	67.3913	14.2	1.5	1.4	5.6	5.7	0.972603	10
1672	1546	Yuncler	2020	10	1	1	2	Baloncesto	1	Invasion	Contacto	Abierto	1	2	21.4	85	90	6	85	80	11	51.169	26.5	90	70	1.20225	8	3	35.8	142	17.8	7.1	19.7	28.7	80.1676	1.6	27.1	75.6983	10.9	1.1	1.1	4.3	4.4	1.53521	10
1673	1547	Yuncler	2020	11	1	2	2	Baloncesto	1	Invasion	Contacto	Abierto	3	3	21.7	70	80	4	75	60	10	44.673	17.4	20	20	0.831418	8	3	61.2	153	26.1	20.7	33.9	40.5	66.1765	2.1	38.4	62.7451	15.5	1.7	1.6	6	6.2	0.748792	10
1674	1548	Yuncler	2020	11	1	2	14	Baile	3	Individual	No contacto	Cerrado	5	2	23	80	80	2	35	20	9	39.7354	19.3	30	30	0.966387	10	3	52.2	148	23.8	18.2	34.9	34	65.1341	1.7	32.3	61.8774	13.2	1.4	1.3	5.1	5.4	0.725275	10
1675	1549	Yuncler	2020	11	1	1	6	Padel	2	Dividida	No contacto	Abierto	1	1	25.4	95	90	3.5	40	40	9.5	42.2042	25.4	80	70	1.32984	7	2	42.3	149	19.1	7.5	17.7	34.8	82.2695	1.8	33	78.0142	14.4	1.5	1.4	5.7	5.8	1.92	10
1676	1550	Yuncler	2020	11	1	2	14	Baile	3	Individual	No contacto	Cerrado	2	2	25.9	95	95	2.5	50	30	9	39.7354	17.5	20	20	1.24519	6	2	54.5	162	20.8	12.8	23.4	41.7	76.5138	2.1	39.6	72.6606	16.4	1.8	1.7	6.2	6.7	1.28125	10
1677	1551	Yuncler	2020	11	1	2	4	Tenis	2	Dividida	No contacto	Abierto	6	8	21.6	70	70	5.5	90	90	10.5	47.1418	24.4	80	70	1.44966	7	2	28.8	139	14.9	5.6	19.5	23.2	80.5556	1.2	22	76.3889	8.4	0.9	0.9	3.3	3.3	1.5	10
1678	1552	Yuncler	2020	11	1	1	1	Futbol	1	Invasion	Contacto	Abierto	2	3	17.1	30	30	6	70	70	11	49.6106	20	40	30	0.977143	6	2	33.9	139	17.5	6.2	18.2	27.7	81.7109	1.5	26.2	77.2861	11	1	1	4.4	4.6	1.77419	10
1679	1553	Yuncler	2020	11	1	1	1	Futbol	1	Invasion	Contacto	Abierto	4	3	18	50	40	8.5	97	95	12	54.5482	22.1	50	40	1.04651	6	2	33.8	140	17.2	5.3	15.7	28.5	84.3195	1.6	26.9	79.5858	11	1.2	1.2	4.2	4.4	2.07547	10
1680	1554	Yuncler	2020	11	1	1	1	Futbol	1	Invasion	Contacto	Abierto	8	3	20	65	50	8	95	90	12	54.5482	31.4	99	90	1.11732	11	3	37.7	145	17.9	5.7	15.2	32	84.8806	1.7	30.3	80.3714	13.8	1.4	1.3	5.5	5.6	2.42105	10
1681	1555	Yuncler	2020	11	1	1	1	Futbol	1	Invasion	Contacto	Abierto	6	3	24.7	95	90	4.5	50	50	10	44.673	25.2	80	60	1.0786	10	3	48.8	146	22.9	10.2	20.9	38.6	79.0984	2	36.6	75	16.9	1.8	1.7	6.6	6.8	1.65686	10
1682	1558	Yuncler	2020	11	1	2	14	Baile	3	Individual	No contacto	Cerrado	5	2	20.7	65	70	3.5	70	50	9.5	42.2042	16.7	20	20	1.00485	11	3	43.3	145	20.6	12.3	28.3	31	71.5935	1.6	29.4	67.8984	11.6	1.2	1.2	4.5	4.7	0.943089	10
1684	1560	Yuncler	2020	11	1	1	1	Futbol	1	Invasion	Contacto	Abierto	8	3	21.7	75	70	6.5	75	80	11	49.6106	27.4	90	80	1.24	6	2	39.4	150	17.5	5	12.6	34.4	87.3096	1.8	32.6	82.7411	15.5	1.7	1.7	5.9	6.2	3.1	10
1685	1561	Yuncler	2020	11	1	2	4	Tenis	2	Dividida	No contacto	Abierto	1	6	20.3	60	60	2.5	50	30	9	39.7354	19	30	30	0.808765	9	3	49.9	141	25.1	15.7	31.5	34.2	68.5371	1.8	32.4	64.9299	13	1.4	1.3	5.1	5.2	0.828025	10
1688	1565	Yuncler	2020	11	1	1	1	Futbol	1	Invasion	Contacto	Abierto	2	3	21.2	70	60	4.5	50	50	10	44.673	17.2	20	20	0.990654	6	2	43.2	142	21.4	11.2	25.9	32	74.0741	1.7	30.3	70.1389	12.3	1.3	1.3	4.8	4.9	1.09821	10
1689	1568	Yuncler	2020	10	1	2	2	Baloncesto	1	Invasion	Contacto	Abierto	1	2	15.1	50	40	2	40	30	9	41.601	7.3	1	10	0.637131	6	2	47.2	141	23.7	17.7	37.5	29.5	62.5	1.5	28	59.322	11.4	1.2	1.1	4.5	4.6	0.644068	10
1690	1569	Yuncler	2020	10	1	1	2	Baloncesto	1	Invasion	Contacto	Abierto	2	3	23.5	95	90	5	75	70	10.5	48.777	20.6	50	30	1.05856	8	3	55.3	158	22.2	17.1	31	38.2	69.0778	2	36.2	65.4611	15.4	1.6	1.6	6.1	6.1	0.900585	10
1691	1570	Yuncler	2020	10	1	2	2	Baloncesto	1	Invasion	Contacto	Abierto	5	3	13.2	15	30	4	85	70	10	46.385	21.6	60	50	0.862745	9	3	30	140	15.3	5.2	17.3	24.8	82.6667	1.4	23.4	78	8.7	0.9	0.9	3.4	3.5	1.67308	10
1692	1571	Yuncler	2020	10	1	1	4	Tenis	2	Dividida	No contacto	Abierto	6	4	24	97	95	6.5	90	90	11	51.169	26.6	90	70	1.51899	5	2	33.3	145	15.8	4.6	13.7	28.7	86.1862	1.6	27.1	81.3814	11.8	1.2	1.2	4.6	4.8	2.56522	10
1693	1572	Yuncler	2020	10	1	1	1	Futbol	1	Invasion	Contacto	Abierto	5	3	12.5	10	20	5	75	70	10.5	48.777	18.1	30	20	0.679348	4	2	32.6	133	18.4	6.5	20	26.1	80.0613	1.4	24.7	75.7669	10.2	1	0.9	4	4.3	1.56923	10
1694	1573	Yuncler	2020	10	1	1	1	Futbol	1	Invasion	Contacto	Abierto	7	4	16.7	50	50	6.5	90	90	11	51.169	21.5	60	40	0.814634	8	3	42.6	144	20.5	11.4	26.8	31.2	73.2394	1.7	29.5	69.2488	12.5	1.2	1.2	5	5.1	1.09649	10
1696	1575	Yuncler	2020	10	1	2	2	Baloncesto	1	Invasion	Contacto	Abierto	1	4	11.7	25	20	3.5	85	60	9.5	43.993	13.3	5	20	0.700599	9	3	29.1	132	16.7	7.5	25.9	21.6	74.2268	1.2	20.4	70.1031	7	0.7	0.7	2.7	2.9	0.933333	10
1697	1576	Yuncler	2020	10	1	1	1	Futbol	1	Invasion	Contacto	Abierto	1	3	20.6	85	80	5	75	70	10.5	48.777	27.9	95	80	0.927928	10	3	44.7	142	22.2	10.7	24	34	76.0626	1.8	32.2	72.0358	13.9	1.5	1.4	5.4	5.6	1.29907	10
1699	1581	Yuncler	2020	10	1	1	4	Tenis	2	Dividida	No contacto	Abierto	7	8	14.7	25	30	6.5	90	90	11	51.169	27.1	90	80	0.907407	8	3	29.5	135	16.2	4.7	15.8	24.8	84.0678	1.4	23.4	79.322	9.8	1	0.9	3.8	4.1	2.08511	10
1700	1583	Yuncler	2020	9	1	1	4	Tenis	2	Dividida	No contacto	Abierto	4	4	21	90	95	4.5	70	70	10	48.097	24.3	80	80	1.17978	7	2	35.4	141	17.8	5.9	16.7	29.5	83.3333	1.6	27.9	78.8136	11.9	1.3	1.2	4.6	4.8	2.01695	6
1702	1586	Yuncler	2020	10	1	1	1	Futbol	1	Invasion	Contacto	Abierto	2	3	22.2	90	90	3.5	50	40	9.5	43.993	22.9	70	50	0.822222	8	3	54.5	142	27	18	33	36.5	66.9725	1.9	34.6	63.4862	15.2	1.6	1.6	5.9	6.1	0.844444	10
1703	1587	Yuncler	2020	9	1	2	10	Karate	4	Lucha	Contacto	Abierto	3	2	16.6	80	80	2	50	30	9	43.4666	18.2	40	50	0.846939	6	2	35.7	135	19.6	8.7	24.3	27	75.6303	1.4	25.6	71.7087	10.6	1.1	1	4.1	4.4	1.21839	6
1704	1588	Yuncler	2020	9	1	2	10	Karate	4	Lucha	Contacto	Abierto	5	4	17.4	80	90	1.5	35	20	8	38.8362	21	70	70	0.87	4	2	36.5	135	20	9.6	26.4	26.9	73.6986	1.4	25.5	69.863	10	1.1	1.1	3.8	4	1.04167	6
1705	1589	Yuncler	2020	8	1	1	1	Futbol	1	Invasion	Contacto	Abierto	1	3	11.7	30	30	6.5	90	95	11	54.2858	17.5	30	40	0.795918	6	2	22.6	124	14.7	4.5	19.8	18.1	80.0885	1	17.1	75.6637	6.5	0.6	0.6	2.6	2.7	1.44444	6
1706	1590	Yuncler	2020	9	1	2	2	Baloncesto	1	Invasion	Contacto	Abierto	1	2	9.1	5	10	1	20	10	8	38.8362	10.1	5	10	0.494565	8	3	24.4	115	18.4	7	28.6	17.4	71.3115	0.9	16.5	67.623	5.7	0.7	0.6	2.2	2.2	0.814286	6
1707	1592	Yuncler	2020	9	1	2	14	Baile	3	Individual	No contacto	Cerrado	5	2	21.1	97	95	2.5	65	50	9	43.4666	14.2	20	20	1.09896	8	3	38.2	141	19.2	9.1	23.9	29.1	76.178	1.6	27.5	71.9895	11.1	1.1	1	4.4	4.6	1.21978	6
1708	1593	Yuncler	2020	14	2	2	8	Atletismo	3	Individual	No contacto	Cerrado	3	3	22.3	35	30	4	50	60	10	39.537	18.5	20	10	1.14359	8	3	48.1	157	19.5	12.2	25.3	35.9	74.6362	1.9	34	70.6861	14	1.4	1.4	5.6	5.6	1.14754	14
1709	1594	Yuncler	2020	8	1	1	4	Tenis	2	Dividida	No contacto	Abierto	2	2	17.4	85	90	1.5	30	20	8	40.8554	15.4	20	20	0.677043	9	3	44.8	132	25.7	15.1	33.7	29.7	66.2946	1.5	28.2	62.9464	11.4	1.2	1.2	4.4	4.6	0.754967	6
1710	1595	Yuncler	2020	8	1	1	1	Futbol	1	Invasion	Contacto	Abierto	2	4	16.1	75	80	2.5	55	40	9	45.3322	11.9	5	10	0.624031	9	3	47.1	135	25.8	17	36.1	30.1	63.9066	1.6	28.5	60.5096	12.3	1.3	1.2	4.8	5	0.723529	6
1711	1596	Yuncler	2020	9	1	2	14	Baile	3	Individual	No contacto	Cerrado	6	2	20.9	97	95	4	90	80	10	48.097	17.4	40	40	0.972093	6	2	45.9	146	21.5	12.2	26.5	33.7	73.4205	1.8	31.9	69.4989	13.7	1.4	1.3	5.4	5.6	1.12295	6
1712	1598	Yuncler	2020	8	1	1	1	Futbol	1	Invasion	Contacto	Abierto	6	4	12	30	40	3	60	50	9.5	47.5706	10.1	1	10	0.470588	9	3	42.5	129	25.5	14.8	34.8	27.7	65.1765	1.4	26.3	61.8824	10.4	1.2	1.2	3.9	4.1	0.702703	6
1713	1599	Yuncler	2020	7	1	1	2	Baloncesto	1	Invasion	Contacto	Abierto	1	2	11.6	40	60	2.5	60	60	9	47.1978	15.6	30	40	0.524887	8	3	33.5	123	22.1	10.8	32.1	22.7	67.7612	1.2	21.5	64.1791	8	1	0.9	3	3.1	0.740741	6
1714	1600	Yuncler	2020	6	1	1	1	Futbol	1	Invasion	Contacto	Abierto	3	4	11.7	75	80	1.5	50	40	8	44.8938	20.5	90	80	0.704819	4	2	24.7	122	16.6	4.7	19.1	20	80.9717	1.2	18.8	76.1134	7	0.7	0.6	2.8	2.9	1.48936	6
1715	1601	Yuncler	2020	8	1	2	2	Baloncesto	1	Invasion	Contacto	Abierto	1	3	6.6	5	5	1	20	10	8	40.8554	6.8	1	10	0.458333	5	2	17.4	110	14.4	4.6	26.4	12.8	73.5632	0.7	12.1	69.5402	3.6	0.4	0.3	1.5	1.4	0.782609	6
1716	1602	Yuncler	2020	8	1	1	4	Tenis	2	Dividida	No contacto	Abierto	3	4	16.6	85	90	6.5	95	95	11	54.2858	25.6	95	90	1.05732	9	3	25.4	127	15.7	4.1	16.3	21.3	83.8583	1.1	20.2	79.5276	8.2	0.9	0.9	3.1	3.3	2	6
1717	1603	Yuncler	2020	11	1	1	1	Futbol	1	Invasion	Contacto	Abierto	6	3	19.9	60	50	6.5	75	80	11	49.6106	23.4	60	50	1.06989	10	3	36	139	18.6	8	22.3	28	77.7778	1.5	26.5	73.6111	10.9	1.1	1.1	4.2	4.5	1.3625	10
1718	1604	Yuncler	2020	11	1	1	1	Futbol	1	Invasion	Contacto	Abierto	4	3	9.8	3	5	3.5	40	40	9.5	42.2042	12	5	10	0.653333	8	3	22	121	15	5.4	24.7	16.6	75.4545	0.9	15.7	71.3636	5.1	0.5	0.5	2.1	2	0.944444	10
1719	1605	Yuncler	2020	8	1	1	10	Karate	4	Lucha	Contacto	Abierto	4	2	14	60	60	5	85	90	10.5	52.0474	25.8	95	90	0.897436	8	3	28.9	136	15.6	5.2	18.1	23.7	82.0069	1.3	22.4	77.5087	8.4	0.9	0.8	3.3	3.4	1.61538	6
1720	1606	Yuncler	2020	8	1	1	10	Karate	4	Lucha	Contacto	Abierto	1	6	17	90	90	5	85	90	10.5	52.0474	24.6	90	90	0.955056	6	2	30.6	131	17.8	6.9	22.6	23.7	77.451	1.3	22.4	73.2026	8.3	0.8	0.8	3.3	3.4	1.2029	6
1721	1607	Yuncler	2020	8	1	2	10	Karate	4	Lucha	Contacto	Abierto	5	4	14	90	80	1	20	10	8	40.8554	18.4	60	50	0.625	7	2	42.6	138	22.4	13.7	32.1	28.9	67.8404	1.5	27.4	64.3192	11	1.2	1.2	4.1	4.5	0.80292	6
1722	1608	Yuncler	2020	8	1	2	10	Karate	4	Lucha	Contacto	Abierto	1	4	12	80	50	1.5	35	30	8	40.8554	18.3	60	50	0.606061	8	3	34.5	132	19.8	10.6	30.6	23.9	69.2754	1.3	22.6	65.5072	8.6	0.9	0.9	3.4	3.4	0.811321	6
1723	1611	Yuncler	2020	8	1	2	14	Baile	3	Individual	No contacto	Cerrado	4	3	14.8	90	80	3.5	85	80	9.5	47.5706	16.3	40	30	0.755102	8	3	27.3	118	19.6	8.2	30	19.1	69.9634	1	18.1	66.3004	6.6	0.7	0.7	2.6	2.6	0.804878	6
1724	1613	Yuncler	2020	9	1	2	4	Tenis	2	Dividida	No contacto	Abierto	1	2	11	15	20	1	20	10	8	38.8362	13.1	10	20	0.44898	5	2	44	134	24.5	18.6	42.3	25.4	57.7273	1.3	24.1	54.7727	10	1.1	1	3.9	4	0.537634	6
1725	1614	Yuncler	2020	8	1	2	14	Baile	3	Individual	No contacto	Cerrado	4	6	13.8	85	70	3.5	85	80	9.5	47.5706	12.3	10	10	0.605263	8	3	42.2	136	22.8	14.3	34	27.9	66.1137	1.4	26.5	62.7962	10.4	1.2	1.1	4	4.1	0.727273	6
1726	1615	Yuncler	2020	8	1	2	14	Baile	3	Individual	No contacto	Cerrado	4	3	12.9	80	60	1	20	10	8	40.8554	21.2	80	70	0.505882	10	3	44.5	132	25.5	16.2	36.5	28.3	63.5955	1.5	26.8	60.2247	11.1	1.2	1.2	4.2	4.5	0.685185	6
1727	1618	Yuncler	2020	8	1	1	4	Tenis	2	Dividida	No contacto	Abierto	3	2	10.3	5	20	3	60	50	9.5	47.5706	16.8	30	30	0.624242	7	2	23.8	120	16.5	4.8	20.2	19	79.8319	1.1	17.9	75.2101	6.5	0.7	0.6	2.6	2.6	1.35417	6
1728	1619	Yuncler	2020	8	1	1	1	Futbol	1	Invasion	Contacto	Abierto	2	2	14.7	60	70	2	40	30	9	45.3322	18.6	40	40	0.738693	8	3	32.1	127	19.9	8	25	24.1	75.0779	1.4	22.7	70.7165	8.9	0.9	0.8	3.5	3.7	1.1125	6
1729	1620	Yuncler	2020	8	1	2	14	Baile	3	Individual	No contacto	Cerrado	3	2	14.3	90	80	3.5	85	80	9.5	47.5706	19.2	70	60	0.841176	9	3	25.7	123	17	6.5	25.3	19.2	74.7082	1	18.2	70.8171	6.4	0.7	0.7	2.5	2.5	0.984615	6
1730	1622	Yuncler	2020	8	1	1	1	Futbol	1	Invasion	Contacto	Abierto	2	5	12.6	30	40	8	97	99	12	58.7626	21.1	70	60	0.807692	7	2	28.5	135	15.6	5.6	19.7	22.9	80.3509	1.3	21.6	75.7895	8	0.8	0.7	3.2	3.3	1.42857	6
1731	1623	Yuncler	2020	8	1	1	1	Futbol	1	Invasion	Contacto	Abierto	4	6	16	80	80	4.5	80	80	10	49.809	22.3	80	70	0.883978	5	2	33	135	18.1	7.7	23.3	25.3	76.6667	1.4	23.9	72.4242	9.3	0.9	0.8	3.7	3.9	1.20779	6
1732	1624	Yuncler	2020	8	1	1	1	Futbol	1	Invasion	Contacto	Abierto	3	5	9.7	3	20	8	97	99	12	58.7626	26.8	99	90	0.591463	9	3	26.9	128	16.4	5	18.7	21.9	81.4126	1.3	20.6	76.5799	8	0.8	0.8	3.1	3.3	1.6	6
1733	1625	Yuncler	2020	8	1	2	2	Baloncesto	1	Invasion	Contacto	Abierto	5	5	11.7	60	50	4	90	90	10	49.809	22.7	90	80	0.80137	11	3	25	131	14.6	5.1	20.5	19.9	79.6	1.2	18.7	74.8	6.4	0.7	0.6	2.5	2.6	1.2549	6
1734	1626	Yuncler	2020	8	1	1	1	Futbol	1	Invasion	Contacto	Abierto	4	5	17.3	90	90	4.5	80	80	10	49.809	24.3	90	80	0.920213	7	2	33.7	134	18.8	7.2	21.5	26.5	78.635	1.5	25	74.184	10	1.1	1	3.9	4	1.38889	6
1735	1627	Yuncler	2020	8	1	1	1	Futbol	1	Invasion	Contacto	Abierto	4	7	16.3	80	80	4	80	70	10	49.809	19.5	50	50	0.765258	2	1	33.8	126	21.3	9.4	27.8	24.4	72.1893	1.4	23	68.0473	9.1	0.9	0.8	3.7	3.7	0.968085	6
1736	1628	Yuncler	2020	8	1	2	14	Baile	3	Individual	No contacto	Cerrado	4	2	14	90	80	1.5	35	30	8	40.8554	15.7	30	30	0.740741	4	2	29.6	125	18.9	8.3	27.9	21.3	71.9595	1.1	20.2	68.2432	7.5	0.8	0.7	3	3	0.903614	6
1737	1629	Yuncler	2020	8	1	1	11	Natacion	3	Individual	No contacto	Cerrado	1	2	8.3	3	5	2	40	30	9	45.3322	18.6	40	40	0.48538	8	3	27.6	127	17.1	7.1	25.7	20.5	74.2754	1.2	19.3	69.9275	7	0.7	0.6	2.8	2.9	0.985915	6
1738	1631	Yuncler	2020	8	1	2	8	Atletismo	3	Individual	No contacto	Cerrado	1	2	12	80	50	5	95	95	10.5	52.0474	24.3	95	90	0.851064	10	3	23.1	128	14.1	4.5	19.5	18.6	80.5195	1	17.6	76.1905	6.3	0.7	0.6	2.5	2.5	1.4	6
1739	1632	Yuncler	2020	8	1	1	1	Futbol	1	Invasion	Contacto	Abierto	1	2	6.2	3	1	3	60	50	9.5	47.5706	20	60	50	0.389937	1	1	23.6	122	15.9	4.9	20.9	18.7	79.2373	1.1	17.6	74.5763	6.1	0.6	0.6	2.4	2.5	1.2449	6
1740	1635	Yuncler	2020	8	1	1	1	Futbol	1	Invasion	Contacto	Abierto	4	4	12.2	30	40	1.5	30	20	8	40.8554	15.6	20	20	0.559633	6	2	42.2	139	21.8	13.9	32.9	28.3	67.0616	1.5	26.8	63.5071	11	1.1	1	4.4	4.5	0.791367	6
1741	1636	Yuncler	2020	8	1	1	4	Tenis	2	Dividida	No contacto	Abierto	1	2	14.4	60	70	3	60	50	9.5	47.5706	19.1	50	50	0.672897	5	2	32.4	123	21.4	10.3	31.8	22.1	68.2099	1.3	20.8	64.1975	7.6	0.8	0.7	3	3.1	0.737864	6
1742	1638	Yuncler	2020	8	1	1	1	Futbol	1	Invasion	Contacto	Abierto	5	6	12.7	30	40	5.5	85	90	10.5	52.0474	21.3	70	60	0.808917	4	2	25.7	128	15.7	5.4	21.1	20.3	78.9883	1.2	19.1	74.3191	7.2	0.7	0.7	2.9	2.9	1.33333	6
1743	1639	Yuncler	2020	8	1	2	13	Gimnasia ritmica	3	Individual	No contacto	Cerrado	1	2	15	95	90	4	90	90	10	49.809	23.3	95	90	0.9375	6	2	24.2	123	16	5.1	21	19.1	78.9256	1	18.1	74.7934	6.9	0.7	0.7	2.7	2.8	1.35294	6
1744	1640	Yuncler	2020	8	1	2	14	Baile	3	Individual	No contacto	Cerrado	5	1	14.6	95	80	1.5	35	30	8	40.8554	14.5	20	20	0.663636	5	2	37.8	131	22	11.7	31	26.1	69.0476	1.4	24.7	65.3439	9.6	1	0.9	3.8	3.9	0.820513	6
1745	1644	Yuncler	2020	7	1	1	10	Karate	4	Lucha	Contacto	Abierto	2	3	11	35	50	3	70	70	9.5	49.3594	15.2	20	40	0.658683	4	2	24.1	120	16.7	6.4	26.5	17.7	73.444	1.1	16.6	68.8797	5.7	0.5	0.5	2.3	2.4	0.890625	6
1746	1645	Yuncler	2020	7	1	1	10	Karate	4	Lucha	Contacto	Abierto	2	2	11	35	50	2	50	40	9	47.1978	15.3	30	40	0.700637	4	2	21.9	118	15.7	4.6	20.8	17.3	78.9954	1	16.3	74.4292	5.3	0.6	0.5	2.1	2.1	1.15217	6
1747	1649	Yuncler	2020	7	1	1	2	Baloncesto	1	Invasion	Contacto	Abierto	1	2	9	10	20	2.5	60	60	9	47.1978	13.2	10	20	0.604027	8	3	22.6	123	14.9	4.3	18.9	18.3	80.9735	1.1	17.2	76.1062	5.8	0.6	0.6	2.3	2.3	1.34884	6
1748	1651	Yuncler	2020	7	1	2	14	Baile	3	Individual	No contacto	Cerrado	1	1	12	50	80	1.5	35	40	8	42.8746	10.5	10	10	0.582524	1	1	31.2	123	20.6	8.6	27.7	22.6	72.4359	1.2	21.4	68.5897	8.1	0.9	0.9	3.1	3.2	0.94186	6
1749	1652	Yuncler	2020	8	1	2	14	Baile	3	Individual	No contacto	Cerrado	4	3	9.7	25	20	1	20	10	8	40.8554	16.6	40	40	0.584337	8	3	23.9	120	16.6	5.3	22.1	18.6	77.8243	1	17.6	73.6402	6.7	0.7	0.7	2.6	2.7	1.26415	6
1752	1655	Yuncler	2020	6	1	1	10	Karate	4	Lucha	Contacto	Abierto	1	2	11.6	65	80	1	25	30	8	44.8938	16.3	50	50	0.489451	2	1	36.4	124	23.7	11.4	31.3	25	68.6813	1.4	23.6	64.8352	16.6	0.9	0.9	4	10.8	1.45614	6
1753	1656	Yuncler	2020	6	1	1	2	Baloncesto	1	Invasion	Contacto	Abierto	1	1	8	15	20	1	25	30	8	44.8938	15.2	40	40	0.454545	6	2	26.2	122	17.6	6	22.9	20.2	77.0992	1.2	19	72.5191	6.7	0.7	0.7	2.7	2.6	1.11667	6
1754	1657	Yuncler	2020	9	1	1	1	Futbol	1	Invasion	Contacto	Abierto	5	2	17.3	65	70	1	10	5	8	38.8362	16.5	20	30	0.717842	9	3	50	144	24.1	17.7	35.4	32.3	64.6	1.7	30.6	61.2	13.4	1.3	1.2	5.4	5.5	0.757062	6
1755	1658	Yuncler	2020	8	1	2	10	Karate	4	Lucha	Contacto	Abierto	2	3	8	15	10	1	20	10	8	40.8554	11.2	5	10	0.487805	10	3	25.2	124	16.4	5	19.9	20.2	80.1587	1.2	19	75.3968	6.6	0.7	0.7	2.6	2.6	1.32	6
1756	1659	Yuncler	2020	6	1	1	2	Baloncesto	1	Invasion	Contacto	Abierto	3	1	7	10	10	1	25	30	8	44.8938	21.3	95	90	0.457516	7	2	21.6	119	15.3	4.3	19.9	17.3	80.0926	1	16.3	75.463	5.3	0.6	0.5	2.1	2.1	1.23256	6
1757	1660	Yuncler	2020	10	1	1	1	Futbol	1	Invasion	Contacto	Abierto	4	4	13.6	15	20	7	95	90	11.5	53.561	21.1	50	40	0.855346	9	3	36.7	152	15.9	5.5	15	31.2	85.0136	1.7	29.5	80.3815	12.7	1.3	1.3	5	5.1	2.30909	10
1758	1661	Yuncler	2020	11	1	1	1	Futbol	1	Invasion	Contacto	Abierto	5	5	16.4	25	30	5	55	60	10.5	47.1418	15.6	10	10	0.640625	7	2	54.6	146	25.6	18.2	33.4	36.4	66.6667	1.9	34.5	63.1868	15.3	1.5	1.4	6.2	6.2	0.840659	10
1759	1662	Yuncler	2020	10	1	1	1	Futbol	1	Invasion	Contacto	Abierto	5	4	17.9	55	60	4.5	70	60	10	46.385	17.8	30	20	0.730612	8	3	54.4	149	24.5	16.6	30.5	37.8	69.4853	2	35.8	65.8088	15.8	1.6	1.6	6.2	6.4	0.951807	10
1760	1663	Yuncler	2020	10	1	2	1	Futbol	1	Invasion	Contacto	Abierto	5	4	27.5	97	99	7	97	99	11.5	53.561	25.3	90	80	1.5625	6	2	45.6	161	17.6	7.3	16.1	38.3	83.9912	2	36.3	79.6053	16.6	1.7	1.7	6.5	6.7	2.27397	10
1761	1664	Yuncler	2020	6	1	1	1	Futbol	1	Invasion	Contacto	Abierto	1	5	9.2	35	40	4	90	90	10	53.233	15.6	50	40	0.634483	7	2	21.2	121	14.5	3.8	18	17.4	82.0755	1	16.4	77.3585	5.8	0.6	0.5	2.3	2.4	1.52632	6
1762	1665	Yuncler	2020	7	1	1	1	Futbol	1	Invasion	Contacto	Abierto	4	5	11.6	35	60	4	85	80	10	51.521	16.3	30	50	0.725	7	2	23.8	122	16	4.6	19.4	19.2	80.6723	1.1	18.1	76.0504	6.6	0.7	0.7	2.6	2.6	1.43478	6
1763	1666	Yuncler	2020	6	1	1	2	Baloncesto	1	Invasion	Contacto	Abierto	2	2	10.7	55	70	2.5	70	70	9	49.0634	13.8	30	30	0.622093	6	2	26	123	17.2	5.2	19.9	20.8	80	1.2	19.6	75.3846	7.2	0.8	0.7	2.8	2.9	1.38462	6
1764	1667	Yuncler	2020	6	1	1	2	Baloncesto	1	Invasion	Contacto	Abierto	4	2	11	70	70	2.5	70	70	9	49.0634	21.3	95	90	0.774648	7	2	23.7	129	14.2	3.9	16.5	19.8	83.5443	1.2	18.6	78.481	6.9	0.7	0.7	2.7	2.8	1.76923	6
1765	1668	Yuncler	2020	6	1	1	2	Baloncesto	1	Invasion	Contacto	Abierto	4	2	9.7	40	50	2.5	70	70	9	49.0634	18.6	80	70	0.563953	5	2	23.9	118	17.2	4	16.8	19.9	83.2636	1.2	18.7	78.2427	7.1	0.7	0.7	2.8	2.9	1.775	6
1766	1669	Yuncler	2020	6	1	1	2	Baloncesto	1	Invasion	Contacto	Abierto	2	4	11	70	70	1	25	30	8	44.8938	21.5	95	90	0.714286	11	3	21.8	119	15.4	3.6	16.3	18.2	83.4862	1.1	17.1	78.4404	6.5	0.7	0.6	2.6	2.6	1.80556	6
1768	1671	Yuncler	2020	7	1	2	14	Baile	3	Individual	No contacto	Cerrado	3	4	8.7	10	30	2.5	65	70	9	47.1978	17.1	60	70	0.520958	3	1	24.5	121	16.7	6.3	25.6	18.2	74.2857	1	17.2	70.2041	6.2	0.6	0.6	2.5	2.5	0.984127	6
1769	1672	Yuncler	2020	9	1	2	11	Natacion	3	Individual	No contacto	Cerrado	1	3	12.1	20	30	2.5	65	50	9	43.4666	18.5	50	50	0.703488	6	2	33.3	139	17.2	8.2	24.5	25.1	75.3754	1.3	23.8	71.4715	9	1	1	3.4	3.6	1.09756	6
1770	1673	Yuncler	2020	9	1	2	14	Baile	3	Individual	No contacto	Cerrado	3	2	13.3	35	40	4	90	80	10	48.097	17	30	40	0.810976	10	3	27.7	130	16.4	7.2	25.9	20.5	74.0072	1.1	19.4	70.0361	7.1	0.7	0.7	2.8	2.9	0.986111	6
1771	1674	Yuncler	2020	6	1	1	1	Futbol	1	Invasion	Contacto	Abierto	2	2	10	50	60	4.5	90	95	10	53.233	16.2	50	50	0.621118	6	2	24.4	123	16.1	4.2	17.2	20.2	82.7869	1.2	19	77.8689	7.3	0.7	0.7	2.9	3	1.7381	6
1773	1676	Yuncler	2020	8	1	1	1	Futbol	1	Invasion	Contacto	Abierto	6	4	14.2	45	60	2	40	30	9	45.3322	18.5	40	40	0.594142	4	2	43	134	23.9	13.4	31.1	29.6	68.8372	1.6	28	65.1163	11.8	1.2	1.1	4.7	4.8	0.880597	6
1774	1677	Yuncler	2020	9	1	1	11	Natacion	3	Individual	No contacto	Cerrado	6	1	15.1	35	50	5	75	80	10.5	50.4122	19.1	40	50	0.782383	5	2	38.4	141	19.3	8.2	21.4	30.2	78.6458	1.6	28.6	74.4792	12.1	1.2	1.2	4.8	4.9	1.47561	6
1776	1679	Yuncler	2020	7	1	2	13	Gimnasia ritmica	3	Individual	No contacto	Cerrado	2	3	11.8	30	80	3	80	80	9.5	49.3594	14.8	40	50	0.936508	8	3	19.7	125	12.6	3.5	18	16.2	82.2335	0.9	15.3	77.665	5.3	0.5	0.5	2.1	2.2	1.51429	6
1777	1680	Yuncler	2020	7	1	1	1	Futbol	1	Invasion	Contacto	Abierto	4	10	11.4	35	50	3	70	70	9.5	49.3594	17.3	40	60	0.622951	9	3	31	130	18.3	7.3	23.6	23.7	76.4516	1.2	22.5	72.5806	8.8	0.9	0.9	3.4	3.6	1.20548	6
1778	1681	Yuncler	2020	7	1	1	1	Futbol	1	Invasion	Contacto	Abierto	4	7	6.4	3	5	2	50	40	9	47.1978	14.8	20	40	0.372093	5	2	29.9	132	17.2	7.2	24.1	22.7	75.9197	1.2	21.5	71.9064	8.2	0.9	0.8	3.2	3.3	1.13889	6
1779	1682	Yuncler	2020	7	1	1	1	Futbol	1	Invasion	Contacto	Abierto	4	5	9.8	15	30	1.5	35	30	8	42.8746	20	70	80	0.628205	10	3	24	124	15.6	4.6	19.2	19.4	80.8333	1	18.4	76.6667	7.2	0.7	0.7	2.8	3	1.56522	6
1780	1683	Yuncler	2020	9	1	1	1	Futbol	1	Invasion	Contacto	Abierto	3	5	18.1	75	80	2.5	35	30	9	43.4666	10.5	1	10	0.866029	6	2	41	140	20.9	9.9	24.1	31.1	75.8537	1.7	29.4	71.7073	12.4	1.3	1.2	4.9	5	1.25253	6
1781	1684	Yuncler	2020	7	1	2	8	Atletismo	3	Individual	No contacto	Cerrado	4	2	11.2	30	70	2.5	65	70	9	47.1978	24.8	99	100	0.59893	6	2	28.3	123	18.7	6.9	24.4	21.4	75.6184	1.1	20.3	71.7314	7.6	0.9	0.8	2.9	3	1.10145	6
1782	1685	Yuncler	2020	9	1	2	14	Baile	3	Individual	No contacto	Cerrado	6	5	14.5	50	60	2.5	65	50	9	43.4666	20.9	70	70	0.895062	10	3	28.6	133	16.2	6.1	21.3	22.5	78.6713	1.2	21.3	74.4755	8	0.9	0.9	3	3.2	1.31148	6
1783	1686	Yuncler	2020	7	1	1	1	Futbol	1	Invasion	Contacto	Abierto	2	6	7.9	5	10	6	97	99	11	55.8442	15.8	30	50	0.537415	8	3	18.5	112	14.7	2.6	14.3	15.9	85.9459	1	14.9	80.5405	5.2	0.6	0.5	2	2.1	2	6
1785	1688	Yuncler	2020	7	1	2	14	Baile	3	Individual	No contacto	Cerrado	3	2	11.7	35	70	2.5	65	70	9	47.1978	23	99	100	0.754839	10	3	23.4	123	15.5	5	21.5	18.4	78.6325	1	17.4	74.359	6.4	0.7	0.6	2.5	2.6	1.28	6
1786	1689	Yuncler	2020	7	1	2	10	Karate	4	Lucha	Contacto	Abierto	4	4	9	10	30	3.5	90	90	9.5	49.3594	13.1	20	30	0.612245	7	2	20.1	117	14.7	3.8	18.7	16.3	81.0945	0.9	15.4	76.6169	5.6	0.6	0.6	2.2	2.2	1.47368	6
1787	1690	Yuncler	2020	9	1	1	1	Futbol	1	Invasion	Contacto	Abierto	4	7	14.1	30	40	6	85	90	11	52.7274	17.2	20	30	0.640909	7	2	41.9	138	22	12.4	29.7	29.5	70.4057	1.6	27.9	66.5871	11.5	1.1	1.1	4.6	4.7	0.927419	6
1788	1691	Yuncler	2020	9	1	1	1	Futbol	1	Invasion	Contacto	Abierto	5	4	6.5	3	1	6.5	90	90	11	52.7274	28.1	99	100	0.401235	5	2	30.9	138	16.2	5.9	19.1	25	80.9061	1.4	23.6	76.3754	8.8	1	0.9	3.4	3.5	1.49153	6
1789	1692	Yuncler	2020	9	1	1	1	Futbol	1	Invasion	Contacto	Abierto	6	2	9.7	5	10	6.5	90	90	11	52.7274	29.2	99	100	0.573964	6	2	31.8	137	16.9	6.2	19.4	25.6	80.5031	1.4	24.2	76.1006	9.4	1	0.9	3.7	3.8	1.51613	6
1790	1693	Yuncler	2020	9	1	1	1	Futbol	1	Invasion	Contacto	Abierto	6	4	11.9	15	20	6	85	90	11	52.7274	18.5	30	40	0.683908	10	3	30.8	133	17.4	5.9	19.2	24.9	80.8442	1.4	23.5	76.2987	9.3	0.9	0.9	3.7	3.8	1.57627	6
1791	1694	Yuncler	2020	9	1	1	2	Baloncesto	1	Invasion	Contacto	Abierto	1	2	12.1	15	20	2	30	20	9	43.4666	18.7	40	40	0.60804	9	3	35.8	134	19.9	9.2	25.7	26.6	74.3017	1.5	25.1	70.1117	9.8	1	1	3.8	4	1.06522	6
1792	1695	Yuncler	2020	9	1	2	14	Baile	3	Individual	No contacto	Cerrado	6	4	16.4	70	80	2.5	65	50	9	43.4666	17.5	40	40	0.792271	9	3	37.7	135	20.7	10.9	29	26.8	71.0875	1.5	25.3	67.1088	9.9	1	1	3.9	4	0.908257	6
1793	1696	Yuncler	2020	8	1	2	14	Baile	3	Individual	No contacto	Cerrado	4	2	13.1	85	70	1.5	35	30	8	40.8554	12.7	10	10	0.682292	10	3	33.4	132	19.2	10.8	32.4	22.6	67.6647	1.2	21.4	64.0719	7.9	0.9	0.8	3.1	3.1	0.731481	6
1794	1697	Yuncler	2020	9	1	2	14	Baile	3	Individual	No contacto	Cerrado	7	5	8.1	5	5	4	90	80	10	48.097	18	40	50	0.476471	4	2	29.6	132	17	7.3	24.8	22.3	75.3378	1.2	21.1	71.2838	7.8	0.8	0.8	3.1	3.1	1.06849	6
1795	1698	Yuncler	2020	6	1	2	14	Baile	3	Individual	No contacto	Cerrado	4	5	8.2	25	40	2.5	90	80	9	49.0634	14.2	40	40	0.453039	3	1	25.2	118	18.1	6.9	27.5	18.3	72.619	1	17.3	68.6508	6.1	0.7	0.6	2.4	2.4	0.884058	6
1796	1699	Yuncler	2020	8	1	2	14	Baile	3	Individual	No contacto	Cerrado	4	5	13.9	90	80	4.5	90	90	10	49.809	19.4	70	60	0.902597	5	2	26.4	131	15.4	5.8	22.1	20.6	78.0303	1.1	19.5	73.8636	7.4	0.7	0.7	3	3	1.27586	6
1797	1700	Yuncler	2020	9	1	2	14	Baile	3	Individual	No contacto	Cerrado	5	3	12.6	30	40	5	95	90	10.5	50.4122	22.7	80	80	0.940299	9	3	26.6	141	13.4	4.6	17.2	22	82.7068	1.2	20.8	78.1955	8.3	0.8	0.8	3.2	3.5	1.80435	6
1798	1701	Yuncler	2020	6	1	2	6	Padel	2	Dividida	No contacto	Abierto	1	4	7.8	25	30	1.5	65	50	8	44.8938	13.3	40	30	0.435754	7	2	24.9	118	17.9	6.9	27.7	18	72.2892	1	17	68.2731	6	0.7	0.6	2.3	2.4	0.869565	6
1799	1702	Yuncler	2020	6	1	2	14	Baile	3	Individual	No contacto	Cerrado	3	2	5.8	5	10	2	85	70	9	49.0634	11.6	20	20	0.379085	6	2	21.3	118	15.3	5.4	25.3	15.9	74.6479	0.9	15	70.4225	4.9	0.5	0.5	1.9	2	0.907407	6
1800	1703	Yuncler	2020	6	1	2	14	Baile	3	Individual	No contacto	Cerrado	3	3	8.3	30	40	2	85	70	9	49.0634	14.6	50	40	0.568493	7	2	19.3	115	14.6	4.3	22.2	15	77.7202	0.8	14.2	73.5751	5.7	0.4	0.4	2.8	2.1	1.32558	6
1801	1704	Yuncler	2020	6	1	2	14	Baile	3	Individual	No contacto	Cerrado	2	2	7.4	15	30	2	85	70	9	49.0634	15.7	60	50	0.4625	5	2	21.9	117	16	4.5	20.4	17.4	79.4521	0.9	16.5	75.3425	6.4	0.6	0.6	2.5	2.7	1.42222	6
1802	1705	Yuncler	2020	6	1	2	14	Baile	3	Individual	No contacto	Cerrado	3	1	9	45	60	2	85	70	9	49.0634	15.6	60	50	0.5625	1	1	25	125	16	6.2	25	18.8	75.2	1	17.8	71.2	6.4	0.7	0.7	2.4	2.6	1.03226	6
1803	1706	Yuncler	2020	7	1	1	6	Padel	2	Dividida	No contacto	Abierto	3	5	12.9	60	70	1	20	20	8	42.8746	14.3	20	30	0.565789	6	2	38.5	130	22.8	11.3	29.3	27.2	70.6494	1.5	25.7	66.7532	10.7	1	1	4.6	4.1	0.946903	6
1804	1712	Yuncler	2020	6	1	1	1	Futbol	1	Invasion	Contacto	Abierto	2	3	6.3	5	5	1.5	50	40	8	44.8938	16	50	50	0.401274	3	1	18.3	108	15.7	4.7	25.9	13.6	74.3169	0.9	12.7	69.3989	3.4	0.3	0.2	1.4	1.5	0.723404	6
1805	1714	Yuncler	2020	6	1	2	13	Gimnasia ritmica	3	Individual	No contacto	Cerrado	1	4	11.4	75	90	2	85	70	9	49.0634	12.6	30	30	0.703704	4	2	22.6	118	16.2	5	22	17.6	77.8761	0.9	16.7	73.8938	6	0.7	0.6	2.3	2.4	1.2	6
1806	1716	Yuncler	2020	6	1	2	13	Gimnasia ritmica	3	Individual	No contacto	Cerrado	2	2	6	5	10	2	85	70	9	49.0634	18.9	90	80	0.428571	6	2	19.1	117	14	3.9	20.5	15.2	79.5812	0.8	14.4	75.3927	5	0.5	0.5	2	2	1.28205	6
1807	1717	Yuncler	2020	6	1	1	1	Futbol	1	Invasion	Contacto	Abierto	1	3	9.3	35	50	2	60	60	9	49.0634	13.4	20	30	0.584906	5	2	23.6	122	15.9	5.5	23.2	18.1	76.6949	1.1	17	72.0339	5.7	0.6	0.5	2.3	2.3	1.03636	6
1808	1718	Yuncler	2020	6	1	1	1	Futbol	1	Invasion	Contacto	Abierto	2	3	7.8	15	20	2	60	60	9	49.0634	14.4	30	30	0.503226	5	2	19.5	112	15.5	4.3	22.3	15.2	77.9487	0.8	14.4	73.8462	5	0.5	0.5	2	2	1.16279	6
1809	1719	Yuncler	2020	6	1	2	14	Baile	3	Individual	No contacto	Cerrado	2	2	7.9	25	40	2.5	90	80	9	49.0634	12.8	30	30	0.389163	6	2	26.4	114	20.3	9.2	35	17.2	65.1515	0.9	16.3	61.7424	5.8	0.6	0.5	2.3	2.4	0.630435	6
1810	1720	Yuncler	2020	14	2	1	4	Tenis	2	Dividida	No contacto	Abierto	4	4	15.9	3	5	5	30	40	10.5	42.2362	20.6	5	10	0.542662	5	2	76.9	162	29.3	26.1	33.9	50.8	66.0598	2.6	48.2	62.6788	22.2	2.4	2.3	8.6	8.9	0.850575	14
1811	1721	Yuncler	2020	16	2	1	1	Futbol	1	Invasion	Contacto	Abierto	11	8	16.1	5	1	7	50	60	11.5	44.6714	36.3	60	20	0.572954	6	2	88	177	28.1	22	25	66	75	3.3	62.7	71.25	30.6	2.9	3.1	12	12.6	1.39091	14
1812	1722	Yuncler	2020	17	2	2	4	Tenis	2	Dividida	No contacto	Abierto	8	5	15.7	3	5	5.5	50	80	10.5	37.3306	22.8	30	20	0.665254	8	3	58.9	158	23.6	16.5	28	42.4	71.9864	2.2	40.2	68.2513	17.6	1.8	1.9	6.8	7.1	1.06667	14
1813	1723	Yuncler	2020	14	2	1	4	Tenis	2	Dividida	No contacto	Abierto	3	4	15.6	3	5	8.5	70	90	12	50.3338	34	80	30	0.791878	10	3	48.6	157	19.7	7	14.5	41.6	85.5967	2.2	39.4	81.07	18.5	1.9	1.8	7.3	7.5	2.64286	14
1814	1724	Yuncler	2020	15	2	2	4	Tenis	2	Dividida	No contacto	Abierto	4	5	15.5	3	5	5	70	70	10.5	40.601	29.9	80	60	0.612648	10	3	65.6	161	25.3	18.5	28.2	47.1	71.7988	2.4	44.7	68.1402	18.8	2	1.9	7.4	7.5	1.01622	14
1815	1725	Yuncler	2020	16	2	1	4	Tenis	2	Dividida	No contacto	Abierto	8	4	15.6	5	1	8.5	75	80	12	47.5242	39.5	80	30	0.760976	8	3	59.2	170	20.5	11.5	19.5	47.7	80.5743	2.4	45.3	76.5203	19.1	2.2	2.2	7.3	7.4	1.66087	14
1816	1726	Yuncler	2020	14	2	1	4	Tenis	2	Dividida	No contacto	Abierto	1	2	15.2	3	5	5.5	30	50	10.5	42.2362	22.7	10	10	0.66087	7	2	67.9	172	23	14.8	21.8	53.1	78.2032	2.7	50.4	74.2268	24.6	2.3	2.4	9.7	10.2	1.66216	14
1817	1727	Yuncler	2020	9	1	1	4	Tenis	2	Dividida	No contacto	Abierto	1	2	11	10	20	5	75	80	10.5	50.4122	18.8	40	50	0.539216	7	2	37.2	135	20.4	9.2	24.6	28	75.2688	1.5	26.5	71.2366	10.9	1.1	1	4.3	4.5	1.18478	6
1818	1728	Yuncler	2020	13	2	2	4	Tenis	2	Dividida	No contacto	Abierto	4	5	15	5	5	6	80	90	11	46.4938	24.8	60	40	0.819672	9	3	43.4	154	18.3	10.5	24.1	32.9	75.8065	1.7	31.2	71.8894	12.1	1.2	1.2	4.8	4.9	1.15238	10
1819	1729	Yuncler	2020	9	1	2	4	Tenis	2	Dividida	No contacto	Abierto	2	2	14	55	50	4.5	90	90	10	48.097	24.3	90	90	0.76087	5	2	31.1	130	18.4	7.5	24	23.6	75.8842	1.2	22.4	72.0257	8.9	0.9	0.9	3.5	3.6	1.18667	6
1820	1730	Yuncler	2020	7	1	1	1	Futbol	1	Invasion	Contacto	Abierto	4	6	13.3	65	80	3	70	70	9.5	49.3594	19.3	70	70	0.707447	7	2	29.4	125	18.8	7	23.9	22.4	76.1905	1.3	21.1	71.7687	8	0.7	0.7	3.2	3.4	1.14286	6
1822	1732	Yuncler	2020	11	1	2	13	Gimnasia ritmica	3	Individual	No contacto	Cerrado	1	4	14.1	10	20	6	95	90	11	49.6106	16.9	20	20	0.810345	9	3	35.5	143	17.4	7.7	21.8	27.8	78.3099	1.4	26.4	74.3662	10.5	1.1	1.1	4	4.3	1.36364	10
1823	1733	Yuncler	2020	14	2	1	1	Futbol	1	Invasion	Contacto	Abierto	2	3	14.2	3	1	9.5	80	90	12.5	53.033	28.3	40	20	0.788889	8	3	37.9	145	18	5.1	13.5	32.8	86.5435	1.8	31	81.7942	13.6	1.5	1.5	5.1	5.5	2.66667	14
1824	1734	Yuncler	2020	15	2	1	20	Motociclismo	3	Individual	No contacto	Abierto	8	2	13.8	3	1	6.5	25	50	11	43.377	35.3	70	40	0.618834	10	3	54.2	156	22.3	8.6	15.8	45.6	84.1328	2.3	43.3	79.8893	18.9	2.3	2.2	7.1	7.3	2.19767	14
1826	1736	Yuncler	2020	8	1	2	2	Baloncesto	1	Invasion	Contacto	Abierto	5	4	9.8	10	20	3	80	70	9.5	47.5706	16.2	40	30	0.553672	8	3	29.9	130	17.7	7.2	24.2	22.7	75.9197	1.2	21.5	71.9064	8.2	0.9	0.8	3.2	3.3	1.13889	6
1827	1737	Yuncler	2020	14	2	2	12	Judo	4	Lucha	Contacto	Abierto	1	2	12.9	3	5	5	75	70	10.5	42.2362	19.7	20	10	0.697297	7	2	39	145	18.5	7.9	20.2	31.1	79.7436	1.6	29.5	75.641	11.8	1.2	1.2	4.7	4.7	1.49367	14
1828	1738	Yuncler	2020	9	1	1	2	Baloncesto	1	Invasion	Contacto	Abierto	6	2	10	5	10	4.5	70	70	10	48.097	21.6	60	70	0.520833	3	1	37.6	140	19.2	9.8	26.1	27.8	73.9362	1.5	26.3	69.9468	10.2	1	1	4.1	4.1	1.04082	6
1829	1739	Yuncler	2020	9	1	1	1	Futbol	1	Invasion	Contacto	Abierto	6	4	12.4	15	20	3.5	60	50	9.5	45.7818	19.4	40	50	0.556054	1	1	44.3	141	22.3	13.3	30	31	69.9774	1.7	29.3	66.14	12.6	1.2	1.2	5	5.2	0.947368	6
1830	1740	Yuncler	2020	10	1	1	2	Baloncesto	1	Invasion	Contacto	Abierto	1	5	12	5	10	1.5	10	10	8	36.817	11.9	5	10	0.436364	9	3	52.4	138	27.5	21.1	40.2	31.3	59.7328	1.7	29.6	56.4885	13.2	1.4	1.3	5.3	5.2	0.625592	10
1831	1741	Yuncler	2020	10	1	1	1	Futbol	1	Invasion	Contacto	Abierto	7	8	12.1	5	10	3.5	50	40	9.5	43.993	17.2	20	20	0.535398	8	3	46.3	143	22.6	13.9	30	32.4	69.9784	1.7	30.7	66.3067	13.4	1.3	1.3	5.3	5.5	0.964029	10
1832	1742	Yuncler	2020	13	2	1	1	Futbol	1	Invasion	Contacto	Abierto	9	5	11.9	3	1	8	70	90	12	51.7386	28.3	60	40	0.626316	10	3	50.5	163	19	7.3	14.5	43.2	85.5446	2.2	41	81.1881	18.7	2.1	2	7.1	7.5	2.56164	10
1833	1743	Yuncler	2020	15	2	2	2	Baloncesto	1	Invasion	Contacto	Abierto	1	2	11.8	3	1	4.5	55	70	10	37.825	23	40	20	0.529148	7	2	57.7	161	22.3	15.3	26.5	42.4	73.4835	2.2	40.2	69.6707	16.3	1.7	1.6	6.3	6.7	1.06536	14
1834	1744	Yuncler	2020	11	1	1	2	Baloncesto	1	Invasion	Contacto	Abierto	1	5	11.5	3	5	3	30	30	9.5	42.2042	19.5	30	30	0.491453	8	3	55.4	154	23.4	15.8	28.6	39.6	71.4801	2.1	37.5	67.6895	16.8	1.7	1.6	6.6	6.9	1.06329	10
1835	1745	Yuncler	2020	14	2	1	2	Baloncesto	1	Invasion	Contacto	Abierto	3	3	11.4	3	1	5.5	30	50	10.5	42.2362	29.3	50	20	0.493506	5	2	66.9	170	23.1	15.1	22.6	51.8	77.429	2.6	49.2	73.5426	22	2.3	2.3	8.6	8.8	1.45695	14
1836	1746	Yuncler	2020	9	1	2	2	Baloncesto	1	Invasion	Contacto	Abierto	5	4	10.8	15	20	2	50	30	9	43.4666	16.1	30	30	0.412214	12	3	50.6	139	26.2	19.9	39.4	30.7	60.6719	1.6	29.1	57.5099	11.7	1.3	1.2	4.5	4.7	0.58794	6
1837	1747	Yuncler	2020	6	1	2	14	Baile	3	Individual	No contacto	Cerrado	1	2	8.1	25	40	3.5	97	95	9.5	51.1482	15.2	50	50	0.578571	6	2	17.5	112	14	3.8	21.6	13.7	78.2857	0.7	13	74.2857	4.2	0.4	0.4	1.7	1.7	1.10526	6
1838	1748	Yuncler	2020	9	1	2	14	Baile	3	Individual	No contacto	Cerrado	6	2	10.6	15	20	3.5	85	70	9.5	45.7818	15.9	20	30	0.675159	8	3	26.6	130	15.7	5.3	19.9	21.3	80.0752	1.1	20.2	75.9398	8.2	0.8	0.8	3.2	3.4	1.54717	6
1839	1749	Yuncler	2020	11	1	2	14	Baile	3	Individual	No contacto	Cerrado	8	2	10.5	3	5	4.5	85	70	10	44.673	24.1	70	70	0.479452	7	2	48	148	21.9	15.1	31.4	32.9	68.5417	1.7	31.2	65	12.5	1.3	1.2	4.9	5.1	0.827815	10
1841	1751	Yuncler	2020	9	1	1	1	Futbol	1	Invasion	Contacto	Abierto	4	5	10.4	5	10	6	85	90	11	52.7274	21.8	60	70	0.658228	6	2	33.6	146	15.8	5.6	16.6	28	83.3333	1.5	26.5	78.869	11	1.1	1	4.4	4.5	1.96429	6
1842	1752	Yuncler	2020	17	2	1	1	Futbol	1	Invasion	Contacto	Abierto	10	6	37.4	40	30	9	75	90	12.5	49.049	47.6	95	60	1.82439	7	2	64.1	177	20.5	8.8	13.8	55.3	86.2715	2.8	52.5	81.9033	22.7	2.6	2.5	8.6	9	2.57955	14
1847	1755	Quintanar de la Orden2	2021	11	1	2	11	Natacion	3	Individual	No contacto	Cerrado	3	5	22	80	80	6	95	90	11	49.6106	27.5	90	90	1.15183	4	2	47.1	157	19.1	10.3	21.8	36.8	78.1316	1.9	34.9	74.0977	14.7	1.5	1.4	5.8	6	1.42718	10
1848	1248	Quintanar de la Orden2	2021	11	1	2	11	Natacion	3	Individual	No contacto	Cerrado	3	4	23.7	85	90	7.5	100	99	11.5	52.0794	24.9	80	70	1.16749	7	2	52.7	161	20.3	11.4	21.7	41.3	78.3681	2.1	39.2	74.3833	16.9	1.7	1.7	6.6	6.9	1.48246	10
1849	1282	Quintanar de la Orden2	2021	12	1	2	11	Natacion	3	Individual	No contacto	Cerrado	4	5	28.4	90	90	5	75	80	10.5	45.5066	19.7	30	20	1.11811	6	2	64.3	159	25.4	23.2	36.1	41.1	63.9191	2.1	39	60.6532	16.5	1.7	1.6	6.4	6.8	0.711207	10
1850	1323	Quintanar de la Orden2	2021	10	1	1	11	Natacion	3	Individual	No contacto	Cerrado	6	3	11.8	10	10	1.5	10	10	8	36.817	15.4	10	10	0.432234	5	2	58.2	146	27.3	25.3	43.4	32.9	56.5292	1.8	31.1	53.4364	14.7	1.4	1.4	5.9	6	0.581028	10
1851	1275	Quintanar de la Orden2	2021	12	1	1	11	Natacion	3	Individual	No contacto	Cerrado	9	5	26.5	80	70	8	90	90	12	53.1434	30.3	90	60	1.29268	7	2	44.9	148	20.5	8.4	18.6	36.5	81.2918	1.9	34.6	77.0601	14.9	1.7	1.6	5.8	5.8	1.77381	10
1852	1756	Quintanar de la Orden2	2021	11	1	1	11	Natacion	3	Individual	No contacto	Cerrado	9	5	20.2	65	60	6	70	70	11	49.6106	29.3	95	90	1.12849	7	2	37.7	145	17.9	7.6	20.2	30.1	79.8408	1.6	28.5	75.5968	12.1	1.1	1.1	4.8	5.1	1.59211	10
1853	1294	Quintanar de la Orden2	2021	9	1	1	11	Natacion	3	Individual	No contacto	Cerrado	7	2	19	85	90	6.5	90	90	11	52.7274	21.2	60	60	0.969388	7	2	31.1	126	19.6	8.6	27.8	22.5	72.3473	1.3	21.2	68.1672	7.7	0.8	0.7	3.1	3.1	0.895349	6
1854	1757	Quintanar de la Orden2	2021	16	2	1	11	Natacion	3	Individual	No contacto	Cerrado	9	6	24.7	10	5	10	85	90	13	53.2298	31.9	40	10	1.29319	8	3	64.6	184	19.1	10.6	16.4	54	83.5913	2.7	51.3	79.4118	22.8	2.6	2.6	8.8	8.8	2.15094	14
1855	1330	Quintanar de la Orden2	2021	14	2	1	11	Natacion	3	Individual	No contacto	Cerrado	10	11	34.5	90	60	10	90	95	13	55.7322	36.7	90	50	1.41975	10	3	68.7	168	24.3	13.6	19.8	55.1	80.2038	2.8	52.3	76.1281	23.3	2.7	2.7	8.8	9.1	1.71324	14
1856	1262	Quintanar de la Orden2	2021	14	2	2	11	Natacion	3	Individual	No contacto	Cerrado	4	9	27.4	70	60	8	97	99	12	50.3338	30.5	90	60	1.16102	4	2	59	158	23.6	15.6	26.4	43.4	73.5593	2.2	41.2	69.8305	17.8	1.9	1.9	6.9	7.1	1.14103	14
1857	1327	Quintanar de la Orden2	2021	14	2	2	11	Natacion	3	Individual	No contacto	Cerrado	11	9	24.6	65	40	10	100	99	13	55.7322	26.3	70	40	1.32973	9	3	46.7	159	18.5	9.6	20.6	37.1	79.4433	1.9	35.2	75.3747	14.2	1.4	1.4	5.6	5.8	1.47917	14
1858	1758	Quintanar de la Orden2	2021	13	2	1	2	Baloncesto	1	Invasion	Contacto	Abierto	1	3	22	30	20	5	40	50	10.5	43.8714	19.7	10	10	0.92827	2	1	68.6	170	23.7	20.2	29.5	48.4	70.5539	2.5	45.9	66.9096	21.9	1.9	2	9	9	1.08416	10
1859	1213	Quintanar de la Orden2	2021	13	2	1	2	Baloncesto	1	Invasion	Contacto	Abierto	8	3	43.1	100	99	8	70	90	12	51.7386	41.5	100	100	1.83404	3	1	76.9	181	23.5	18.6	24.2	58.3	75.8127	2.9	55.4	72.0416	25.2	2.6	2.6	9.8	10.2	1.35484	10
1860	1268	Quintanar de la Orden2	2021	13	2	1	2	Baloncesto	1	Invasion	Contacto	Abierto	1	3	20	20	20	9	85	90	12.5	54.361	34	90	70	1.04712	6	2	46.6	156	19.1	9.7	20.8	36.9	79.1845	1.9	35	75.1073	14.6	1.5	1.5	5.7	5.9	1.50515	10
1861	1230	Quintanar de la Orden2	2021	13	2	1	2	Baloncesto	1	Invasion	Contacto	Abierto	5	3	37	85	90	7.5	70	80	11.5	49.1162	34.5	90	80	1.32143	9	3	82.9	172	28	21.1	25.5	61.8	74.5476	3.1	58.7	70.8082	27.2	2.9	2.9	10.5	10.9	1.2891	10
1862	1228	Quintanar de la Orden2	2021	13	2	1	2	Baloncesto	1	Invasion	Contacto	Abierto	5	3	32.5	75	80	5	40	50	10.5	43.8714	29	60	50	1.40086	5	2	58	158	23.2	15.9	27.4	42.1	72.5862	2.2	39.9	68.7931	17.6	1.8	1.7	7	7.1	1.10692	10
1863	1217	Quintanar de la Orden2	2021	12	1	1	2	Baloncesto	1	Invasion	Contacto	Abierto	6	3	28.1	85	80	2.5	10	20	9	37.8698	23.8	50	20	0.900641	6	2	76.8	157	31.2	32.9	42.9	43.9	57.1615	2.3	41.6	54.1667	20.5	2.1	2	8	8.4	0.6231	10
1864	1759	Quintanar de la Orden2	2021	13	2	1	2	Baloncesto	1	Invasion	Contacto	Abierto	4	4	33.5	80	80	6.5	60	70	11	46.4938	40.2	99	90	1.66667	2	1	60.2	173	20.1	11.5	19.1	48.7	80.897	2.5	46.2	76.7442	21.2	2.2	2.2	8.2	8.6	1.84348	10
1866	1216	Quintanar de la Orden2	2021	13	2	1	2	Baloncesto	1	Invasion	Contacto	Abierto	4	3	34.6	85	90	8	70	90	12	51.7386	29.3	70	50	1.47863	9	3	66.1	168	23.4	15.7	23.8	50.4	76.2481	2.6	47.8	72.3147	20.9	2.4	2.4	7.9	8.2	1.33121	10
1867	1354	Quintanar de la Orden2	2021	13	2	1	2	Baloncesto	1	Invasion	Contacto	Abierto	1	3	23.5	40	30	8.5	80	90	12	51.7386	36.3	95	80	1.37427	7	2	40.1	153	17.1	6.8	17	33.3	83.0424	1.8	31.5	78.5536	13.6	1.3	1.2	5.5	5.6	2	10
1868	1760	Quintanar de la Orden2	2021	12	1	1	2	Baloncesto	1	Invasion	Contacto	Abierto	1	3	28.3	85	80	6	65	70	11	48.0522	31.2	90	60	1.42211	11	3	52.3	162	19.9	10.9	20.8	41.4	79.1587	2.1	39.3	75.1434	17.4	1.8	1.8	6.8	7	1.59633	10
1869	1215	Quintanar de la Orden2	2021	11	1	1	2	Baloncesto	1	Invasion	Contacto	Abierto	6	5	21	80	60	6.5	75	80	11	49.6106	28.2	90	80	1.01942	4	2	45.1	148	20.6	12.1	26.9	33	73.1707	1.8	31.2	69.1796	13.2	1.3	1.3	5.2	5.4	1.09091	10
1870	1761	Quintanar de la Orden2	2021	12	1	1	2	Baloncesto	1	Invasion	Contacto	Abierto	4	4	21.4	65	40	8.5	95	90	12	53.1434	29.1	90	50	1.16304	8	3	49.6	164	18.4	8.1	16.3	41.5	83.6694	2.2	39.3	79.2339	18.2	1.9	1.8	7.1	7.4	2.24691	10
1872	1210	Quintanar de la Orden2	2021	12	1	1	1	Futbol	1	Invasion	Contacto	Abierto	5	4	17.3	15	20	4	35	40	10	42.961	22.4	40	20	0.869347	8	3	44.1	149	19.9	14.7	33.4	29.4	66.6667	1.6	27.8	63.0385	10.9	1.1	1.1	4.3	4.4	0.741497	10
1873	1211	Quintanar de la Orden2	2021	12	1	1	2	Baloncesto	1	Invasion	Contacto	Abierto	3	7	25.8	75	70	6	65	70	11	48.0522	27.3	70	40	1.47429	8	3	41	153	17.5	7.5	18.4	33.5	81.7073	1.8	31.7	77.3171	13.2	1.4	1.4	5.2	5.2	1.76	10
1874	1249	Quintanar de la Orden2	2021	11	1	2	2	Baloncesto	1	Invasion	Contacto	Abierto	3	6	20.8	65	70	3.5	70	50	9.5	42.2042	14.3	5	10	0.877637	7	2	57	155	23.7	17.9	31.4	39.1	68.5965	2	37.1	65.0877	15.2	1.6	1.5	5.9	6.2	0.849162	10
1875	1763	Quintanar de la Orden2	2021	11	1	2	2	Baloncesto	1	Invasion	Contacto	Abierto	5	8	14.9	60	20	5	90	80	10.5	47.1418	19.3	30	30	0.78836	6	2	42.5	150	18.9	10.9	25.6	31.6	74.3529	1.6	30	70.5882	12.2	1.2	1.2	4.8	5	1.11927	10
1876	1764	Quintanar de la Orden2	2021	12	1	2	2	Baloncesto	1	Invasion	Contacto	Abierto	5	5	25.7	80	80	4.5	65	70	10	42.961	20.7	40	20	1.103	7	2	58.1	158	23.3	18.8	32.3	39.3	67.642	2	37.3	64.1997	15.2	1.6	1.5	6	6.1	0.808511	10
1877	1765	Quintanar de la Orden2	2021	9	1	1	17	Ciclismo	3	Individual	No contacto	Abierto	6	5	21.6	97	95	5	75	80	10.5	50.4122	24.5	90	80	1.13684	12	3	42.8	150	19	9.7	22.6	33.1	77.3364	1.8	31.3	73.1308	13.4	1.3	1.3	5.3	5.5	1.38144	6
1878	1208	Quintanar de la Orden2	2021	10	1	1	2	Baloncesto	1	Invasion	Contacto	Abierto	2	9	20.3	85	80	4	60	50	10	46.385	20.3	50	30	1.07407	6	2	38.6	143	18.9	9.6	24.8	29	75.1295	1.6	27.4	70.9845	10.8	1.1	1.1	4.2	4.4	1.125	10
1879	1364	Quintanar de la Orden2	2021	11	1	1	1	Futbol	1	Invasion	Contacto	Abierto	7	8	17.1	40	30	6.5	75	80	11	49.6106	27.3	90	80	0.919355	3	1	35.4	138	18.6	7.3	20.7	28.1	79.3785	1.5	26.6	75.1412	11.1	1	1	4.5	4.6	1.52055	10
1880	1338	Quintanar de la Orden2	2021	12	1	2	1	Futbol	1	Invasion	Contacto	Abierto	9	4	21.5	55	50	9	100	99	12.5	55.689	20.8	40	20	1.25731	5	2	33.9	141	17.1	6.9	20.4	27	79.646	1.5	25.5	75.2212	10	1	0.9	4	4.1	1.44928	10
1881	1342	Quintanar de la Orden2	2021	11	1	1	1	Futbol	1	Invasion	Contacto	Abierto	8	2	17.1	40	30	8.5	97	95	12	54.5482	21	40	40	1.02395	7	2	32.7	140	16.7	6.9	21	25.8	78.8991	1.4	24.4	74.6177	9.2	1	0.9	3.6	3.7	1.33333	10
1882	1335	Quintanar de la Orden2	2021	12	1	1	1	Futbol	1	Invasion	Contacto	Abierto	9	4	27.2	80	80	3.5	30	30	9.5	40.4154	16.8	10	10	0.900662	6	2	77.4	160	30.2	33.5	43.3	43.9	56.7183	2.3	41.6	53.7468	20.3	2.1	2.1	8	8.1	0.60597	10
1883	1269	Quintanar de la Orden2	2021	11	1	1	1	Futbol	1	Invasion	Contacto	Abierto	8	4	18.9	70	50	6	70	70	11	49.6106	25.1	80	60	1.02162	8	3	45.6	157	18.5	8.3	18.2	37.3	81.7982	2	35.3	77.4123	16.1	1.6	1.6	6.2	6.7	1.93976	10
1884	1766	Quintanar de la Orden2	2021	12	1	1	1	Futbol	1	Invasion	Contacto	Abierto	9	6	18.9	20	30	6	65	70	11	48.0522	19.5	20	10	0.828947	9	3	48.7	146	22.8	12.4	25.4	36.3	74.538	1.9	34.4	70.6366	15.1	1.5	1.5	5.9	6.2	1.21774	10
1885	1372	Quintanar de la Orden2	2021	10	1	1	1	Futbol	1	Invasion	Contacto	Abierto	7	10	17	55	50	6.5	90	90	11	51.169	26.4	90	70	1.03659	10	3	30.7	137	16.4	5.4	17.5	25.3	82.4104	1.4	23.9	77.8502	9.5	1	0.9	3.7	3.9	1.75926	10
1886	1379	Quintanar de la Orden2	2021	10	1	1	1	Futbol	1	Invasion	Contacto	Abierto	4	7	23.4	95	90	6	85	80	11	51.169	22.2	60	40	1.09346	6	2	46.9	148	21.4	10.7	22.9	36.2	77.1855	1.9	34.3	73.1343	15.8	1.5	1.4	6.3	6.6	1.47664	10
1887	1767	Quintanar de la Orden2	2021	12	1	1	1	Futbol	1	Invasion	Contacto	Abierto	5	5	22.2	55	50	8	90	90	12	53.1434	20.9	30	10	1.20652	8	3	40.9	149	18.4	8.1	19.7	32.8	80.1956	1.8	31	75.7946	12.7	1.4	1.3	4.9	5.1	1.5679	10
1888	1359	Quintanar de la Orden2	2021	11	1	1	1	Futbol	1	Invasion	Contacto	Abierto	7	7	26.7	100	90	6	70	70	11	49.6106	22.5	60	50	1.22477	4	2	51	153	21.8	12.3	24.1	38.7	75.8824	2	36.7	71.9608	15.8	1.7	1.7	6.1	6.3	1.28455	10
1889	1346	Quintanar de la Orden2	2021	10	1	1	1	Futbol	1	Invasion	Contacto	Abierto	7	2	29.9	100	99	10	100	99	13	60.737	26.5	90	70	1.37156	7	2	54.5	158	21.8	12	22	42.5	77.9817	2.2	40.3	73.945	18.8	1.9	1.9	7.4	7.6	1.56667	10
1890	1357	Quintanar de la Orden2	2021	11	1	1	1	Futbol	1	Invasion	Contacto	Abierto	6	2	19.8	60	50	8	95	90	12	54.5482	22.8	60	50	1.07609	9	3	42.6	152	18.4	8.3	19.6	34.3	80.5164	1.8	32.5	76.2911	14.2	1.4	1.4	5.6	5.8	1.71084	10
1891	1768	Quintanar de la Orden2	2021	11	1	1	1	Futbol	1	Invasion	Contacto	Abierto	7	6	19.1	55	50	6.5	75	80	11	49.6106	22.4	50	50	1.04372	9	3	34.8	138	18.3	7.2	20.8	27.6	79.3103	1.5	26.1	75	10.4	1	1	4.1	4.3	1.44444	10
1892	1361	Quintanar de la Orden2	2021	10	1	1	1	Futbol	1	Invasion	Contacto	Abierto	6	2	15	35	30	6.5	90	90	11	51.169	21.8	60	40	0.9375	6	2	29.1	135	16	5.1	17.6	24	82.4742	1.3	22.7	78.0069	9	0.8	0.8	3.6	3.8	1.76471	10
1893	1397	Quintanar de la Orden2	2021	11	1	1	1	Futbol	1	Invasion	Contacto	Abierto	5	6	18.3	50	40	5	55	60	10.5	47.1418	16.5	20	10	0.905941	6	2	45.4	150	20.2	10.6	23.3	34.8	76.652	1.8	33	72.6872	14.2	1.4	1.4	5.6	5.8	1.33962	10
1894	1362	Quintanar de la Orden2	2021	10	1	1	1	Futbol	1	Invasion	Contacto	Abierto	7	14	15	35	30	5	75	70	10.5	48.777	16.9	20	20	0.819672	8	3	38	144	18.3	8.6	22.7	29.4	77.3684	1.6	27.8	73.1579	11.3	1.1	1	4.5	4.7	1.31395	10
1895	1769	Quintanar de la Orden2	2021	10	1	1	1	Futbol	1	Invasion	Contacto	Abierto	4	5	17.5	60	60	5	75	70	10.5	48.777	13.5	5	10	0.764192	7	2	44.3	139	22.9	13.7	30.9	30.6	69.0745	1.7	28.9	65.237	12	1.2	1.1	4.8	4.9	0.875912	10
1896	1393	Quintanar de la Orden2	2021	10	1	1	1	Futbol	1	Invasion	Contacto	Abierto	3	5	19.2	75	70	5	75	70	10.5	48.777	17.8	30	20	1.26316	8	3	37.5	157	15.2	6.2	16.5	31.3	83.4667	1.7	29.6	78.9333	12.2	1.3	1.2	4.8	4.9	1.96774	10
1897	1355	Quintanar de la Orden2	2021	12	1	1	1	Futbol	1	Invasion	Contacto	Abierto	8	6	27.7	85	80	6	65	70	11	48.0522	20	20	10	1.14938	8	3	59.4	157	24.1	17.7	29.8	41.7	70.202	2.2	39.5	66.4983	18.1	1.7	1.7	7.2	7.5	1.0226	10
1898	1351	Quintanar de la Orden2	2021	12	1	1	1	Futbol	1	Invasion	Contacto	Abierto	9	15	25.2	70	70	9	95	95	12.5	55.689	23.8	50	20	1.36957	7	2	44.2	155	18.4	8.5	19.2	35.7	80.7692	1.9	33.8	76.4706	14.1	1.5	1.5	5.5	5.6	1.65882	10
1899	1353	Quintanar de la Orden2	2021	12	1	1	1	Futbol	1	Invasion	Contacto	Abierto	4	10	23.1	60	50	7.5	85	90	11.5	50.5978	23.1	40	20	1.35882	6	2	39.8	153	17	6.4	16.1	33.4	83.9196	1.8	31.6	79.397	13.9	1.4	1.3	5.5	5.7	2.17188	10
1900	1349	Quintanar de la Orden2	2021	12	1	1	1	Futbol	1	Invasion	Contacto	Abierto	5	11	33.9	97	95	10.5	100	99	13	58.2346	30.2	90	50	1.78421	9	3	50.5	163	19	8.2	16.2	42.3	83.7624	2.2	40.1	79.4059	18.3	2	1.9	7.1	7.3	2.23171	10
1901	1770	Quintanar de la Orden2	2021	13	2	1	1	Futbol	1	Invasion	Contacto	Abierto	10	6	26.1	45	40	8	70	90	12	51.7386	22.2	20	20	1.42623	5	2	46.9	160	18.3	9.3	19.9	37.6	80.1706	2	35.6	75.9062	14.9	1.6	1.5	5.7	6.1	1.60215	10
1902	1771	Quintanar de la Orden2	2021	13	2	1	1	Futbol	1	Invasion	Contacto	Abierto	8	10	26.9	50	50	5.5	45	50	10.5	43.8714	21.9	20	20	1.15948	8	3	52.9	151	23.2	16.5	31.2	36.4	68.8091	1.9	34.5	65.2174	13.7	1.4	1.4	5.3	5.6	0.830303	10
1903	1772	Quintanar de la Orden2	2021	7	1	1	17	Ciclismo	3	Individual	No contacto	Abierto	2	3	21.6	100	99	2.5	60	60	9	47.1978	23.9	95	100	1.47945	10	3	24	128	14.6	4.6	19.3	19.4	80.8333	1.1	18.3	76.25	6.4	0.6	0.6	2.6	2.6	1.3913	6
1907	1775	Quintanar de la Orden2	2021	9	1	1	17	Ciclismo	3	Individual	No contacto	Abierto	7	19	30.6	100	99	1.5	20	10	8	38.8362	19.4	40	50	1.5	7	2	37.7	136	20.4	9.4	24.9	28.3	75.0663	1.5	26.8	71.0875	11	1.1	1	4.4	4.5	1.17021	6
1908	1389	Quintanar de la Orden2	2021	10	1	1	1	Futbol	1	Invasion	Contacto	Abierto	4	3	18.4	65	60	2	20	20	9	41.601	16.2	20	10	0.689139	9	3	50.1	137	26.7	18.2	36.4	31.9	63.6727	1.7	30.2	60.2794	13.3	1.3	1.2	5.3	5.5	0.730769	10
1909	1392	Quintanar de la Orden2	2021	9	1	1	1	Futbol	1	Invasion	Contacto	Abierto	4	3	13.7	30	40	7	95	95	11.5	55.0426	22.5	70	70	0.944828	9	3	25.7	133	14.5	5.4	21	20.3	78.9883	1.2	19.1	74.3191	6.6	0.7	0.6	2.6	2.7	1.22222	6
1910	1388	Quintanar de la Orden2	2021	10	1	1	1	Futbol	1	Invasion	Contacto	Abierto	3	3	18.9	70	70	2.5	25	30	9	41.601	19.1	40	30	0.863014	3	1	43.6	141	21.9	11.9	27.2	31.7	72.7064	1.7	30	68.8073	12.5	1.3	1.2	5	5	1.05042	10
1911	1396	Quintanar de la Orden2	2021	9	1	1	1	Futbol	1	Invasion	Contacto	Abierto	5	3	18.2	80	80	2.5	35	30	9	43.4666	18	30	40	0.816143	11	3	45	142	22.3	15.4	34.3	29.6	65.7778	1.6	28	62.2222	11.4	1.2	1.1	4.5	4.6	0.74026	6
1912	1776	Quintanar de la Orden2	2021	10	1	1	1	Futbol	1	Invasion	Contacto	Abierto	5	5	22.3	90	90	4	60	50	10	46.385	14.9	10	10	0.77972	8	3	70.5	157	28.6	27.4	38.8	43.1	61.1348	2.2	40.9	58.0142	19.8	2	1.9	7.8	8.1	0.722628	10
1913	1777	Quintanar de la Orden2	2021	8	1	1	1	Futbol	1	Invasion	Contacto	Abierto	5	3	19.8	100	95	4	80	70	10	49.809	19.1	50	50	1.10615	9	3	32.1	134	17.9	7	21.8	25.1	78.1931	1.4	23.7	73.8318	9	1	0.9	3.5	3.6	1.28571	6
1915	1779	Quintanar de la Orden2	2021	9	1	1	1	Futbol	1	Invasion	Contacto	Abierto	5	3	18.9	75	90	3	50	40	9.5	45.7818	21	60	60	0.87907	4	2	39.1	135	21.5	10	25.5	29.1	74.4246	1.6	27.5	70.3325	11.4	1.1	1.1	4.5	4.7	1.14	6
1916	1780	Quintanar de la Orden2	2021	8	1	1	1	Futbol	1	Invasion	Contacto	Abierto	5	3	15	70	70	4	80	70	10	49.809	24.9	95	90	0.920245	7	2	27.5	130	16.3	5.4	19.8	22.1	80.3636	1.3	20.8	75.6364	7.8	0.7	0.7	3.2	3.2	1.44444	6
1917	1781	Quintanar de la Orden2	2021	9	1	1	1	Futbol	1	Invasion	Contacto	Abierto	6	3	17.5	70	70	4	65	60	10	48.097	24.1	80	80	0.911458	7	2	37.1	139	19.2	9.7	26.2	27.4	73.8544	1.5	25.9	69.8113	10.1	1.1	1	3.9	4.1	1.04124	6
1918	1782	Quintanar de la Orden2	2021	8	1	1	1	Futbol	1	Invasion	Contacto	Abierto	2	3	13	40	50	4.5	85	80	10	49.809	24.1	90	80	0.769231	4	2	26.9	126	16.9	5	18.6	21.9	81.4126	1.3	20.6	76.5799	8.1	0.8	0.7	3.2	3.4	1.62	6
1919	1783	Quintanar de la Orden2	2021	8	1	1	1	Futbol	1	Invasion	Contacto	Abierto	4	3	13.6	65	60	4.5	85	80	10	49.809	16.5	30	30	0.697436	5	2	37.1	138	19.5	9.5	25.5	27.6	74.3935	1.5	26.1	70.3504	10.4	1.1	1	4.1	4.2	1.09474	6
1920	1784	Quintanar de la Orden2	2021	8	1	1	1	Futbol	1	Invasion	Contacto	Abierto	3	3	11.4	15	30	4	80	70	10	49.809	18.1	40	40	0.75	7	2	24.1	126	15.2	3.3	13.7	20.8	86.3071	1.2	19.6	81.3278	16	0.7	0.7	11.9	2.7	4.84848	6
1921	1432	Quintanar de la Orden2	2021	9	1	1	1	Futbol	1	Invasion	Contacto	Abierto	5	3	14.3	30	40	6.5	90	90	11	52.7274	25.9	90	90	0.959732	6	2	28	137	14.9	5	17.8	23	82.1429	1.3	21.7	77.5	8.1	0.8	0.7	3.2	3.4	1.62	6
1922	1785	Quintanar de la Orden2	2021	8	1	1	1	Futbol	1	Invasion	Contacto	Abierto	3	3	21.3	100	99	6.5	95	95	11	54.2858	22.6	80	70	1.07035	10	3	39	140	19.9	9.8	25.1	29.2	74.8718	1.6	27.6	70.7692	11.4	1.2	1.1	4.5	4.6	1.16327	6
1923	1786	Quintanar de la Orden2	2021	8	1	1	1	Futbol	1	Invasion	Contacto	Abierto	2	3	11.8	20	30	6	90	95	11	54.2858	20.6	60	60	0.746835	9	3	25.9	128	15.8	4.9	18.9	21	81.0811	1.2	19.8	76.4479	7.4	0.7	0.7	2.9	3.1	1.5102	6
1924	1787	Quintanar de la Orden2	2021	8	1	1	1	Futbol	1	Invasion	Contacto	Abierto	2	3	13.1	40	50	2.5	55	40	9	45.3322	11.4	5	10	0.459649	4	2	54.3	138	28.5	21	38.6	33.3	61.326	1.8	31.5	58.011	14.6	1.4	1.3	5.9	6	0.695238	6
1925	1244	Quintanar de la Orden2	2021	9	1	1	1	Futbol	1	Invasion	Contacto	Abierto	5	5	15.9	50	60	6.5	90	90	11	52.7274	29.2	99	100	0.913793	6	2	31.3	134	17.4	6.7	21.3	24.6	78.5942	1.4	23.2	74.1214	9	0.9	0.8	3.6	3.7	1.34328	6
1926	1433	Quintanar de la Orden2	2021	9	1	1	1	Futbol	1	Invasion	Contacto	Abierto	5	3	20.4	90	90	4.5	70	70	10	48.097	13.2	5	10	0.816	6	2	47.6	138	25	16.6	34.8	31	65.1261	1.7	29.3	61.5546	12.4	1.3	1.2	4.9	5	0.746988	6
1927	1384	Quintanar de la Orden2	2021	10	1	1	1	Futbol	1	Invasion	Contacto	Abierto	7	6	20.8	85	80	8.5	100	95	12	55.953	33.4	100	100	1.21637	6	2	32.1	137	17.1	6	18.7	26.1	81.3084	1.4	24.7	76.947	10	0.9	0.9	4.1	4.1	1.66667	10
1928	1385	Quintanar de la Orden2	2021	10	1	1	1	Futbol	1	Invasion	Contacto	Abierto	7	6	15.7	40	40	8.5	100	95	12	55.953	27.8	95	80	0.853261	5	2	34.1	136	18.4	7.3	21.5	26.8	78.5924	1.5	25.3	74.1935	10.2	1	1	4	4.2	1.39726	10
1929	1404	Quintanar de la Orden2	2021	9	1	1	1	Futbol	1	Invasion	Contacto	Abierto	4	3	11.1	15	20	7	95	95	11.5	55.0426	20.2	50	60	0.627119	6	2	32.8	136	17.7	7.6	23.2	25.2	76.8293	1.4	23.8	72.561	9.1	0.9	0.9	3.6	3.7	1.19737	6
1930	1399	Quintanar de la Orden2	2021	9	1	1	1	Futbol	1	Invasion	Contacto	Abierto	2	3	20.8	90	90	6.5	90	90	11	52.7274	26.7	95	90	1.24551	4	2	36.1	147	16.7	7	19.5	29.1	80.6094	1.6	27.5	76.1773	11.3	1.1	1.1	4.5	4.6	1.61429	6
1931	1405	Quintanar de la Orden2	2021	9	1	1	1	Futbol	1	Invasion	Contacto	Abierto	5	3	16	60	60	5	75	80	10.5	50.4122	23.8	80	80	1.01911	7	2	29.9	138	15.7	6	19.9	23.9	79.9331	1.3	22.6	75.5853	8.3	0.8	0.8	3.3	3.4	1.38333	6
1932	1391	Quintanar de la Orden2	2021	9	1	1	1	Futbol	1	Invasion	Contacto	Abierto	3	3	18.2	80	80	2	30	20	9	43.4666	18.6	40	40	0.65233	3	1	56.2	142	27.9	22.1	39.3	34.1	60.6762	1.8	32.3	57.4733	15.1	1.4	1.4	6	6.3	0.683258	6
1933	1377	Quintanar de la Orden2	2021	11	1	1	1	Futbol	1	Invasion	Contacto	Abierto	6	6	15.1	95	20	7.5	90	90	11.5	52.0794	18.3	20	20	1.02027	7	2	27.4	136	14.8	4.3	15.6	23.1	84.3066	1.3	21.8	79.562	8.1	0.8	0.8	3.2	3.3	1.88372	10
1934	1333	Quintanar de la Orden2	2021	11	1	1	1	Futbol	1	Invasion	Contacto	Abierto	5	15	23.2	85	80	7.5	90	90	11.5	52.0794	22.7	60	50	1.20207	9	3	38.4	141	19.3	7.9	20.5	30.5	79.4271	1.6	28.9	75.2604	12.4	1.2	1.2	4.9	5.1	1.56962	10
1935	1435	Quintanar de la Orden2	2021	10	1	1	1	Futbol	1	Invasion	Contacto	Abierto	2	6	12.5	10	20	3.5	50	40	9.5	43.993	21.9	60	40	0.595238	7	2	39.4	137	21	12.8	32.6	26.6	67.5127	1.5	25.1	63.7056	9.9	1	0.9	3.9	4.1	0.773438	10
1936	1366	Quintanar de la Orden2	2021	11	1	1	1	Futbol	1	Invasion	Contacto	Abierto	3	6	19	70	50	6	70	70	11	49.6106	28.8	95	80	0.935961	8	3	42	144	20.3	10.5	24.9	31.5	75	1.7	29.8	70.9524	12.5	1.2	1.1	5	5.2	1.19048	10
1937	1788	Quintanar de la Orden2	2021	7	1	1	1	Futbol	1	Invasion	Contacto	Abierto	1	6	8.3	5	10	4.5	90	90	10	51.521	12.3	10	20	0.553333	8	3	21.3	119	15	3.7	17.6	17.6	82.6291	1.1	16.5	77.4648	6	0.6	0.5	2.4	2.5	1.62162	6
1938	1789	Quintanar de la Orden2	2021	7	1	1	1	Futbol	1	Invasion	Contacto	Abierto	1	6	10.3	25	40	4.5	90	90	10	51.521	18.9	60	70	0.639752	7	2	22.8	119	16.1	4.1	18.2	18.7	82.0175	1.1	17.6	77.193	6.5	0.7	0.6	2.6	2.6	1.58537	6
1939	1790	Quintanar de la Orden2	2021	7	1	1	17	Ciclismo	3	Individual	No contacto	Abierto	1	4	13	70	70	4.5	90	90	10	51.521	21.1	80	90	0.769231	6	2	24	119	16.9	5.1	21.4	18.9	78.75	1.1	17.8	74.1667	6.4	0.6	0.6	2.5	2.7	1.2549	6
1940	1422	Quintanar de la Orden2	2021	13	2	1	1	Futbol	1	Invasion	Contacto	Abierto	4	10	23	35	30	7	65	70	11.5	49.1162	33.3	90	70	1.15	8	3	50.5	159	20	9.5	18.8	41	81.1881	2.1	38.9	77.0297	17.3	1.8	1.8	6.7	7	1.82105	10
1941	1348	Quintanar de la Orden2	2021	12	1	1	1	Futbol	1	Invasion	Contacto	Abierto	5	7	25.9	75	70	9	95	95	12.5	55.689	29	80	50	1.46328	12	3	39.4	149	17.7	7.1	18	32.3	81.9797	1.7	30.6	77.665	13.4	1.2	1.2	5.4	5.6	1.88732	10
1942	1402	Quintanar de la Orden2	2021	9	1	1	1	Futbol	1	Invasion	Contacto	Abierto	3	3	18.3	80	80	4	65	60	10	48.097	15.6	20	20	0.712062	4	2	52.5	143	25.7	16.4	31.3	36.1	68.7619	1.9	34.2	65.1429	15.6	1.5	1.4	6.2	6.5	0.95122	6
1943	1403	Quintanar de la Orden2	2021	10	1	1	1	Futbol	1	Invasion	Contacto	Abierto	6	5	13.1	20	20	6	85	80	11	51.169	20	40	30	0.735955	8	3	32.4	135	17.8	6.9	21.3	25.5	78.7037	1.4	24.1	74.3827	9.5	0.9	0.9	3.8	3.9	1.37681	10
1944	1791	Quintanar de la Orden2	2021	7	1	1	17	Ciclismo	3	Individual	No contacto	Abierto	2	4	12.1	55	60	6	100	99	11	55.8442	23.6	95	100	0.742331	7	2	24.6	123	16.3	5.1	20.9	19.5	79.2683	1.1	18.4	74.7967	6.5	0.7	0.6	2.6	2.6	1.27451	6
1945	1460	Quintanar de la Orden2	2021	9	1	1	8	Atletismo	3	Individual	No contacto	Cerrado	4	4	15.9	60	60	8	100	99	12	57.3578	28	99	100	0.924419	10	3	33.7	140	17.2	7.7	22.9	26	77.1513	1.4	24.6	72.997	9.3	0.9	0.9	3.7	3.8	1.20779	6
1946	1401	Quintanar de la Orden2	2021	9	1	1	1	Futbol	1	Invasion	Contacto	Abierto	4	3	15.9	50	60	6.5	90	90	11	52.7274	17	20	30	0.854839	10	3	35.5	138	18.6	8	22.6	27.5	77.4648	1.5	26	73.2394	10.4	1.1	1	4.1	4.2	1.3	6
1947	1343	Quintanar de la Orden2	2021	11	1	1	6	Padel	2	Dividida	No contacto	Abierto	1	1	24.1	90	80	4	45	40	10	44.673	29.1	95	90	1.3027	5	2	34.7	137	18.5	6.6	19.1	28.1	80.9798	1.5	26.6	76.6571	10.6	1.2	1.1	4.1	4.2	1.60606	10
1948	1792	Quintanar de la Orden2	2021	7	1	2	6	Padel	2	Dividida	No contacto	Abierto	1	1	8.6	10	30	2	50	60	9	47.1978	18.3	70	80	0.547771	12	3	21.9	118	15.7	4.9	22.6	17	77.6256	0.9	16.1	73.516	5.6	0.6	0.6	2.2	2.2	1.14286	6
1949	1793	Quintanar de la Orden2	2021	6	1	2	6	Padel	2	Dividida	No contacto	Abierto	2	1	9.2	45	60	1.5	65	50	8	44.8938	12.1	20	20	0.547619	7	2	23	117	16.8	5.5	23.9	17.5	76.087	0.9	16.6	72.1739	5.9	0.7	0.6	2.3	2.3	1.07273	6
1952	1796	Seseña	2021	14	2	2	4	Tenis	2	Dividida	No contacto	Abierto	9	4	29.3	80	70	2	5	20	9	34.1386	16.3	5	10	0.92429	4	2	79.1	158	31.7	30.8	39	48.3	61.06	2.5	45.8	57.9	20	2.1	2.1	7.7	8.1	0.649351	14
1953	1797	Seseña	2021	15	2	1	4	Tenis	2	Dividida	No contacto	Abierto	3	6	34.9	35	40	6	25	50	11	43.377	24.1	10	10	1.72772	9	3	57.1	168	20.2	8.5	14.9	48.6	85.11	2.5	46.1	80.74	21.2	2.3	2.3	8.2	8.4	2.49412	14
1954	1798	Seseña	2021	12	1	1	4	Tenis	2	Dividida	No contacto	Abierto	4	2	28.9	85	90	6	65	70	11	48.0522	26.4	70	30	1.5291	6	2	48.9	161	18.9	8.5	17.4	40.4	82.62	2.1	38.3	78.32	17.4	1.8	1.8	6.7	7.1	2.04706	10
1955	1799	Seseña	2021	13	2	1	4	Tenis	2	Dividida	No contacto	Abierto	1	2	34.7	80	90	4	20	30	10	41.249	19.2	10	10	1.5354	10	3	55.8	157	22.6	13.7	24.5	42.1	75.45	2.2	39.9	71.51	17.5	1.8	1.9	6.7	7.1	1.27737	10
1956	1801	Seseña	2021	15	2	1	4	Tenis	2	Dividida	No contacto	Abierto	8	5	31.9	20	30	8	45	80	12	48.929	22.2	5	10	1.76243	7	2	48.8	164	18.1	6.8	13.9	42	86.07	2.2	39.8	81.56	17	1.9	1.9	6.4	6.8	2.5	14
1958	1803	Seseña	2021	11	1	1	4	Tenis	2	Dividida	No contacto	Abierto	8	5	24.4	90	80	6	70	70	11	49.6106	19.8	30	30	1.20792	4	2	46.6	152	20.2	9.7	20.9	36.9	79.18	1.9	35	75.11	15.4	1.5	1.6	6	6.3	1.58763	10
1959	1804	Seseña	2021	10	1	1	4	Tenis	2	Dividida	No contacto	Abierto	4	2	26.6	97	99	6	85	80	11	51.169	24.2	80	60	1.4	8	3	43.4	151	19	9.2	21.1	34.2	78.8	1.8	32.4	74.65	14.1	1.4	1.4	5.6	5.7	1.53261	10
1960	1805	Seseña	2021	11	1	1	4	Tenis	2	Dividida	No contacto	Abierto	5	2	20.2	65	60	7	85	90	11.5	52.0794	23.2	60	50	1.20238	5	2	39.3	153	16.8	6.7	17	32.6	82.95	1.7	30.9	78.63	13.9	1.2	1.2	5.6	5.9	2.07463	10
1961	1806	Seseña	2021	9	1	1	4	Tenis	2	Dividida	No contacto	Abierto	4	3	14.8	35	50	6.5	90	90	11	52.7274	24.3	80	80	0.886228	5	2	29.6	133	16.7	6.1	20.6	23.5	79.39	1.3	22.2	75	8.9	0.7	0.7	3.7	3.8	1.45902	6
1962	1807	Seseña	2021	15	2	1	4	Tenis	2	Dividida	No contacto	Abierto	2	4	34	30	40	9	60	90	12.5	51.705	23.5	10	10	1.93182	10	3	47.9	165	17.6	7.9	16.5	40	83.51	2.1	37.9	79.12	15.8	1.6	1.7	6.1	6.4	2	14
1963	1810	Seseña	2021	13	2	2	1	Futbol	1	Invasion	Contacto	Abierto	1	5	26.7	70	70	6	80	90	11	46.4938	22.9	50	30	1.30244	6	2	57.3	167	20.5	15.3	26.7	42	73.3	2.2	39.8	69.46	21.5	1.3	1.4	7.1	11.7	1.40523	10
1964	1811	Seseña	2021	15	2	2	1	Futbol	1	Invasion	Contacto	Abierto	5	6	12.9	3	1	3.5	30	50	9.5	35.049	30	80	60	0.86	5	2	37	157	15	5.3	14.3	31.7	85.68	1.6	30.1	81.35	12.6	1.3	1.2	5.1	5	2.37736	14
1965	1812	Seseña	2021	13	2	2	1	Futbol	1	Invasion	Contacto	Abierto	7	5	34.7	97	95	5	70	80	10.5	43.8714	35.3	100	90	1.49569	9	3	62.4	164	23.2	17	27.3	45.4	72.76	2.3	43.1	69.07	17.5	2	1.8	6.7	7	1.02941	10
1966	1813	Seseña	2021	14	2	2	1	Futbol	1	Invasion	Contacto	Abierto	5	5	26.1	65	50	6.5	90	90	11	44.9354	32.6	95	70	1.181	8	3	63.2	169	22.1	17.3	27.3	45.9	72.63	2.3	43.6	68.99	18.9	1.6	1.7	8.2	7.4	1.09249	14
1967	1814	Seseña	2021	13	2	1	1	Futbol	1	Invasion	Contacto	Abierto	7	13	22.6	35	30	9	85	90	12.5	54.361	27.1	50	40	1.35329	11	3	38.5	152	16.7	5.9	15.4	32.6	84.68	1.7	30.9	80.26	13.1	1.4	1.3	5	5.4	2.22034	10
1968	1815	Seseña	2021	12	1	1	1	Futbol	1	Invasion	Contacto	Abierto	3	5	32.2	95	95	4	35	40	10	42.961	23.2	40	20	1.57073	6	2	54.4	163	20.5	8.8	16.1	45.6	83.82	2.3	43.3	79.6	17.8	2.1	2.1	6.9	6.7	2.02273	10
1969	1816	Seseña	2021	11	1	1	1	Futbol	1	Invasion	Contacto	Abierto	7	10	22.7	85	70	5	55	60	10.5	47.1418	19.8	30	30	0.949791	7	2	52.3	148	23.9	16.3	31.1	36	68.83	1.9	34.1	65.2	14.8	1.5	1.5	5.8	6	0.907975	10
1970	1817	Seseña	2021	13	2	1	1	Futbol	1	Invasion	Contacto	Abierto	10	2	18.3	10	10	3	5	20	9.5	38.6266	14.5	1	10	0.633218	8	3	69.4	155	28.9	27.9	40.2	41.5	59.8	2.2	39.3	56.63	19	1.9	1.8	7.5	7.8	0.681004	10
1971	1818	Seseña	2021	13	2	1	1	Futbol	1	Invasion	Contacto	Abierto	9	10	19.2	10	10	7	65	70	11.5	49.1162	19.7	10	10	1.1497	10	3	40.6	156	16.7	6.7	16.5	33.9	83.5	1.8	32.1	79.06	13.6	1.4	1.3	5.3	5.6	2.02985	10
1972	1819	Seseña	2021	13	2	1	1	Futbol	1	Invasion	Contacto	Abierto	8	4	25.4	45	40	4.5	25	40	10	41.249	16.9	5	10	0.992188	10	3	63	157	25.6	22.5	35.7	40.5	64.29	2.1	38.4	60.95	17.6	1.7	1.7	7	7.2	0.782222	10
1973	1820	Seseña	2021	13	2	1	1	Futbol	1	Invasion	Contacto	Abierto	10	7	21.9	35	20	3.5	10	20	9.5	38.6266	21.6	20	20	0.935897	8	3	54.8	153	23.4	17.2	31.4	37.6	68.61	2	35.6	64.96	14.9	1.7	1.6	5.6	6	0.866279	10
1974	1821	Seseña	2021	12	1	2	1	Futbol	1	Invasion	Contacto	Abierto	7	5	17.3	30	20	3	40	40	9.5	40.4154	20	30	20	0.768889	8	3	45.4	142	22.5	13.3	29.2	32.1	70.7	1.7	30.4	66.96	11.9	1.2	1.2	4.7	4.8	0.894737	10
1975	1822	Seseña	2021	15	2	1	1	Futbol	1	Invasion	Contacto	Abierto	10	5	20	3	5	9.5	65	90	12.5	51.705	36.7	80	50	0.858369	5	2	65.7	168	23.3	12.7	19.3	53	80.67	2.7	50.3	76.56	22.4	2.5	2.4	8.8	8.7	1.76378	14
1976	1825	Seseña	2021	15	2	1	1	Futbol	1	Invasion	Contacto	Abierto	11	14	48.8	95	90	9.5	65	90	12.5	51.705	39.8	90	60	2.38049	11	3	68.5	183	20.5	8.8	12.9	59.7	87.15	3	56.7	82.77	26.4	2.8	2.8	10.3	10.5	3	14
1977	1826	Seseña	2021	16	2	1	1	Futbol	1	Invasion	Contacto	Abierto	13	6	37.2	50	40	9.5	80	90	12.5	50.377	37.4	70	30	2.03279	8	3	57.4	177	18.3	6.9	12	50.5	87.98	2.6	47.9	83.45	21	2.3	2.4	8.1	8.2	3.04348	14
1978	1827	Seseña	2021	16	2	1	1	Futbol	1	Invasion	Contacto	Abierto	5	5	38.6	65	40	7	50	60	11.5	44.6714	39.1	80	30	1.84689	6	2	64.8	176	20.9	7.9	12.2	56.9	87.81	2.9	54	83.33	24.3	2.8	2.9	9.3	9.3	3.07595	14
1979	1828	Seseña	2021	13	2	1	1	Futbol	1	Invasion	Contacto	Abierto	7	6	28.9	60	60	6	55	60	11	46.4938	29.1	70	50	1.38942	8	3	55.9	164	20.8	13.1	23.4	42.8	76.57	2.2	40.6	72.63	17.3	1.9	1.8	6.6	7	1.32061	10
1980	1829	Seseña	2021	17	2	1	1	Futbol	1	Invasion	Contacto	Abierto	14	5	39.8	55	40	11	95	99	13.5	54.9082	48.5	95	70	1.76889	6	2	62.8	167	22.5	9.9	15.7	52.9	84.24	2.7	50.2	79.94	22.5	2.7	2.6	8.6	8.6	2.27273	14
1981	1830	Seseña	2021	16	2	1	1	Futbol	1	Invasion	Contacto	Abierto	10	5	42.1	70	60	11.5	97	99	13.5	56.0826	45.9	95	60	1.99526	7	2	58.8	167	21.1	10.1	17.1	48.7	82.82	2.5	46.2	78.57	20.3	2.3	2.3	7.8	7.9	2.0099	14
1982	1831	Seseña	2021	12	1	2	1	Futbol	1	Invasion	Contacto	Abierto	1	5	23.4	70	70	7	95	95	11.5	50.5978	15.7	10	10	1.06849	11	3	44.2	142	21.9	11.8	26.8	32.4	73.3	1.7	30.7	69.46	12.7	1.3	1.2	5	5.2	1.07627	10
1983	1832	Seseña	2021	12	1	2	1	Futbol	1	Invasion	Contacto	Abierto	1	6	22.3	60	60	6	90	90	11	48.0522	25.2	70	50	1.16754	4	2	41.3	147	19.1	8	19.3	33.3	80.63	1.8	31.5	76.27	13.4	1.4	1.3	5.2	5.5	1.675	10
1984	1833	Seseña	2021	14	2	2	1	Futbol	1	Invasion	Contacto	Abierto	8	7	30.7	90	80	6	85	90	11	44.9354	27.3	70	40	1.14981	7	2	67.6	159	26.7	20.6	30.5	47	69.53	2.4	44.6	65.98	18.6	2	2	7.2	7.4	0.902913	14
1985	1835	Seseña	2021	13	2	1	1	Futbol	1	Invasion	Contacto	Abierto	2	5	22.6	35	30	3	5	20	9.5	38.6266	15.9	5	10	0.882812	8	3	64	158	25.6	25.2	39.4	38.8	60.63	2	36.8	57.5	17	1.6	1.7	6.6	7.1	0.674603	10
1986	1836	Seseña	2021	17	2	1	1	Futbol	1	Invasion	Contacto	Abierto	6	10	44.8	75	60	8.5	55	80	12	46.1194	34.8	50	20	2.54545	9	3	58.4	182	17.6	3	5.1	55.4	94.86	2.8	52.6	90.07	0					0	14
1987	1837	Seseña	2021	11	1	1	1	Futbol	1	Invasion	Contacto	Abierto	8	7	14.3	15	20	6	70	70	11	49.6106	25.2	80	60	0.882716	8	3	32.6	142	16.2	5.8	17.7	26.8	82.21	1.5	25.3	77.61	9.8	1	1	3.9	3.9	1.68966	10
1988	1838	Seseña	2021	11	1	1	1	Futbol	1	Invasion	Contacto	Abierto	3	4	17.8	45	40	6	70	70	11	49.6106	22.8	60	50	0.903553	10	3	44.4	150	19.7	10.5	23.7	33.9	76.35	1.8	32.1	72.3	13.7	1.3	1.3	5.5	5.6	1.30476	10
1989	1840	Seseña	2021	12	1	1	1	Futbol	1	Invasion	Contacto	Abierto	8	14	25.9	75	70	5	45	50	10.5	45.5066	22.1	40	20	1.18807	10	3	51.1	153	21.8	12.7	24.9	38.4	75.15	2	36.4	71.23	16.3	1.6	1.5	6.5	6.7	1.28346	10
1990	1841	Seseña	2021	11	1	1	1	Futbol	1	Invasion	Contacto	Abierto	4	4	17.3	40	30	6	70	70	11	49.6106	23.9	70	50	1.22695	8	3	31.7	150	14.1	4.3	13.6	27.4	86.44	1.5	25.9	81.7	10.4	1	1	4.1	4.3	2.4186	10
1991	1844	Seseña	2021	11	1	1	1	Futbol	1	Invasion	Contacto	Abierto	1	5	18.1	50	40	3	30	30	9.5	42.2042	23.6	60	50	0.93299	8	3	37	138	19.4	8.3	22.3	28.7	77.57	1.6	27.1	73.24	10.9	1.2	1.1	4.1	4.5	1.31325	10
1992	1845	Seseña	2021	11	1	1	1	Futbol	1	Invasion	Contacto	Abierto	2	14	18.3	50	40	4	45	40	10	44.673	21.6	50	40	0.97861	11	3	36.6	140	18.7	7.4	20.1	29.2	79.78	1.6	27.6	75.41	11.6	1.1	1.1	4.6	4.8	1.56757	10
1993	1846	Seseña	2021	17	2	1	1	Futbol	1	Invasion	Contacto	Abierto	8	5	44.9	75	60	7.5	45	70	11.5	43.1898	40.2	70	30	1.81048	10	3	74.1	173	24.8	14.4	19.4	59.7	80.57	3	56.7	76.52	25.9	3.2	3.2	9.8	9.7	1.79861	14
1994	1848	Seseña	2021	13	2	1	1	Futbol	1	Invasion	Contacto	Abierto	1	6	36.3	85	90	9	85	90	12.5	54.361	29.6	70	50	2.01667	11	3	46.6	161	18	4.8	10.2	41.8	89.7	2.2	39.6	84.98	17.1	2	2	6.4	6.7	3.5625	10
1995	1849	Seseña	2021	13	2	1	1	Futbol	1	Invasion	Contacto	Abierto	1	5	30.6	65	70	6	55	60	11	46.4938	32.9	90	70	1.68132	7	2	46.6	160	18.2	6.9	14.7	39.7	85.19	2.1	37.6	80.69	17.3	1.8	1.8	6.7	7	2.50725	10
1996	1851	Seseña	2021	14	2	1	1	Futbol	1	Invasion	Contacto	Abierto	8	5	27	30	30	8	70	80	12	50.3338	29.2	50	20	1.56977	7	2	45.8	163	17.2	5.9	12.9	39.9	87.12	2.1	37.8	82.53	16.6	1.7	1.7	6.5	6.7	2.81356	14
1997	1852	Seseña	2021	14	2	1	1	Futbol	1	Invasion	Contacto	Abierto	11	6	40.1	85	80	3	5	20	9.5	36.8378	28.8	40	20	1.53053	4	2	64.7	157	26.2	18.7	28.9	46	71.1	2.4	43.6	67.39	19.2	2.1	2.1	7.4	7.6	1.02674	14
1998	1853	Seseña	2021	12	1	2	18	Voleibol	2	Dividida	No contacto	Abierto	1	5	20.2	45	40	3.5	50	50	9.5	40.4154	21.5	40	30	0.995074	3	1	41.5	143	20.3	10.6	25.6	30.9	74.46	1.6	29.3	70.6	11.7	1.2	1.2	4.5	4.8	1.10377	10
1999	1856	Seseña	2021	12	1	2	18	Voleibol	2	Dividida	No contacto	Abierto	3	4	26.8	85	90	3.5	50	50	9.5	40.4154	26.2	80	50	1.0229	7	2	73.1	167	26.2	22.5	30.8	50.6	69.22	2.6	48	65.66	19.9	2.3	2.1	7.6	7.9	0.884444	10
2000	1872	Seseña	2021	13	2	2	18	Voleibol	2	Dividida	No contacto	Abierto	2	2	27.2	75	70	3	35	40	9.5	38.6266	18.9	20	20	1.13808	9	3	60.5	159	23.9	17.3	28.6	43.2	71.4	2.2	41	67.77	17.3	1.8	1.7	6.7	7.1	1	10
2001	1873	Seseña	2021	13	2	1	18	Voleibol	2	Dividida	No contacto	Abierto	4	5	24.7	40	40	8	70	90	12	51.7386	27.9	60	40	1.21675	8	3	46.8	152	20.3	8.5	18.1	38.3	81.84	2	36.3	77.56	15.4	1.7	1.9	5.8	6	1.81176	10
2002	1874	Seseña	2021	13	2	2	18	Voleibol	2	Dividida	No contacto	Abierto	1	2	37.4	97	99	4	50	60	10	41.249	26.4	70	50	1.47244	8	3	66.7	162	25.4	20.9	31.4	45.8	68.67	2.3	43.5	65.22	18.4	1.9	1.8	7.2	7.5	0.880383	10
2003	1875	Seseña	2021	12	1	2	18	Voleibol	2	Dividida	No contacto	Abierto	3	2	25.9	85	80	3.5	50	50	9.5	40.4154	27.3	90	60	1.37766	1	1	41.1	148	18.8	8.8	21.3	32.3	78.59	1.7	30.6	74.45	12	1.3	1.3	4.6	4.8	1.36364	10
2004	1877	Seseña	2021	13	2	2	1	Futbol	1	Invasion	Contacto	Abierto	4	10	26.7	70	70	6	80	90	11	46.4938	28.8	90	70	1.39791	11	3	45.2	154	19.1	9.6	21.2	35.6	78.76	1.8	33.8	74.78	13.4	1.5	1.5	5.1	5.3	1.39583	10
2005	1878	Seseña	2021	10	1	1	12	Judo	4	Lucha	Contacto	Abierto	1	1	26.2	97	99	5	75	70	10.5	48.777	21.9	60	40	1.23585	10	3	43.4	143	21.2	10.4	24	33	76.04	1.8	31.2	71.89	13.2	1.4	1.3	5.1	5.4	1.26923	10
2006	1879	Seseña	2021	14	2	2	18	Voleibol	2	Dividida	No contacto	Abierto	2	2	32.9	90	90	2	5	20	9	34.1386	24.5	50	30	1.21852	7	2	68.3	159	27	25.3	37.1	43	62.96	2.2	40.8	59.74	17	1.8	1.8	6.6	6.8	0.671937	14
2007	1880	Seseña	2021	12	1	2	18	Voleibol	2	Dividida	No contacto	Abierto	3	4	28.7	95	90	4	60	60	10	42.961	28	90	70	1.4	7	2	48	153	20.5	12.7	26.4	35.3	73.54	1.8	33.5	69.79	13.8	1.3	1.3	5.4	5.8	1.08661	10
2008	1881	Seseña	2021	12	1	2	18	Voleibol	2	Dividida	No contacto	Abierto	3	4	36.6	97	99	2.5	25	30	9	37.8698	15.4	10	10	1.15457	8	3	86.2	165	31.7	31.5	36.5	54.7	63.46	2.8	51.9	60.21	23.2	2.4	2.3	9	9.5	0.736508	10
2009	1882	Seseña	2021	15	2	2	18	Voleibol	2	Dividida	No contacto	Abierto	2	2	29.3	80	70	4	45	60	10	37.825	22.4	30	20	1.32579	6	2	53.8	156	22.1	12.1	22.5	41.7	77.51	2.1	39.6	73.61	16.5	1.8	1.7	6.5	6.5	1.36364	14
2010	1883	Seseña	2021	12	1	1	18	Voleibol	2	Dividida	No contacto	Abierto	1	1	25.4	70	70	5	45	50	10.5	45.5066	15.1	5	10	1.17051	6	2	63.4	171	21.7	17.2	27.2	46.2	72.87	2.4	43.8	69.09	19.1	2	2	7.5	7.6	1.11047	10
2011	1884	Seseña	2021	15	2	1	19	Hipica	3	Individual	No contacto	Cerrado	2	2	47.7	90	90	8.5	50	80	12	48.929	34.2	60	40	2.43367	3	1	56.1	169	19.6	7.8	13.9	48.3	86.1	2.5	45.8	81.64	20.1	2.4	2.3	7.7	7.7	2.57692	14
2012	1885	Seseña	2021	13	2	1	8	Atletismo	3	Individual	No contacto	Cerrado	7	10	30.7	65	70	7	65	70	11.5	49.1162	27.8	60	40	1.55838	7	2	49.9	159	19.7	9.5	19	40.4	80.96	2.1	38.3	76.75	17	1.7	1.7	6.7	6.9	1.78947	10
2013	1886	Seseña	2021	14	2	2	8	Atletismo	3	Individual	No contacto	Cerrado	1	2	24.7	55	40	4.5	60	70	10	39.537	22.7	40	20	1.31383	5	2	52.5	167	18.8	13.4	25.6	39.1	74.48	2	37.1	70.67	14.9	1.6	1.6	5.7	6	1.11194	14
2014	1887	Seseña	2021	13	2	2	8	Atletismo	3	Individual	No contacto	Cerrado	1	2	28.3	80	80	5	70	80	10.5	43.8714	31.5	95	80	1.40099	5	2	52.4	161	20.2	13.3	25.3	39.1	74.62	2	37.1	70.8	15.6	1.7	1.5	6.1	6.3	1.17293	10
2015	1888	Seseña	2021	15	2	2	8	Atletismo	3	Individual	No contacto	Cerrado	1	2	33.4	95	90	5	70	70	10.5	40.601	21.9	30	20	1.47137	4	2	65.7	170	22.7	19.8	30.2	45.9	69.86	2.3	43.6	66.36	17.9	1.9	1.9	7	7.1	0.90404	14
2016	1889	Seseña	2021	15	2	2	8	Atletismo	3	Individual	No contacto	Cerrado	1	2	29.8	85	70	6	85	90	11	43.377	28.4	70	50	1.50505	7	2	54	165	19.8	12.4	23	41.6	77.04	2.1	39.5	73.15	15.8	1.7	1.7	6.2	6.2	1.27419	14
2017	1890	Seseña	2021	12	1	2	8	Atletismo	3	Individual	No contacto	Cerrado	6	2	23.7	90	70	5.5	85	80	10.5	45.5066	27	90	60	1.25397	2	1	49.1	161	18.9	12.8	26.1	36.3	73.93	1.9	34.4	70.06	13.7	1.4	1.4	5.3	5.6	1.07031	10
2018	1891	Seseña	2021	10	1	1	8	Atletismo	3	Individual	No contacto	Cerrado	1	2	23.6	95	95	3	45	30	9.5	43.993	22.4	60	50	1.18593	6	2	43.1	147	19.9	11.4	26.5	31.7	73.55	1.7	30	69.61	12.5	1.2	1.1	5	5.2	1.09649	10
2019	1892	Seseña	2021	12	1	1	8	Atletismo	3	Individual	No contacto	Cerrado	1	2	23.5	65	60	5.5	55	60	10.5	45.5066	31.5	95	60	1.41566	7	2	42	159	16.6	6.5	15.5	35.5	84.52	1.9	33.6	80	14.4	1.5	1.5	5.6	5.8	2.21538	10
2020	1893	Seseña	2021	13	2	2	8	Atletismo	3	Individual	No contacto	Cerrado	1	2	24.8	60	60	6	80	90	11	46.4938	31.4	95	80	1.27835	11	3	44.9	152	19.4	11.3	25.1	33.6	74.83	1.7	31.9	71.05	12.8	1.2	1.2	5.1	5.3	1.13274	10
2021	1894	Seseña	2021	11	1	2	8	Atletismo	3	Individual	No contacto	Cerrado	1	2	23.7	90	90	7	97	95	11.5	52.0794	28.5	95	90	1.32402	12	3	39.7	149	17.9	9	22.7	30.7	77.33	1.6	29.1	73.3	11.8	1.2	1.2	4.6	4.8	1.31111	10
2022	1895	Seseña	2021	14	2	2	8	Atletismo	3	Individual	No contacto	Cerrado	2	2	26.1	65	50	9.5	97	99	12.5	53.033	30.9	90	60	1.5	11	3	42.8	157	17.4	8.3	19.5	34.5	80.61	1.8	32.7	76.4	13.4	1.3	1.3	5.3	5.5	1.61446	14
2023	1896	Seseña	2021	17	2	2	8	Atletismo	3	Individual	No contacto	Cerrado	7	2	27.6	60	40	10	97	100	13	50.7274	30.9	70	60	1.53333	3	1	47.9	163	18	8.7	18.1	39.2	81.84	2	37.2	77.66	15.1	1.6	1.6	6	5.9	1.73563	14
2024	1897	Seseña	2021	17	2	2	8	Atletismo	3	Individual	No contacto	Cerrado	7	3	24.2	40	20	9	97	100	12.5	47.721	27.2	50	40	1.28042	10	3	50.3	163	18.9	11.1	22.1	39.2	77.93	2	37.2	73.96	15.3	1.6	1.5	6.1	6.1	1.37838	14
2025	1898	Seseña	2021	13	2	2	8	Atletismo	3	Individual	No contacto	Cerrado	5	3	36.6	97	99	9	95	99	12.5	54.361	25.7	70	50	1.78537	6	2	55.7	165	20.5	14.3	25.7	41.4	74.33	2.1	39.3	70.56	16	1.6	1.5	6.2	6.7	1.11888	10
2026	1899	Seseña	2021	10	1	1	17	Ciclismo	3	Individual	No contacto	Abierto	3	8	16.5	50	50	5	75	70	10.5	48.777	29.6	99	90	0.906593	9	3	31.2	131	18.2	6.8	21.7	24.4	78.21	1.3	23.1	74.04	9.3	1	1	3.6	3.7	1.36765	10
2027	1900	Seseña	2021	10	1	1	17	Ciclismo	3	Individual	No contacto	Abierto	3	6	22.6	95	90	4	60	50	10	46.385	23.1	70	50	1.08134	9	3	41.5	141	20.9	12.2	29.4	29.3	70.6	1.6	27.7	66.75	11.1	1.1	1.1	4.4	4.5	0.909836	10
2028	1901	Seseña	2021	17	2	1	10	Karate	4	Lucha	Contacto	Abierto	1	5	43	75	40	10	85	95	13	50.7274	45.8	90	60	1.98157	9	3	67.1	176	21.7	7.9	11.8	59.2	88.23	3	56.2	83.76	25.9	3.3	3.3	9.6	9.7	3.27848	14
2029	1902	Seseña	2021	15	2	1	17	Ciclismo	3	Individual	No contacto	Abierto	7	2	39.9	85	60	10	75	90	13	54.481	41	90	60	2.14516	4	2	53.7	170	18.6	5.7	10.6	48	89.39	2.4	45.6	84.92	20.5	2.2	2.3	7.8	8.2	3.59649	14
2030	1903	Seseña	2021	16	2	1	17	Ciclismo	3	Individual	No contacto	Abierto	7	8	42.1	70	60	7	50	60	11.5	44.6714	32.9	40	10	1.98585	5	2	66.4	177	21.2	12.3	18.5	54.1	81.48	2.7	51.4	77.41	22.5	2.7	2.8	8.4	8.6	1.82927	14
2031	1904	Seseña	2021	13	2	1	17	Ciclismo	3	Individual	No contacto	Abierto	2	8	36	85	90	7	65	70	11.5	49.1162	36.7	95	80	1.74757	6	2	56	165	20.6	12.2	21.8	43.8	78.21	2.3	41.5	74.11	18.2	1.9	1.9	7.1	7.3	1.4918	10
2032	1905	Seseña	2021	11	1	1	17	Ciclismo	3	Individual	No contacto	Abierto	7	9	19.8	65	50	3	3	30	9.5	42.2042	18	20	20	0.912442	7	2	45.7	145	21.7	12.5	27.3	33.2	72.65	1.8	31.4	68.71	12.9	1.5	1.4	5	5	1.032	10
2033	1906	Seseña	2021	12	1	1	17	Ciclismo	3	Individual	No contacto	Abierto	7	7	15.9	10	10	5	45	50	10.5	45.5066	27.1	70	40	0.97546	6	2	35.2	147	16.3	6.5	18.6	28.7	81.53	1.6	27.1	76.99	11.3	1	1	4.6	4.7	1.73846	10
2034	1907	Seseña	2021	12	1	1	12	Judo	4	Lucha	Contacto	Abierto	8	5	26.7	80	80	5	45	50	10.5	45.5066	29.8	90	50	1.4127	7	2	48.9	161	18.9	10.1	20.6	38.8	79.35	2	36.8	75.26	16	1.6	1.6	6.3	6.5	1.58416	10
2035	1908	Seseña	2021	12	1	2	12	Judo	4	Lucha	Contacto	Abierto	9	2	25.8	75	80	5	45	80	10.5	45.5066	28.6	90	40	1.77931	4	2	32.1	149	14.5	4.2	13.2	27.9	86.92	1.5	26.4	82.24	10.5	1.1	1.1	4.1	4.2	2.5	10
2036	1909	Seseña	2021	8	1	1	12	Judo	4	Lucha	Contacto	Abierto	7	2	18.3	97	95	4.5	85	80	10	49.809	19.6	50	50	1.19608	6	2	26.2	131	15.3	4.8	18.3	21.4	81.68	1.2	20.2	77.1	7.2	0.7	0.7	2.9	2.9	1.5	6
2037	1911	Illescas	2021	10	1	2	13	Gimnasia ritmica	3	Individual	No contacto	Cerrado	5	3	14.4	30	40	5.5	95	90	10.5	48.777	21.4	60	50	0.972973	8	3	26.9	135	14.8	4.9	18.4	22	81.7844	1.2	20.8	77.3234	8	0.9	0.8	3.1	3.2	1.63265	10
2038	1912	Illescas	2021	12	1	2	13	Gimnasia ritmica	3	Individual	No contacto	Cerrado	5	9	22.3	60	60	4.5	65	70	10	42.961	24.6	70	40	1.24581	8	3	40.2	150	17.9	8.3	20.6	31.9	79.3532	1.6	30.3	75.3731	12	1.3	1.3	4.6	4.8	1.44578	10
2039	1917	Illescas	2021	9	1	2	22	Yoga	3	Individual	No contacto	Cerrado	5	2	22.4	97	99	1.5	35	20	8	38.8362	20.8	70	70	1.14872	5	2	43.4	149	19.5	10.5	24.2	32.9	75.8065	1.7	31.2	71.8894	13	1.3	1.2	5.1	5.4	1.2381	6
2040	1918	Illescas	2021	9	1	2	22	Yoga	3	Individual	No contacto	Cerrado	1	2	10.3	10	20	2.5	65	50	9	43.4666	21.7	80	80	0.746377	8	3	19.9	120	13.8	3.6	17.9	16.3	81.9095	0.9	15.4	77.3869	5.5	0.6	0.6	2.2	2.1	1.52778	6
2041	1919	Illescas	2021	9	1	2	22	Yoga	3	Individual	No contacto	Cerrado	1	2	11	15	20	4	90	80	10	48.097	20.7	70	70	0.748299	11	3	21.9	122	14.7	3.7	16.7	18.2	83.105	1	17.2	78.5388	6.5	0.7	0.7	2.5	2.6	1.75676	6
2042	1920	Illescas	2021	9	1	2	22	Yoga	3	Individual	No contacto	Cerrado	1	2	15.2	65	70	5	95	90	10.5	50.4122	24.5	90	90	0.962025	11	3	30.6	139	15.8	7	23	23.6	77.1242	1.2	22.4	73.2026	8.5	0.9	0.9	3.3	3.4	1.21429	6
2043	1921	Illescas	2021	9	1	2	22	Yoga	3	Individual	No contacto	Cerrado	1	2	15.2	65	70	2.5	65	50	9	43.4666	23.4	90	90	1.07042	8	3	23.7	129	14.2	4.3	18.3	19.4	81.8565	1	18.4	77.6371	6.8	0.8	0.7	2.6	2.7	1.5814	6
2044	1922	Illescas	2021	11	1	2	22	Yoga	3	Individual	No contacto	Cerrado	1	2	21.5	65	70	2.5	50	30	9	39.7354	15.7	10	20	1.00939	5	2	43.5	143	21.3	13.7	31.6	29.8	68.5057	1.5	28.3	65.0575	11.3	1.2	1.2	4.4	4.5	0.824818	10
2045	1923	Illescas	2021	9	1	2	22	Yoga	3	Individual	No contacto	Cerrado	1	2	16.1	90	70	3	80	60	9.5	45.7818	15.4	20	30	0.679325	8	3	45.1	138	23.7	14.8	32.8	30.3	67.184	1.6	28.7	63.6364	11.5	1.2	1.2	4.5	4.6	0.777027	6
2046	1924	Illescas	2021	8	1	2	13	Gimnasia ritmica	3	Individual	No contacto	Cerrado	4	3	14.2	95	80	5	95	95	10.5	52.0474	16.2	40	30	0.934211	9	3	26.4	132	15.2	5.4	20.5	21	79.5455	1.1	19.9	75.3788	7.7	0.8	0.8	3	3.1	1.42593	6
2047	1925	Illescas	2021	14	2	2	14	Baile	3	Individual	No contacto	Cerrado	1	2	33	95	90	2	5	20	9	34.1386	14.4	5	10	1.06452	11	3	88.4	169	31	36.8	41.6	51.6	58.371	2.6	49	55.4299	21	2.4	2.3	8	8.3	0.570652	14
2048	1926	Illescas	2021	10	1	2	13	Gimnasia ritmica	3	Individual	No contacto	Cerrado	4	12	15.8	60	50	4	85	70	10	46.385	21.2	60	50	1.01282	8	3	27.1	132	15.6	5.7	21.1	21.4	78.9668	1.1	20.3	74.9077	7.6	0.8	0.8	3	3	1.33333	10
2049	1927	Illescas	2021	8	1	2	13	Gimnasia ritmica	3	Individual	No contacto	Cerrado	2	2	8.7	25	20	4	90	90	10	49.809	15.5	30	30	0.511765	6	2	28.8	130	17	7.5	26.2	21.3	73.9583	1.1	20.2	70.1389	7.6	0.8	0.7	3	3.1	1.01333	6
2050	1928	Illescas	2021	8	1	2	14	Baile	3	Individual	No contacto	Cerrado	1	1	11	60	40	3	80	70	9.5	47.5706	16.2	40	30	0.753425	9	3	23.5	127	14.6	4.9	21	18.6	79.1489	1	17.6	74.8936	6.3	0.7	0.7	2.4	2.5	1.28571	6
2051	1929	Illescas	2021	9	1	2	14	Baile	3	Individual	No contacto	Cerrado	1	1	17.2	85	80	2.5	65	50	9	43.4666	17	30	40	0.685259	5	2	46.4	136	25.1	15.7	33.8	30.7	66.1638	1.6	29.1	62.7155	11.8	1.2	1.2	4.6	4.8	0.751592	6
2052	1930	Illescas	2021	9	1	2	13	Gimnasia ritmica	3	Individual	No contacto	Cerrado	4	2	10.2	10	20	2.5	65	50	9	43.4666	13.8	10	20	0.653846	9	3	31.9	143	15.6	7.7	24	24.2	75.8621	1.3	22.9	71.7868	8.9	0.9	0.9	3.4	3.7	1.15584	6
2054	1934	Illescas	2021	11	1	2	14	Baile	3	Individual	No contacto	Cerrado	2	6	12.8	5	10	4	75	60	10	44.673	21.7	50	50	0.888889	10	3	25.9	134	14.4	4.5	17.2	21.4	82.6255	1.1	20.3	78.3784	7.8	0.8	0.8	3.1	3.1	1.73333	10
2055	1935	Illescas	2021	8	1	2	14	Baile	3	Individual	No contacto	Cerrado	1	2	14.2	90	80	4	90	90	10	49.809	15.7	30	30	0.910256	7	2	28.4	135	15.6	6.7	23.5	21.7	76.4085	1.1	20.6	72.5352	7.8	0.8	0.7	3.1	3.2	1.16418	6
2056	1936	Illescas	2021	14	2	2	16	Calistenia	3	Individual	No contacto	Abierto	1	2	31.4	90	90	4	50	60	10	39.537	21.8	30	20	1.48113	11	3	51.5	156	21.2	15.8	30.6	35.7	69.3204	1.8	33.9	65.8252	13.4	1.4	1.3	5.3	5.4	0.848101	14
2057	1937	Illescas	2021	14	2	2	16	Calistenia	3	Individual	No contacto	Abierto	1	2	25.9	65	50	5	75	70	10.5	42.2362	27.8	80	50	1.32821	7	2	42.1	147	19.5	9	21.4	33.1	78.6223	1.7	31.4	74.5843	12.8	1.3	1.3	5.1	5.1	1.42222	14
2058	1938	Illescas	2021	11	1	2	14	Baile	3	Individual	No contacto	Cerrado	4	4	19.6	60	60	2.5	50	30	9	39.7354	15.3	10	10	0.98	8	3	43.2	147	20	14.8	34.2	28.4	65.7407	1.5	26.9	62.2685	10.6	1.2	1.1	4.1	4.2	0.716216	10
2059	1939	Illescas	2021	11	1	2	14	Baile	3	Individual	No contacto	Cerrado	4	4	19.8	60	60	2.5	50	30	9	39.7354	16.4	20	20	1.02591	9	3	42.3	148	19.3	13.2	31.2	29.1	68.7943	1.5	27.6	65.2482	10.7	1.2	1.1	4.2	4.2	0.810606	10
2060	1940	Illescas	2021	9	1	2	13	Gimnasia ritmica	3	Individual	No contacto	Cerrado	4	3	15.5	65	70	2.5	65	50	9	43.4666	21.1	70	70	0.670996	6	2	43.3	137	23.1	14.5	33.5	28.8	66.5127	1.5	27.3	63.0485	10.8	1.2	1.2	4.1	4.3	0.744828	6
2061	1941	Illescas	2021	13	2	2	13	Gimnasia ritmica	3	Individual	No contacto	Cerrado	7	7	19.2	10	20	5	70	80	10.5	43.8714	30.3	95	80	1.01587	12	3	43.2	151	18.9	9.4	21.7	33.8	78.2407	1.7	32.1	74.3056	13.4	1.3	1.2	5.4	5.5	1.42553	10
2062	1943	Illescas	2021	9	1	2	14	Baile	3	Individual	No contacto	Cerrado	3	2	17.3	80	80	4.5	90	90	10	48.097	21	70	70	1.17687	10	3	25.3	131	14.7	5.2	20.5	20.1	79.4466	1.1	19	75.0988	7.3	0.7	0.7	2.9	3	1.40385	6
2063	1946	Illescas	2021	10	1	2	11	Natacion	3	Individual	No contacto	Cerrado	5	1	13	20	20	3	70	50	9.5	43.993	20	50	40	0.710383	8	3	31.9	132	18.3	8	25.1	23.9	74.9216	1.3	22.6	70.8464	9.4	0.9	0.8	3.8	3.9	1.175	10
2064	1947	Illescas	2021	10	1	2	14	Baile	3	Individual	No contacto	Cerrado	1	3	15.1	97	40	4	80	70	10	46.385	12.6	5	10	0.580769	8	3	49.5	138	26	19.3	38.9	30.2	61.0101	1.6	28.6	57.7778	11.6	1.2	1.2	4.6	4.6	0.601036	10
2065	1949	Illescas	2021	11	1	2	14	Baile	3	Individual	No contacto	Cerrado	1	2	16.7	40	30	5	85	80	10.5	47.1418	17.7	20	20	1.01212	10	3	31.9	139	16.5	7.2	22.7	24.7	77.4295	1.3	23.4	73.3542	9	0.9	0.9	3.6	3.6	1.25	10
2066	1950	Illescas	2021	10	1	2	14	Baile	3	Individual	No contacto	Cerrado	2	2	13.2	15	30	2	40	30	9	41.601	13.6	5	10	0.566524	6	2	46.4	141	23.3	17.2	37	29.2	62.931	1.5	27.7	59.6983	11.9	1.2	1.1	4.8	4.8	0.69186	10
2067	1951	Illescas	2021	11	1	2	14	Baile	3	Individual	No contacto	Cerrado	1	2	15.6	20	30	2	35	20	9	39.7354	11.4	1	10	0.742857	8	3	38.2	135	21	11.5	30.2	26.7	69.8953	1.4	25.3	66.2304	10.2	1	1	4	4.2	0.886957	10
2068	1952	Illescas	2021	10	1	2	14	Baile	3	Individual	No contacto	Cerrado	2	2	21	90	90	2	40	30	9	41.601	11.7	5	10	0.795455	6	2	59.4	150	26.4	21.3	35.8	38.1	64.1414	1.9	36.2	60.9428	15.1	1.6	1.5	5.9	6.1	0.70892	10
2069	1956	Illescas	2021	8	1	1	4	Tenis	2	Dividida	No contacto	Abierto	4	2	12.5	30	40	2	40	30	9	45.3322	15.1	20	20	0.514403	8	3	46.2	138	24.3	19	41.2	27.2	58.8745	1.5	25.7	55.6277	10.9	1	1	4.4	4.5	0.573684	6
2070	1957	Illescas	2021	14	2	1	4	Tenis	2	Dividida	No contacto	Abierto	10	2	29.2	35	30	6	35	50	11	44.9354	26.1	30	10	1.39713	5	2	62.5	173	20.9	15.1	24.1	47.4	75.84	2.4	45	72	19.4	2	2.1	7.4	7.9	1.28477	14
2071	1958	Illescas	2021	12	1	1	4	Tenis	2	Dividida	No contacto	Abierto	6	2	26.7	75	80	4.5	40	50	10	42.961	34.2	99	70	1.67925	4	2	39.1	157	15.9	4.4	11.3	34.7	88.7468	1.8	32.9	84.1432	15.5	1.5	1.6	6	6.4	3.52273	10
2072	1960	Illescas	2021	14	2	2	4	Tenis	2	Dividida	No contacto	Abierto	1	2	27.5	70	60	4	50	60	10	39.537	18.7	20	10	1.42487	7	2	53.8	167	19.3	13.9	25.8	39.9	74.1636	2	37.9	70.4461	15.4	1.5	1.6	6.1	6.2	1.10791	14
2073	1961	Illescas	2021	10	1	1	6	Padel	2	Dividida	No contacto	Abierto	0	2	22.9	90	90	2	20	20	9	41.601	22.2	60	40	1.04091	6	2	51.5	153	22	15.3	29.8	36.2	70.2913	1.9	34.3	66.6019	16.1	1.4	1.4	6.6	6.7	1.05229	10
2074	1962	Illescas	2021	13	2	2	4	Tenis	2	Dividida	No contacto	Abierto	1	2	29.5	80	90	2.5	20	20	9	36.0042	21.3	30	20	1.33484	7	2	61	166	22.1	19.4	31.8	41.6	68.1967	2.1	39.5	64.7541	15.5	1.7	1.7	6	6.1	0.798969	10
2075	1967	Illescas	2021	10	1	1	4	Tenis	2	Dividida	No contacto	Abierto	1	1	18.9	90	70	1.5	10	10	8	36.817	19.2	40	30	0.945	6	2	40.3	142	20	9	22.3	31.3	77.6675	1.7	29.6	73.4491	12.3	1.3	1.3	4.7	5	1.36667	10
2076	1968	Illescas	2021	10	1	1	6	Padel	2	Dividida	No contacto	Abierto	2	2	13.9	10	20	2	20	20	9	41.601	16.7	20	20	0.822485	10	3	32.7	139	16.9	8.4	25.7	24.3	74.3119	1.4	22.9	70.0306	8.7	0.8	0.7	3.6	3.6	1.03571	10
2077	1970	Illescas	2021	14	2	2	4	Tenis	2	Dividida	No contacto	Abierto	11	2	23.6	40	40	4	50	60	10	39.537	14.8	5	10	0.936508	7	2	66.9	163	25.2	27.2	40.7	39.7	59.3423	2	37.7	56.3528	16	1.6	1.6	6.4	6.4	0.588235	14
2078	1971	Illescas	2021	11	1	1	4	Tenis	2	Dividida	No contacto	Abierto	6	1	21	70	60	7	85	90	11.5	52.0794	23.3	60	50	1.30435	6	2	36.7	151	16.1	6.6	18	30.1	82.0163	1.6	28.5	77.6567	11.6	1.1	1.1	4.6	4.8	1.75758	10
2079	1975	Illescas	2021	9	1	1	4	Tenis	2	Dividida	No contacto	Abierto	2	2	23	97	99	2.5	35	30	9	43.4666	21.8	60	70	1.00877	6	2	47.2	144	22.8	13.5	28.7	33.7	71.3983	1.8	31.9	67.5847	13.8	1.3	1.3	5.6	5.6	1.02222	6
2080	1976	Illescas	2021	12	1	1	4	Tenis	2	Dividida	No contacto	Abierto	3	2	26	75	70	2.5	10	20	9	37.8698	18.1	20	10	0.833333	7	2	52.8	130	31.2	24.4	46.3	28.4	53.7879	1.5	26.9	50.947	12.8	1.2	1.2	5.1	5.3	0.52459	10
2081	1977	Illescas	2021	11	1	1	6	Padel	2	Dividida	No contacto	Abierto	0	2	17.6	35	40	2	15	10	9	39.7354	14.7	10	10	0.59661	5	2	65.4	149	29.5	31.3	47.8	34.1	52.1407	1.8	32.3	49.3884	16.2	1.6	1.5	6.5	6.6	0.517572	10
2082	1978	Illescas	2021	9	1	2	6	Padel	2	Dividida	No contacto	Abierto	3	2	13.1	65	40	2	50	30	9	43.4666	21.2	70	70	0.715847	9	3	34.9	138	18.3	8	22.8	26.9	77.0774	1.4	25.5	73.0659	10.3	1.1	1.1	4	4.1	1.2875	6
2083	1979	Illescas	2021	14	2	1	6	Padel	2	Dividida	No contacto	Abierto	3	2	36.7	70	70	6	35	50	11	44.9354	34.8	80	40	1.80788	7	2	62.8	176	20.3	12.1	19.2	50.7	80.7325	2.6	48.1	76.5924	21.5	2.2	2.2	8.5	8.6	1.77686	14
2084	1985	Illescas	2021	9	1	1	4	Tenis	2	Dividida	No contacto	Abierto	2	2	16.9	80	70	1.5	30	10	8	38.8362	17	20	30	0.590909	7	2	52.2	135	28.6	22.2	42.5	30	57.4713	1.6	28.4	54.4061	13.4	1.3	1.1	5.4	5.6	0.603604	6
2086	1988	Illescas	2021	15	2	2	4	Tenis	2	Dividida	No contacto	Abierto	8	7	24.6	35	30	6	85	90	11	43.377	18.3	10	10	1.10314	10	3	57.2	160	22.3	14.6	25.6	42.6	74.4755	2.2	40.4	70.6294	17	1.8	1.8	6.5	6.9	1.16438	14
2087	1989	Illescas	2021	12	1	2	4	Tenis	2	Dividida	No contacto	Abierto	1	4	21.3	50	50	2.5	25	30	9	37.8698	22.1	50	30	0.8875	6	2	57.7	155	24	16.6	28.8	41.1	71.2305	2.1	39	67.591	16.4	1.6	1.6	6.4	6.8	0.987952	10
2088	1990	Illescas	2021	13	2	1	4	Tenis	2	Dividida	No contacto	Abierto	6	5	38.4	85	95	8	70	90	12	51.7386	38.9	99	90	2.06452	11	3	44.8	155	18.6	6.3	14.1	38.5	85.9375	2	36.5	81.4732	16.8	1.7	1.8	6.5	6.8	2.66667	10
2089	1991	Illescas	2021	12	1	1	6	Padel	2	Dividida	No contacto	Abierto	3	6	24.5	65	60	7	80	80	11.5	50.5978	32.3	95	60	1.4939	8	3	45.7	167	16.4	6.4	14.1	39.3	85.9956	2.1	37.2	81.4004	17.1	1.7	1.7	6.7	7	2.67188	10
2090	1992	Illescas	2021	12	1	2	6	Padel	2	Dividida	No contacto	Abierto	3	2	23.9	65	70	2.5	25	30	9	37.8698	21.8	40	30	1.28495	5	2	47.5	160	18.6	12.7	26.7	34.8	73.2632	1.8	33	69.4737	13	1.3	1.3	5.1	5.3	1.02362	10
2091	1993	Illescas	2021	11	1	1	4	Tenis	2	Dividida	No contacto	Abierto	7	10	25.6	90	90	5	55	60	10.5	47.1418	27.3	90	80	1.42222	7	2	35.2	140	18	5.9	16.9	29.3	83.2386	1.6	27.7	78.6932	11.4	1.3	1.3	4.3	4.5	1.9322	10
2092	1994	Illescas	2021	11	1	1	4	Tenis	2	Dividida	No contacto	Abierto	4	10	24.5	90	90	5	55	60	10.5	47.1418	24.3	70	60	1.3388	6	2	35.9	140	18.3	6.7	18.7	29.2	81.337	1.6	27.6	76.8802	11.2	1.2	1.3	4.3	4.4	1.67164	10
2093	1995	Illescas	2021	11	1	2	4	Tenis	2	Dividida	No contacto	Abierto	5	10	25.3	90	90	7	97	95	11.5	52.0794	23.6	70	60	1.50595	8	3	43.5	161	16.8	9.2	21.1	34.3	78.8506	1.8	32.5	74.7126	13.3	1.3	1.3	5.2	5.5	1.44565	10
2094	1996	Illescas	2021	10	1	1	4	Tenis	2	Dividida	No contacto	Abierto	5	10	23.2	95	90	8	97	95	12	55.953	34.3	100	100	1.38922	11	3	35.2	145	16.7	6	17.1	29.2	82.9545	1.6	27.6	78.4091	11.6	1.1	1.1	4.5	4.9	1.93333	10
2095	1997	Illescas	2021	11	1	1	4	Tenis	2	Dividida	No contacto	Abierto	8	10	23.5	85	80	8	95	90	12	54.5482	33.4	99	100	1.25668	8	3	39.3	145	18.7	7.1	18	32.2	81.9338	1.7	30.5	77.6081	13.2	1.4	1.4	5.1	5.3	1.85915	10
2096	1999	Illescas	2021	11	1	1	4	Tenis	2	Dividida	No contacto	Abierto	7	10	20.8	65	60	4.5	50	50	10	44.673	26.7	90	70	1.3	9	3	34.6	147	16	5.4	15.7	29.2	84.3931	1.6	27.6	79.7688	11.6	1.2	1.1	4.5	4.8	2.14815	10
2097	2000	Illescas	2021	11	1	1	4	Tenis	2	Dividida	No contacto	Abierto	5	4	16.1	25	30	7	80	90	11.5	52.0794	19.8	30	30	1.05229	9	3	29.1	138	15.3	4.1	14.1	25	85.9107	1.4	23.6	81.0997	9.8	0.9	0.9	3.9	4.1	2.39024	10
2098	2001	Illescas	2021	11	1	1	4	Tenis	2	Dividida	No contacto	Abierto	6	5	22.4	75	70	5	55	60	10.5	47.1418	25.4	80	70	1.33333	10	3	36.2	147	16.8	6.4	17.6	29.8	82.3204	1.6	28.2	77.9006	11.4	1.3	1.2	4.4	4.5	1.78125	10
2099	2002	Illescas	2021	8	1	1	6	Padel	2	Dividida	No contacto	Abierto	2	2	19	97	95	2	40	30	9	45.3322	16.2	20	30	0.818966	7	2	44.8	139	23.2	13.4	29.8	31.4	70.0893	1.7	29.7	66.2946	12.9	1.3	1.2	5.1	5.3	0.962687	6
2100	2003	Illescas	2021	11	1	2	4	Tenis	2	Dividida	No contacto	Abierto	1	2	15.5	20	30	2	35	20	9	39.7354	20.3	40	40	1.16541	7	2	30.7	152	13.3	6.3	20.4	24.4	79.4788	1.3	23.1	75.2443	9	0.9	0.8	3.3	4	1.42857	10
2101	2004	Illescas	2021	10	1	2	6	Padel	2	Dividida	No contacto	Abierto	3	2	26.1	97	99	3.5	75	60	9.5	43.993	16.3	20	20	1.305	8	3	51.9	161	20	13.3	25.6	38.6	74.3738	2	36.6	70.5202	14.8	1.6	1.6	5.6	6	1.11278	10
2102	2005	Illescas	2021	10	1	1	6	Padel	2	Dividida	No contacto	Abierto	2	4	20.1	80	80	3	45	30	9.5	43.993	18.3	30	20	0.866379	3	1	46.2	141	23.2	14	30.2	32.2	69.697	1.7	30.5	66.0173	13.2	1.3	1.3	5.1	5.5	0.942857	10
2103	2006	Illescas	2021	9	1	1	4	Tenis	2	Dividida	No contacto	Abierto	1	3	13.4	20	30	4	65	60	10	48.097	14.3	10	20	0.893333	9	3	31.6	145	15	5.4	17.2	26.2	82.9114	1.4	24.8	78.481	10	1	0.9	4	4.1	1.85185	6
2104	2007	Illescas	2021	8	1	1	4	Tenis	2	Dividida	No contacto	Abierto	1	2	14.4	55	70	4	80	70	10	49.809	22.9	80	70	0.993103	4	2	23.8	128	14.5	4.2	17.8	19.6	82.3529	1.1	18.5	77.7311	6.5	0.7	0.6	2.6	2.6	1.54762	6
2105	2008	Illescas	2021	10	1	1	4	Tenis	2	Dividida	No contacto	Abierto	5	4	19.1	70	70	4	60	50	10	46.385	24.8	80	60	0.905213	3	1	44.4	145	21.1	12.9	29.1	31.5	70.9459	1.7	29.8	67.1171	12.5	1.2	1.2	4.9	5.2	0.968992	10
2106	2009	Illescas	2021	9	1	2	6	Padel	2	Dividida	No contacto	Abierto	8	5	12	25	30	3.5	85	70	9.5	45.7818	16.5	30	30	0.731707	8	3	30.4	136	16.4	6.4	20.9	24	78.9474	1.3	22.7	74.6711	9	0.9	0.9	3.5	3.7	1.40625	6
2107	2010	Illescas	2021	9	1	2	11	Natacion	3	Individual	No contacto	Cerrado	4	3	16.4	70	80	5	95	90	10.5	50.4122	15.9	20	30	0.87234	10	3	32.8	132	18.8	8.4	25.5	24.4	74.3902	1.3	23.1	70.4268	9	1	0.9	3.5	3.6	1.07143	6
2108	2012	Illescas	2021	9	1	1	4	Tenis	2	Dividida	No contacto	Abierto	6	2	16	55	60	2.5	35	30	9	43.4666	22.1	70	70	0.935673	4	2	31.7	136	17.1	6.4	20.1	25.3	79.8107	1.4	23.9	75.3943	9.3	0.9	0.9	3.6	3.9	1.45312	6
2109	2013	Illescas	2021	11	1	1	11	Natacion	3	Individual	No contacto	Cerrado	9	8	24.2	90	80	6	70	70	11	49.6106	27.8	90	80	1.34444	7	2	39	147	18	7.7	19.7	31.3	80.2564	1.7	29.6	75.8974	11.7	1.3	1.3	4.5	4.6	1.51948	10
2110	2014	Illescas	2021	10	1	2	11	Natacion	3	Individual	No contacto	Cerrado	7	4	19.5	85	80	4.5	90	80	10	46.385	23.4	80	60	1.07143	7	2	38.3	145	18.2	8.2	21.5	30.1	78.5901	1.6	28.5	74.4125	11.8	1.2	1.2	4.5	4.9	1.43902	10
2111	2015	Illescas	2021	12	1	1	11	Natacion	3	Individual	No contacto	Cerrado	6	2	19.5	20	30	6.5	75	80	11	48.0522	29.8	90	50	1.14035	7	2	38.9	151	17.1	6	15.4	32.9	84.5758	1.8	31.1	79.9486	13.8	1.4	1.4	5.4	5.6	2.3	10
2112	2016	Illescas	2021	9	1	2	11	Natacion	3	Individual	No contacto	Cerrado	4	1	11.4	15	30	3	80	60	9.5	45.7818	13.7	10	20	0.647727	5	2	29.8	130	17.6	7.8	26.2	22	73.8255	1.2	20.8	69.7987	7.7	0.9	0.8	3	3	0.987179	6
2113	2019	Illescas	2021	9	1	2	11	Natacion	3	Individual	No contacto	Cerrado	5	2	12.4	25	40	4	90	80	10	48.097	19.4	50	60	0.837838	7	2	23.8	127	14.8	4.8	20.2	19	79.8319	1	18	75.6303	6.6	0.7	0.7	2.6	2.6	1.375	6
2114	2022	Illescas	2021	9	1	2	11	Natacion	3	Individual	No contacto	Cerrado	8	2	16.5	75	80	2	50	30	9	43.4666	15.4	20	30	0.774648	7	2	40.5	138	21.3	13.2	32.7	27.3	67.4074	1.4	25.9	63.9506	10.1	1.1	1.1	3.9	4	0.765152	6
2115	2024	Illescas	2021	9	1	2	11	Natacion	3	Individual	No contacto	Cerrado	7	3	13.3	35	40	3	80	60	9.5	45.7818	13.8	10	20	0.715054	5	2	34.9	137	18.6	10.4	29.9	24.5	70.2006	1.3	23.2	66.4756	9.2	0.9	0.9	3.6	3.8	0.884615	6
2116	2025	Illescas	2021	8	1	1	11	Natacion	3	Individual	No contacto	Cerrado	5	3	16.5	97	90	4	80	70	10	49.809	21.9	80	70	1.08553	4	2	26.5	132	15.2	4.4	16.7	22.1	83.3962	1.3	20.8	78.4906	7.8	0.8	0.8	3	3.2	1.77273	6
2117	2026	Illescas	2021	8	1	2	11	Natacion	3	Individual	No contacto	Cerrado	1	1	13	90	60	3	80	70	9.5	47.5706	16.1	40	30	0.872483	8	3	25.6	131	14.9	4.9	19.3	20.7	80.8594	1.1	19.6	76.5625	7.4	0.8	0.8	2.9	2.9	1.5102	6
2118	2028	Illescas	2021	8	1	1	11	Natacion	3	Individual	No contacto	Cerrado	1	1	17.9	90	90	2	40	30	9	45.3322	15.4	20	20	0.713147	6	2	49.1	140	25.1	20	40.8	29.1	59.2668	1.6	27.5	56.0081	12.1	1.2	1.1	4.9	4.9	0.605	6
2119	2030	Illescas	2021	11	1	1	11	Natacion	3	Individual	No contacto	Cerrado	1	2	15.7	15	20	4	45	40	10	44.673	11.1	5	10	0.562724	7	2	59.5	146	27.9	23.9	40.1	35.6	59.8319	1.9	33.7	56.6387	16.2	1.5	1.5	6.5	6.7	0.677824	10
2120	2032	Illescas	2021	8	1	1	11	Natacion	3	Individual	No contacto	Cerrado	2	3	13.3	40	50	6	90	95	11	54.2858	19.5	50	50	0.76	8	3	26.9	124	17.5	5.4	20.1	21.5	79.9257	1.2	20.3	75.4647	7.5	0.8	0.7	3	3	1.38889	6
2121	2033	Illescas	2021	12	1	1	11	Natacion	3	Individual	No contacto	Cerrado	3	1	18.7	15	30	6.5		80	11	48.0522	14.5	5	10	0.886256	9	3	46.9	149	21.1	12.5	26.6	34.4	73.3475	1.8	32.6	69.5096	14.1	1.3	1.3	5.6	5.9	1.128	10
2122	2034	Illescas	2021	13	2	1	12	Judo	4	Lucha	Contacto	Abierto	9	7	33.2	75	80	8	70	90	12	51.7386	37.1	99	90	1.7754	6	2	53.9	170	18.7	9.4	17.5	44.5	82.5603	2.3	42.2	78.2931	18.6	2	2	7.1	7.5	1.97872	10
2123	2035	Illescas	2021	8	1	2	11	Natacion	3	Individual	No contacto	Cerrado	3	2	14.5	90	80	3.5	85	80	9.5	47.5706	13.8	20	20	0.725	5	2	35.3	133	20	11.6	32.9	23.7	67.1388	1.2	22.5	63.7394	8.4	0.9	0.9	3.3	3.3	0.724138	6
2124	2036	Illescas	2021	11	1	2	11	Natacion	3	Individual	No contacto	Cerrado	9	2	26	95	95	6	95	90	11	49.6106	23.8	70	60	1.46893	9	3	40.9	152	17.7	8.7	21.2	32.2	78.7286	1.7	30.5	74.5721	12.2	1.3	1.2	4.7	5	1.4023	10
2125	2037	Illescas	2021	7	1	2	11	Natacion	3	Individual	No contacto	Cerrado	1	2	8.9	10	30	2	50	60	9	47.1978	17.2	60	70	0.574194	8	3	24.6	126	15.5	5.6	22.9	19	77.2358	1	18	73.1707	6.8	0.7	0.7	2.6	2.8	1.21429	6
2126	2038	Illescas	2021	9	1	1	11	Natacion	3	Individual	No contacto	Cerrado	4	2	14.1	30	40	3	50	40	9.5	45.7818	18.4	30	40	0.674641	3	1	39.3	137	20.9	11.7	29.7	27.6	70.229	1.5	26.1	66.4122	10.2	1	1	4.1	4.1	0.871795	6
2127	2039	Illescas	2021	11	1	2	11	Natacion	3	Individual	No contacto	Cerrado	4	3	22.2	70	80	6	95	90	11	49.6106	19.3	30	30	1.28324	8	3	44.4	160	17.3	8.4	18.9	36	81.0811	1.8	34.2	77.027	14.6	1.5	1.5	5.6	6	1.7381	10
2128	2040	Illescas	2021	8	1	2	11	Natacion	3	Individual	No contacto	Cerrado	5	2	11.3	45	40	4.5	90	90	10	49.809	20.4	80	70	0.680723	12	3	23.9	120	16.6	5	21	18.9	79.0795	1	17.9	74.8954	6.8	0.7	0.7	2.7	2.7	1.36	6
2129	2042	Illescas	2021	14	2	2	11	Natacion	3	Individual	No contacto	Cerrado	11	4	26.2	65	50	6	85	90	11	44.9354	26.8	70	40	1.31658	6	2	49.8	158	19.9	10	20.1	39.8	79.9197	2	37.8	75.9036	15.4	1.7	1.6	6	6.1	1.54	14
2130	2043	Illescas	2021	9	1	2	11	Natacion	3	Individual	No contacto	Cerrado	8	6	15.2	60	70	3.5	85	70	9.5	45.7818	16.1	30	30	0.663755	6	2	43	137	22.9	13.7	31.8	29.3	68.1395	1.5	27.8	64.6512	11.2	1.2	1.2	4.3	4.5	0.817518	6
2131	2045	Illescas	2021	11	1	1	11	Natacion	3	Individual	No contacto	Cerrado	6	2	16.6	25	30	2	15	10	9	39.7354	10.5	1	10	0.691667	8	3	51.1	146	24	21.5	42.1	29.6	57.9256	1.6	28	54.7945	12.2	1.2	1.2	4.9	4.9	0.567442	10
2132	2046	Illescas	2021	10	1	2	11	Natacion	3	Individual	No contacto	Cerrado	7	2	17.5	65	70	7	97	99	11.5	53.561	26.4	95	80	1.18243	4	2	30.3	143	14.8	6	19.9	24.3	80.198	1.3	23	75.9076	9.1	0.9	0.8	3.7	3.7	1.51667	10
2133	2047	Illescas	2021	12	1	1	11	Natacion	3	Individual	No contacto	Cerrado	8	1	24.1	65	60	5.5	55	60	10.5	45.5066	26.8	70	40	1.33149	7	2	43.4	155	18.1	6.5	14.9	36.9	85.023	1.9	35	80.6452	15.9	1.6	1.6	6.3	6.4	2.44615	10
2134	2048	Illescas	2021	12	1	2	11	Natacion	3	Individual	No contacto	Cerrado	8	13	27.7	90	90	5	75	80	10.5	45.5066	24.3	70	40	1.45789	10	3	45	154	19	11.1	24.7	33.9	75.3333	1.7	32.2	71.5556	13	1.3	1.2	5.1	5.4	1.17117	10
2135	2050	Illescas	2021	8	1	2	11	Natacion	3	Individual	No contacto	Cerrado	5	2	15	95	90	3	80	70	9.5	47.5706	16.7	40	40	0.717703	11	3	38.1	135	20.9	10.9	28.5	27.2	71.3911	1.4	25.8	67.7165	10.2	1.1	1.1	3.9	4.1	0.93578	6
2136	2052	Illescas	2021	7	1	1	11	Natacion	3	Individual	No contacto	Cerrado	1	2	16.6	95	95	4	85	80	10	51.521	23.4	95	100	0.897297	6	2	31.8	131	18.5	6.6	20.6	25.2	79.2453	1.4	23.8	74.8428	10.1	0.9	0.9	4.1	4.2	1.5303	6
2137	2053	Illescas	2021	11	1	2	11	Natacion	3	Individual	No contacto	Cerrado	7	2	15.7	20	30	3	60	40	9.5	42.2042	25.3	80	80	1.04667	7	2	34.6	152	15	7.6	22	27	78.0347	1.4	25.6	73.9884	10	1	1	3.9	4.1	1.31579	10
2138	2054	Illescas	2021	8	1	1	11	Natacion	3	Individual	No contacto	Cerrado	2	2	12.6	30	40	4.5	80	80	10	49.809	20.2	60	60	0.782123	6	2	26.4	128	16.11	5.1	19.5	21.3	80.6818	1.1	20.2	76.5152	8	0.8	0.9	3	3.3	1.56863	6
2139	2055	Illescas	2021	9	1	1	11	Natacion	3	Individual	No contacto	Cerrado	3	2	19.6	85	90	5.5	80	80	10.5	50.4122	21.1	60	60	1.15294	10	3	31.4	136	17	6.5	20.8	24.9	79.2994	1.4	23.5	74.8408	8.9	0.9	0.9	3.5	3.6	1.36923	6
2140	2056	Illescas	2021	11	1	1	11	Natacion	3	Individual	No contacto	Cerrado	1	1	16.7	25	30	2	15	10	9	39.7354	18.9	30	20	0.902703	11	3	37.3	142	18.5	7.4	19.8	29.9	80.1609	1.6	28.3	75.8713	12	1.1	1.1	4.9	4.9	1.62162	10
2141	2057	Illescas	2021	8	1	2	11	Natacion	3	Individual	No contacto	Cerrado	1	1	11.4	55	40	2	50	50	9	45.3322	15.8	30	30	0.730769	5	2	24.8	126	15.6	5.6	22.5	19.2	77.4194	1	18.2	73.3871	6.7	0.7	0.7	2.6	2.7	1.19643	6
2142	2059	Illescas	2021	13	2	2	11	Natacion	3	Individual	No contacto	Cerrado	3	2	29.5	80	90	4	50	60	10	41.249	23.2	50	30	1.49746	7	2	52.9	164	19.7	13	24.6	39.9	75.4253	2	37.9	71.6446	15.3	1.6	1.6	6	6.1	1.17692	10
2143	2060	Illescas	2021	10	1	1	11	Natacion	3	Individual	No contacto	Cerrado	1	2	23.6	95	95	3	45	30	9.5	43.993	16.3	20	10	1.04425	6	2	49.6	148	22.6	17.3	34.8	32.3	65.121	1.7	30.6	61.6935	13.3	1.2	1.2	5.4	5.5	0.768786	10
2144	2061	Illescas	2021	12	1	2	18	Voleibol	2	Dividida	No contacto	Abierto	1	4	23.2	65	60	1.5	10	10	8	32.7786	18.5	20	20	0.862454	11	3	67.2	158	26.9	23.2	34.5	44	65.4762	2.2	41.8	62.2024	17.2	1.9	1.8	6.6	6.9	0.741379	10
2145	2062	Illescas	2021	8	1	2	11	Natacion	3	Individual	No contacto	Cerrado	4	7	10.5	10	30	1.5	35	30	8	40.8554	14.9	30	20	0.46875	10	3	33.9	123	22.4	11.2	32.9	22.7	66.9617	1.2	21.5	63.4218	8.2	0.9	0.8	3.2	3.3	0.732143	6
2146	2063	Illescas	2021	8	1	2	7	Patinaje	3	Individual	No contacto	Cerrado	2	1	9.9	25	30	3.5	85	80	9.5	47.5706	17	40	40	0.792	7	2	19.6	125	12.5	3.3	16.7	16.3	83.1633	0.9	15.4	78.5714	5.6	0.6	0.6	2.2	2.2	1.69697	6
2147	2064	Illescas	2021	8	1	2	7	Patinaje	3	Individual	No contacto	Cerrado	1	1	9.3	25	20	3	80	70	9.5	47.5706	17.3	50	40	0.732283	4	2	19.6	124	12.7	3.5	18.1	16.11	82.1429	0.9	15.2	77.551	5.3	0.5	0.5	2.1	2.2	1.51429	6
2148	2065	Illescas	2021	10	1	2	11	Natacion	3	Individual	No contacto	Cerrado	4	1	18.1	75	70	5.5	95	90	10.5	48.777	28.6	99	90	1.28369	8	3	28.9	143	14.1	4.6	16	24.3	84.083	1.3	23	79.5848	9.2	1	1	3.5	3.7	2	10
2149	2066	Illescas	2021	14	2	2	7	Patinaje	3	Individual	No contacto	Cerrado	7	3	26.8	65	60	4.5	60	70	10	39.537	24.2	50	30	1.48889	7	2	48.5	164	18	9.1	18.8	39.4	81.2371	2	37.4	77.1134	15.1	1.6	1.6	5.8	6.1	1.65934	14
2150	2067	Illescas	2021	8	1	2	11	Natacion	3	Individual	No contacto	Cerrado	4	2	9.9	40	30	5	95	95	10.5	52.0474	16.7	40	40	0.697183	8	3	22.5	126	14.2	3.9	17.5	18.6	82.6667	1	17.6	78.2222	6.7	0.7	0.7	2.6	2.7	1.71795	6
2151	2068	Illescas	2021	10	1	2	11	Natacion	3	Individual	No contacto	Cerrado	6	2	18	75	70	4.5	90	80	10	46.385	20.3	50	40	0.957447	9	3	41.8	149	18.8	10	24	31.8	76.0766	1.6	30.2	72.2488	11.9	1.2	1.2	4.6	4.9	1.19	10
2152	2070	Illescas	2021	11	1	2	11	Natacion	3	Individual	No contacto	Cerrado	7	4	12.8	55	10	2	35	20	9	39.7354	18.1	20	30	0.563877	8	3	55.3	156	22.7	19.2	34.8	36.1	65.2803	1.9	34.2	61.8445	13.8	1.5	1.3	5.4	5.6	0.71875	10
2153	2071	Illescas	2021	11	1	2	11	Natacion	3	Individual	No contacto	Cerrado	3	12	19.7	55	60	3	60	40	9.5	42.2042	25.3	80	70	0.924883	10	3	43.6	143	21.3	10.9	24.9	32.7	75	1.7	31	71.1009	12.5	1.3	1.3	4.8	5.1	1.14679	10
2154	2072	Illescas	2021	14	2	1	11	Natacion	3	Individual	No contacto	Cerrado	1	2	27.5	30	30	6	35	50	11	44.9354	29.8	50	20	0.996377	9	3	70.6	160	27.6	18.3	25.9	52.3	74.0793	2.6	49.7	70.3966	23	2.5	2.4	8.9	9.2	1.25683	14
2155	2073	Illescas	2021	10	1	2	11	Natacion	3	Individual	No contacto	Cerrado	9	3	12.8	10	20	2	40	30	9	41.601	16.2	20	20	0.723164	6	2	35.7	142	17.7	10.1	28.2	25.6	71.7087	1.3	24.3	68.0672	9.1	1	1	3.5	3.6	0.90099	10
2156	2074	Illescas	2021	11	1	1	11	Natacion	3	Individual	No contacto	Cerrado	1	3	16.6	50	30	4	45	40	10	44.673	18.3	20	20	0.834171	9	3	43.5	148	19.9	12	27.5	31.5	72.4138	1.7	29.8	68.5057	12	1.3	1.2	4.7	4.8	1	10
2157	2075	Illescas	2021	9	1	2	4	Tenis	2	Dividida	No contacto	Abierto	3	2	13.1	30	40	2	45	30	9	43.4666	19	50	50	0.779762	5	2	33	140	16.8	7.7	23.3	25.3	76.6667	1.3	24	72.7273	8.9	1	1	3.4	3.5	1.15584	6
2158	2076	Illescas	2021	13	2	2	11	Natacion	3	Individual	No contacto	Cerrado	1	1	18.1	40	20	4	50	60	10	41.249	25.6	70	50	0.887255	6	2	50.3	157	20.4	12.4	24.6	37.9	75.3479	1.9	36	71.5706	14.6	1.5	1.4	5.7	6	1.17742	10
2159	2078	Illescas	2021	10	1	2	11	Natacion	3	Individual	No contacto	Cerrado	5	1	18.7	80	80	2.5	50	40	9	41.601	20.9	60	40	1.10651	9	3	37.5	149	16.9	8.2	21.9	29.3	78.1333	1.5	27.8	74.1333	11.1	1.2	1.2	4.3	4.4	1.35366	10
2160	2081	Illescas	2021	8	1	1	4	Tenis	2	Dividida	No contacto	Abierto	8	2	17.7	90	90	1	3	10	8	40.8554	8	1	10	0.716599	6	2	53.4	147	24.7	19.4	36.4	34	63.6704	1.8	32.2	60.2996	14.2	1.4	1.3	5.7	5.8	0.731959	6
2161	2084	Illescas	2021	8	1	1	11	Natacion	3	Individual	No contacto	Cerrado	7	2	13.9	40	60	2	40	30	9	45.3322	13.8	10	20	0.584034	5	2	40.9	131	23.8	14.2	34.6	26.7	65.2812	1.5	25.2	61.6137	10.5	1	1	4.3	4.2	0.739437	6
2162	2086	Illescas	2021	8	1	2	11	Natacion	3	Individual	No contacto	Cerrado	5	1	13.5	85	70	3.5	85	80	9.5	47.5706	20	70	60	0.918367	11	3	25.6	132	14.7	4.5	17.6	21.1	82.4219	1.1	20	78.125	8	0.9	0.9	3	3.2	1.77778	6
2163	2088	Illescas	2021	10	1	1	12	Judo	4	Lucha	Contacto	Abierto	4	2	14.4	45	30	1.5	10	10	8	36.817	14.8	10	10	0.610169	7	2	51.7	148	23.6	17.1	33	34.6	66.9246	1.8	32.8	63.4429	14.2	1.4	1.4	5.6	5.8	0.830409	10
2164	2090	Illescas	2021	13	2	2	11	Natacion	3	Individual	No contacto	Cerrado	9	1	24.9	50	60	4	50	60	10	41.249	25.4	70	50	1.11659	11	3	55.7	158	22.3	16.7	30	39	70.018	2	37	66.4273	14.8	1.6	1.5	5.8	5.9	0.886228	10
2165	2091	Illescas	2021	8	1	2	11	Natacion	3	Individual	No contacto	Cerrado	6	1	11.6	60	50	4	90	90	10	49.809	17.6	50	40	0.811189	10	3	23.1	127	14.3	4	17.3	19.1	82.684	1	18.1	78.355	7.1	0.7	0.7	2.8	2.9	1.775	6
2166	2092	Illescas	2021	10	1	2	11	Natacion	3	Individual	No contacto	Cerrado	8	1	24.2	97	95	4	85	70	10	46.385	26.5	95	80	1.26042	8	3	42	148	19.2	10	23.9	32	76.1905	1.6	30.4	72.381	12	1.2	1.2	4.7	4.9	1.2	10
2167	2093	Illescas	2021	14	2	1	11	Natacion	3	Individual	No contacto	Cerrado	4	4	38.6	95	80	7	50	70	11.5	47.6346	34.2	80	40	2.02094	6	2	65.5	185	19.1	11	16.8	54.5	83.2061	2.7	51.8	79.084	22.6	2.6	2.5	8.7	8.8	2.05455	14
2168	2094	Illescas	2021	10	1	1	11	Natacion	3	Individual	No contacto	Cerrado	4	1	16.6	45	50	3.5	50	40	9.5	43.993	22.5	60	50	0.902174	7	2	36.6	141	18.4	7.6	20.9	29	79.235	1.6	27.4	74.8634	11.1	1.1	1	4.4	4.6	1.46053	10
2169	2095	Illescas	2021	8	1	1	11	Natacion	3	Individual	No contacto	Cerrado	2	1	13.3	40	50	5	85	90	10.5	52.0474	20.3	60	60	0.852564	8	3	24.4	125	15.6	4.2	17.4	20.2	82.7869	1.2	19	77.8689	7.1	0.7	0.7	2.8	2.9	1.69048	6
2170	2096	Illescas	2021	10	1	1	11	Natacion	3	Individual	No contacto	Cerrado	2	1	20.1	80	80	3.5	50	40	9.5	43.993	19.5	40	30	1.19643	8	3	33.9	142	16.8	5.8	17.2	28.1	82.8909	1.5	26.6	78.4661	10.7	1.1	1.1	4.1	4.4	1.84483	10
2171	2097	Illescas	2021	11	1	1	11	Natacion	3	Individual	No contacto	Cerrado	2	1	17.5	35	40	3	30	30	9.5	42.2042	23.2	60	50	1.14379	6	2	31.7	144	15.3	5.2	16.4	26.5	83.5962	1.5	25	78.8644	9.7	1	0.9	3.8	4	1.86538	10
2172	2098	Illescas	2021	9	1	1	1	Futbol	1	Invasion	Contacto	Abierto	1	2	17.5	75	70	5	75	80	10.5	50.4122	23.9	80	80	0.897436	7	2	38.2	140	19.5	9.5	24.8	28.7	75.1309	1.6	27.1	70.9424	11	1.1	1	4.4	4.5	1.15789	6
2173	2099	Illescas	2021	9	1	1	11	Natacion	3	Individual	No contacto	Cerrado	2	1	11.5	25	20	1.5	20	10	8	38.8362	20.4	50	60	0.732484	4	2	25.8	128	15.7	7.9	30.6	17.9	69.3798	1.1	16.8	65.1163	5.9	0.7	0.6	2.4	2.2	0.746835	6
2174	2101	Illescas	2021	12	1	1	11	Natacion	3	Individual	No contacto	Cerrado	1	1	22.9	55	50	5	45	50	10.5	45.5066	25.2	60	30	1.00439	7	2	52.7	152	22.8	23	43.6	29.7	56.3567	1.6	28.1	53.3207	14	1.4	1.4	5	6.2	0.608696	10
2175	2102	Illescas	2021	9	1	1	11	Natacion	3	Individual	No contacto	Cerrado	1	1	12.6	20	30	2	30	20	9	43.4666	24.5	90	90	0.792453	10	3	26.8	130	15.9	4.7	17.5	22.1	82.4627	1.3	20.8	77.6119	7.6	0.8	0.8	2.9	3.1	1.61702	6
2176	2103	Illescas	2021	11	1	2	4	Tenis	2	Dividida	No contacto	Abierto	1	1	22.5	75	80	3	60	40	9.5	42.2042	29.7	99	100	1.26404	8	3	40.5	151	17.8	9.2	22.7	31.3	77.284	1.7	29.6	73.0864	12	1.2	1.2	4.7	4.9	1.30435	10
2177	2104	Illescas	2021	9	1	2	7	Patinaje	3	Individual	No contacto	Cerrado	3	4	13.4	30	50	4	90	80	10	48.097	18.1	40	60	0.792899	8	3	30.3	134	16.9	7.5	24.8	22.8	75.2475	1.2	21.6	71.2871	8.2	0.9	0.8	3.2	3.3	1.09333	6
2178	2107	Illescas	2021	7	1	2	13	Gimnasia ritmica	3	Individual	No contacto	Cerrado	4	4	12.8	50	90	2	50	60	9	47.1978	16.4	50	60	0.810127	5	2	25.9	128	15.8	4.9	19.1	21	81.0811	1.1	19.9	76.834	7.8	0.8	0.8	3	3.2	1.59184	6
2179	2108	Illescas	2021	7	1	1	12	Judo	4	Lucha	Contacto	Abierto	6	2	13.6	70	80	5	85	95	10.5	53.6826	19	60	70	0.804734	6	2	25.5	123	16.9	4.7	18.5	20.8	81.5686	1.2	19.6	76.8627	7.1	0.8	0.7	2.7	2.9	1.51064	6
2180	2109	Illescas	2021	10	1	2	11	Natacion	3	Individual	No contacto	Cerrado	7	6	15.4	50	50	6	97	95	11	51.169	22.1	70	50	0.836957	7	2	36	140	18.4	10.1	28.1	25.9	71.9444	1.3	24.6	68.3333	9.4	1	1	3.7	3.7	0.930693	10
2181	2110	Illescas	2021	10	1	2	11	Natacion	3	Individual	No contacto	Cerrado	9	2	19.6	85	80	5.5	95	90	10.5	48.777	28.7	99	90	1.30667	8	3	31.5	145	15	6.4	20.3	25.1	79.6825	1.3	23.8	75.5556	9.4	1	0.9	3.6	3.9	1.46875	10
2182	2111	Illescas	2021	14	2	1	11	Natacion	3	Individual	No contacto	Cerrado	2	2	39.3	80	80	8	70	80	12	50.3338	34.4	80	40	1.97487	7	2	59.5	173	19.9	10.1	17	49.4	83.0252	2.5	46.9	78.8235	20.6	2.4	2.4	7.8	8	2.0396	14
2183	2112	Illescas	2021	12	1	2	11	Natacion	3	Individual	No contacto	Cerrado	1	2	22.9	90	60	3	40	40	9.5	40.4154	26.2	80	50	0.874046	8	3	63.7	156	26.2	21.7	34.1	42	65.9341	2.1	39.9	62.6374	16.2	1.8	1.7	6.3	6.4	0.746544	10
2184	2113	Illescas	2021	7	1	1	4	Tenis	2	Dividida	No contacto	Abierto	1	3	10.4	25	40	4	85	80	10	51.521	26.3	99	100	0.693333	8	3	23.5	125	15	4.4	18.6	19.1	81.2766	1.1	18	76.5957	6.5	0.6	0.6	2.6	2.7	1.47727	6
2185	2114	Illescas	2021	7	1	2	13	Gimnasia ritmica	3	Individual	No contacto	Cerrado	3	2	9.3	10	40	4	97	95	10	51.521	16	50	60	0.516667	8	3	29	127	18	8.4	29.1	20.6	71.0345	1.1	19.5	67.2414	7.3	0.7	0.7	2.9	3	0.869048	6
2193	586	Los Yebenes2	2021	9	1	1	1	Futbol	1	Invasion	Contacto	Abierto	6	2	13	25	30	7	95	95	11.5	55.0426	25.4	90	90	0.828025	5	2	27	130	15.7	5.4	19.8	21.9	80.2	1.3	20.6	75.5	7.5	0.7	0.7	2.9	3.2	1.38889	6
2194	587	Los Yebenes2	2021	9	1	1	1	Futbol	1	Invasion	Contacto	Abierto	5	3	10	5	10	2.5	35	30	9	43.4666	15.9	20	30	0.588235	5	2	28	128	17	6.1	21.9	21.8	78.1	1.2	20.6	73.8	7.4	0.7	0.7	3	3	1.21311	6
2195	588	Los Yebenes2	2021	8	1	1	1	Futbol	1	Invasion	Contacto	Abierto	4	2	17	90	90	4	80	70	10	49.809	17	30	30	1.08974	8	3	38	134	15.6	12.1	31.7	26.1	68.3	1.4	24.7	64.7	10	1	1	3.9	4.1	0.826446	6
2196	589	Los Yebenes2	2021	8	1	1	1	Futbol	1	Invasion	Contacto	Abierto	3	4	12	30	40	3	60	50	9.5	47.5706	14.3	10	20	0.689655	7	2	31	134	17.4	7.1	22.8	24.1	77.2	1.4	22.7	72.8	8.5	0.9	0.8	3.4	3.4	1.19718	6
2197	590	Los Yebenes2	2021	8	1	1	1	Futbol	1	Invasion	Contacto	Abierto	3	5	13	40	50	6	90	95	11	54.2858	17.3	30	30	0.755814	6	2	30	131	17.2	6.1	20.7	23.5	79.4	1.3	22.2	75	8.5	0.8	0.8	3.4	3.5	1.39344	6
2198	592	Los Yebenes2	2021	8	1	1	1	Futbol	1	Invasion	Contacto	Abierto	4	6	12	15	40	3.5	60	60	9.5	47.5706	15.4	20	60	0.754717	8	3	24	123	15.9	5	20.8	19	79.2	1.1	17.9	74.6	6.2	0.6	0.6	2.5	2.5	1.24	6
2199	593	Los Yebenes2	2021	8	1	1	1	Futbol	1	Invasion	Contacto	Abierto	3	4	13	40	50	2.5	55	40	9	45.3322	14.1	10	20	0.797546	10	3	26	127	16.3	5.3	20.2	21	79.8	1.2	19.8	75.3	7.5	0.7	0.7	3	3.1	1.41509	6
2200	594	Los Yebenes2	2021	9	1	1	1	Futbol	1	Invasion	Contacto	Abierto	3	4	13	25	30	2.5	35	30	9	43.4666	21.3	60	50	0.577778	5	2	42	136	22.5	12.9	30.9	28.7	69	1.6	27.1	65.1	11.6	1.1	1	4.7	4.8	0.899225	6
2201	595	Los Yebenes2	2021	8	1	1	1	Futbol	1	Invasion	Contacto	Abierto	4	3	15	70	70	3.5	70	60	9.5	47.5706	21.4	70	60	0.903614	10	3	29	131	16.6	7.1	24.9	21.4	75.1	1.2	20.2	70.9	7.4	0.7	0.7	2.9	3.1	1.04225	6
2202	596	Los Yebenes2	2021	9	1	1	1	Futbol	1	Invasion	Contacto	Abierto	4	3	17	70	70	2	30	20	9	43.4666	21.4	60	60	0.982659	5	2	35	142	17.3	7.8	22.4	27	77.6	1.5	25.5	73.3	9.9	1	0.9	4	4	1.26923	6
2203	597	Los Yebenes2	2021	8	1	1	1	Futbol	1	Invasion	Contacto	Abierto	5	5	14	60	60	6	90	95	11	54.2858	16.6	30	30	0.703518	9	3	34	131	19.9	9.6	28.2	24.5	71.8	1.4	23.1	67.7	9.2	0.8	0.8	3.8	3.8	0.958333	6
2204	598	Los Yebenes2	2021	9	1	1	1	Futbol	1	Invasion	Contacto	Abierto	6	3	17	70	70	4.5	70	70	10	48.097	21.3	60	60	0.854271	8	3	36	134	19.9	9.2	25.8	26.6	74.3	1.5	25.1	70.1	10	1	0.9	4	4.1	1.08696	6
2205	601	Los Yebenes2	2021	8	1	1	1	Futbol	1	Invasion	Contacto	Abierto	2	5	17	90	90	3.5	70	60	9.5	47.5706	22.5	80	70	0.939227	10	3	35	139	18.1	7.7	22	27.3	78	1.5	25.8	73.7	11.2	1	0.9	4.6	4.7	1.45455	6
2206	602	Los Yebenes2	2021	8	1	1	1	Futbol	1	Invasion	Contacto	Abierto	3	6	10	5	20	3.5	70	60	9.5	47.5706	16.6	30	30	0.657895	8	3	23	124	15.2	2.9	12.3	20.5	87.6	1.2	19.3	82.5	4.9	0.4	0.3	2.1	2.1	1.68966	6
2207	604	Los Yebenes2	2021	10	1	1	1	Futbol	1	Invasion	Contacto	Abierto	4	5	20	85	80	5	75	70	10.5	48.777	22.8	70	50	1.11111	5	2	37	144	18	8.7	23.3	28.6	76.7	1.6	27	72.4	10.5	1.1	1	4.1	4.3	1.2069	10
2208	605	Los Yebenes2	2021	11	1	1	1	Futbol	1	Invasion	Contacto	Abierto	5	3	16	25	30	7.5	90	90	11.5	52.0794	18.8	30	20	1.05263	10	3	33	148	15.2	4.7	14.1	28.7	85.9	1.6	27.1	81.1	11.6	1.1	1.1	4.6	4.8	2.46809	10
2209	607	Los Yebenes2	2021	9	1	1	1	Futbol	1	Invasion	Contacto	Abierto	4	6	14	30	40	6	80	90	11	52.7274	27.2	95	100	0.843373	7	2	30	135	16.6	6.4	21.3	23.8	78.8	1.3	22.5	74.5	8.6	0.8	0.7	3.5	3.6	1.34375	6
2210	609	Los Yebenes2	2021	11	1	1	1	Futbol	1	Invasion	Contacto	Abierto	4	3	21	70	60	5.5	60	70	10.5	47.1418	15.4	10	10	0.950226	7	2	51	151	22.1	15.6	30.9	34.9	69.1	1.8	33.1	65.5	14.4	1.4	1.3	5.8	5.9	0.923077	10
2211	611	Los Yebenes2	2021	10	1	1	1	Futbol	1	Invasion	Contacto	Abierto	5	4	20	85	80	2	20	20	9	41.601	16.5	20	10	0.970874	6	2	38	135	20.6	10.7	28.5	26.8	71.5	1.5	25.3	67.5	10.1	1	1	4	4.1	0.943925	10
2212	613	Los Yebenes2	2021	10	1	1	1	Futbol	1	Invasion	Contacto	Abierto	5	3	13	10	20	5	75	70	10.5	48.777	20.7	50	30	0.734463	9	3	33	136	17.7	6.6	20.2	26.2	79.9	1.4	24.8	75.6	10.1	0.9	0.9	4.1	4.2	1.5303	10
2213	614	Los Yebenes2	2021	10	1	1	1	Futbol	1	Invasion	Contacto	Abierto	5	4	15	35	30	4	60	50	10	46.385	19.3	40	30	0.78534	6	2	42	149	19.1	12.2	28.8	30.2	71.2	1.6	28.6	67.5	11.6	1.1	1.1	4.6	4.8	0.95082	10
2214	617	Los Yebenes2	2021	14	2	1	3	Futbol sala	1	Invasion	Contacto	Abierto	6	2	33	60	50	5	30	40	10.5	42.2362	25.8	30	10	1.05431	8	3	78	158	31.3	26.2	33.5	52	66.5	2.6	49.4	63.2	23.1	2.5	2.4	9	9.2	0.881679	14
2215	619	Los Yebenes2	2021	14	2	1	3	Futbol sala	1	Invasion	Contacto	Abierto	6	2	29	35	30	6	35	50	11	44.9354	27.5	40	10	1.33028	8	3	49	150	21.8	9.6	19.6	39.5	80.4	2.1	37.4	76.2	16.2	1.7	1.7	6.2	6.6	1.6875	14
2216	620	Los Yebenes2	2021	14	2	1	3	Futbol sala	1	Invasion	Contacto	Abierto	6	2	45	97	90	5	30	40	10.5	42.2362	30	50	20	2.34375	8	3	57	173	19.2	7.9	13.7	49.5	86.2	2.5	47	81.9	21.4	2.3	2.4	8.2	8.5	2.70886	14
2217	621	Los Yebenes2	2021	14	2	1	3	Futbol sala	1	Invasion	Contacto	Abierto	5	2	45	97	90	6	35	50	11	44.9354	31.4	60	30	1.89076	6	2	64	164	23.8	13.3	20.8	50.6	79.2	2.6	48	75.1	21.4	2.5	2.5	8	8.4	1.60902	14
2218	623	Los Yebenes2	2021	14	2	1	3	Futbol sala	1	Invasion	Contacto	Abierto	8	2	41	90	90	6	35	50	11	44.9354	21.9	10	10	1.35762	6	2	83	166	30.2	24.5	29.5	58.6	70.5	2.9	55.7	67	25.4	2.8	2.8	9.8	10	1.03673	14
2219	624	Los Yebenes2	2021	15	2	1	1	Futbol	1	Invasion	Contacto	Abierto	5	5	33	25	30	10	70	90	13	54.481	36.5	80	50	1.88571	5	2	54	175	17.5	6.7	12.5	46.9	87.5	2.4	44.5	83	19.5	2.1	2.1	7.6	7.7	2.91045	14
2220	626	Los Yebenes2	2021	14	2	1	1	Futbol	1	Invasion	Contacto	Abierto	9	5	30	40	40	7	50	70	11.5	47.6346	22.1	10	10	1.39535	9	3	61	169	21.5	14.2	23.2	47.2	76.9	2.4	44.8	73	20	1.9	2	8	8.1	1.40845	14
2221	648	Los Yebenes2	2021	11	1	1	1	Futbol	1	Invasion	Contacto	Abierto	6	3	24	90	80	3	30	30	9.5	42.2042	16	10	10	0.90566	9	3	55	144	26.5	18.5	33.7	36.5	66.4	1.9	34.6	62.9	16	1.5	1.4	6.5	6.6	0.864865	10
2222	649	Los Yebenes2	2021	11	1	1	1	Futbol	1	Invasion	Contacto	Abierto	6	3	24	90	80	3	30	30	9.5	42.2042	16.9	20	20	1.09091	9	3	48	147	22	14.6	30.6	33	69.3	1.8	31.2	65.5	13.4	1.3	1.3	5.3	5.5	0.917808	10
2223	650	Los Yebenes2	2021	11	1	1	1	Futbol	1	Invasion	Contacto	Abierto	5	5	21	70	60	6	70	70	11	49.6106	23.8	70	50	1.09948	6	2	44	151	19.1	9.5	21.9	34.1	78.2	1.8	32.3	74.1	14.5	1.3	1.3	5.8	6.1	1.52632	10
2224	651	Los Yebenes2	2021	10	1	1	1	Futbol	1	Invasion	Contacto	Abierto	4	4	22	90	90	4	60	50	10	46.385	16.5	20	10	0.952381	10	3	49	146	23.1	15.9	32.2	33.4	67.7	1.8	31.6	64.1	13.8	1.3	1.3	5.6	5.6	0.867925	10
2225	652	Los Yebenes2	2021	10	1	1	1	Futbol	1	Invasion	Contacto	Abierto	6	4	16	45	40	5	70	70	10.5	48.777	18.9	30	20	0.737327	8	3	41	138	21.7	14.1	34.1	27.3	65.9	1.5	25.8	62.3	10.3	1	1	4.1	4.2	0.730496	10
2226	653	Los Yebenes2	2021	9	1	1	1	Futbol	1	Invasion	Contacto	Abierto	5	4	19	85	90	6.5	90	90	11	52.7274	23.1	80	80	1.22581	7	2	31	141	15.5	6.3	20.3	24.5	79.5	1.4	23.1	75	9	0.8	0.8	3.6	3.8	1.42857	6
2227	654	Los Yebenes2	2021	10	1	1	1	Futbol	1	Invasion	Contacto	Abierto	6	3	19	75	70	4.5	70	60	10	46.385	21.8	60	40	1.04972	7	2	38	145	18.1	8.2	21.4	29.9	78.5	1.6	28.3	74.3	11.6	1.2	1.1	4.6	4.7	1.41463	10
2228	655	Los Yebenes2	2021	11	1	1	1	Futbol	1	Invasion	Contacto	Abierto	5	5	19	55	50	2.5	20	20	9	39.7354	17.3	20	20	0.848214	4	2	55	156	22.4	18.2	33.4	36.3	66.6	1.9	34.4	63.1	15.3	1.4	1.4	6.2	6.3	0.840659	10
2229	656	Los Yebenes2	2021	11	1	1	1	Futbol	1	Invasion	Contacto	Abierto	8	3	13	10	10	5.5	60	70	10.5	47.1418	17.6	20	20	0.81761	7	2	32	141	15.9	6.4	20.2	25.3	79.8	1.4	23.9	75.4	9.2	0.9	0.8	3.7	3.8	1.4375	10
2230	657	Los Yebenes2	2021	12	1	1	1	Futbol	1	Invasion	Contacto	Abierto	8	4	24	65	60	5	45	50	10.5	45.5066	18.3	20	10	1.21212	4	2	52	162	19.8	13.1	25.2	38.8	74.8	2	36.8	70.9	15.7	1.5	1.5	6.2	6.5	1.19847	10
2231	658	Los Yebenes2	2021	13	2	1	1	Futbol	1	Invasion	Contacto	Abierto	8	3	24	40	30	5	40	50	10.5	43.8714	24.3	30	50	1.01266	9	3	58	156	23.7	14.7	25.6	42.9	74.5	2.2	40.7	70.7	18.1	1.9	1.8	7.1	7.3	1.23129	10
2232	659	Los Yebenes2	2021	11	1	1	1	Futbol	1	Invasion	Contacto	Abierto	7	6	22	80	70	7.5	90	90	11.5	52.0794	21	40	40	1.26437	8	3	38	147	17.4	7.6	20.2	30.1	79.8	1.6	28.5	75.6	11.9	1.1	1.1	4.7	5	1.56579	10
2233	660	Los Yebenes2	2021	13	2	1	1	Futbol	1	Invasion	Contacto	Abierto	8	4	23	35	30	8	70	90	12	51.7386	29.8	70	50	1.4557	7	2	40	158	15.8	6.3	16	33.2	84.1	1.8	31.4	79.5	12.9	1.3	1.3	5	5.3	2.04762	10
2234	662	Los Yebenes2	2021	12	1	1	1	Futbol	1	Invasion	Contacto	Abierto	6	3	20	65	30	3.5	40	30	9.5	40.4154	16	5	10	0.925926	5	2	47	148	21.6	13.1	27.6	34.3	72.4	1.8	32.5	68.6	13.8	1.4	1.3	5.5	5.6	1.05344	10
2236	665	Los Yebenes2	2021	13	2	1	1	Futbol	1	Invasion	Contacto	Abierto	8	5	23	35	30	8	70	90	12	51.7386	28.1	60	40	1.12745	8	3	54	162	20.4	12.8	24	40.7	76.1	2.1	38.6	72.1	16.6	1.7	1.6	6.5	6.8	1.29688	10
2237	666	Los Yebenes2	2021	12	1	1	1	Futbol	1	Invasion	Contacto	Abierto	8	4	28	85	80	6.5	75	80	11	48.0522	23.8	50	20	1.49733	6	2	56	173	18.7	10.9	19.4	45.2	80.6	2.3	42.9	76.5	19.3	2	1.9	7.5	7.9	1.77064	10
2238	667	Los Yebenes2	2021	12	1	1	1	Futbol	1	Invasion	Contacto	Abierto	9	6	28	85	80	3	20	20	9.5	40.4154	21.5	30	20	1.00358	4	2	79	168	27.9	26	33.1	52.7	67	2.7	50	63.5	24.7	2.3	2.3	9.9	10.2	0.95	10
2239	668	Los Yebenes2	2021	13	2	1	1	Futbol	1	Invasion	Contacto	Abierto	10	4	27	50	50	6.5	60	70	11	46.4938	31.3	80	60	1.57895	8	3	48	168	17.1	7.7	16	40.6	84.1	2.1	38.5	79.7	16.7	1.7	1.7	6.5	6.8	2.16883	10
2240	669	Los Yebenes2	2021	12	1	1	1	Futbol	1	Invasion	Contacto	Abierto	8	7	34	97	95	9	95	95	12.5	55.689	23.6	50	20	1.69154	7	2	57	168	20.1	10.7	18.9	45.9	81.1	2.4	43.5	76.9	20.5	2	2	8.1	8.4	1.91589	10
2241	670	Los Yebenes2	2021	13	2	1	1	Futbol	1	Invasion	Contacto	Abierto	3	4	21	20	20	6.5	60	70	11	46.4938	25.1	40	30	1.25	5	2	43	159	16.8	7	16.5	35.5	83.5	1.9	33.6	79.1	14.2	1.5	1.4	5.6	5.7	2.02857	10
2242	671	Los Yebenes2	2021	12	1	1	1	Futbol	1	Invasion	Contacto	Abierto	8	4	17	15	20	6	65	70	11	48.0522	22.5	40	20	0.982659	4	2	38	149	17.3	7.4	19.2	30.9	80.7	1.7	29.2	76.2	11.9	1.2	1.1	4.7	4.9	1.60811	10
2243	672	Los Yebenes2	2021	13	2	1	1	Futbol	1	Invasion	Contacto	Abierto	6	4	23	35	30	6	55	60	11	46.4938	23.9	30	20	1.11111	2	1	51	157	20.7	11.7	23	39.3	77.1	2.1	37.2	72.9	15.9	1.7	1.6	6.1	6.5	1.35897	10
2244	676	Los Yebenes2	2021	12	1	1	1	Futbol	1	Invasion	Contacto	Abierto	8	6	23	60	50	6	65	70	11	48.0522	22.8	40	20	1.07981	7	2	49	152	21.3	12.6	25.7	36.6	74.4	1.9	34.7	70.5	15.1	1.5	1.5	6	6.1	1.19841	10
2245	678	Los Yebenes2	2021	13	2	1	1	Futbol	1	Invasion	Contacto	Abierto	7	5	39	90	95	8	70	90	12	51.7386	27.1	50	40	1.57895	5	2	72	171	24.7	16.8	23.3	55.3	76.7	2.8	52.5	72.8	24	2.6	2.4	9.4	9.6	1.42857	10
2246	680	Los Yebenes2	2021	15	2	1	1	Futbol	1	Invasion	Contacto	Abierto	8	5	22	5	5	6	25	50	11	43.377	22.7	10	10	0.969163	7	2	61	164	22.7	16.2	26.5	44.8	73.4	2.3	42.5	69.7	18.1	1.9	2	7	7.2	1.11728	14
2247	682	Los Yebenes2	2021	14	2	1	1	Futbol	1	Invasion	Contacto	Abierto	4	3	29	35	30	4	15	30	10	39.537	15.8	1	10	1.12403	8	3	65	159	25.8	23.6	36.1	41.7	63.9	2.2	39.5	60.5	17.5	1.7	1.8	7	7	0.741525	14
2248	687	Los Yebenes2	2021	16	2	1	1	Futbol	1	Invasion	Contacto	Abierto	1	2	50	90	80	11.5	97	99	13.5	56.0826	31.7	40	10	2.1645	3	1	64	167	23.1	11.6	18	52.7	82	2.7	50	77.8	22.5	2.5	2.6	8.5	8.9	1.93966	14
2249	694	Los Yebenes2	2021	15	2	1	1	Futbol	1	Invasion	Contacto	Abierto	10	5	28	10	20	8.5	50	80	12	48.929	33.9	60	30	1.22807	6	2	55	156	22.8	14.8	26.7	40.6	73.3	2.1	38.5	69.5	16.2	1.6	1.6	6.4	6.6	1.09459	14
2250	695	Los Yebenes2	2021	14	2	1	1	Futbol	1	Invasion	Contacto	Abierto	10	5	23	10	10	2	3	5	9	34.1386	18.3	5	10	0.836364	5	2	61	149	27.5	20.9	34.2	40.2	65.8	2.1	38.1	62.4	16.5	1.8	1.7	6.5	6.5	0.789474	14
2251	697	Los Yebenes2	2021	14	2	1	1	Futbol	1	Invasion	Contacto	Abierto	4	5	29	35	30	6	35	50	11	44.9354	29.7	50	20	1.39423	9	3	51	156	20.8	8.7	17.1	41.9	82.8	2.2	39.7	78.5	17.6	1.8	1.8	6.9	7.1	2.02299	14
2252	700	Los Yebenes2	2021	14	2	1	1	Futbol	1	Invasion	Contacto	Abierto	10	5	45	97	90	7.5	65	70	11.5	47.6346	39.3	95	60	1.66052	6	2	80	172	27.1	22.5	28	57.7	71.9	2.9	54.8	68.3	25	2.6	2.7	9.8	9.9	1.11111	14
2253	702	Los Yebenes2	2021	15	2	1	1	Futbol	1	Invasion	Contacto	Abierto	9	2	31	45	30	9	75	90	12.5	51.705	36.8	80	50	1.71271	6	2	47	161	18.1	7.3	15.7	39.5	84.4	2.1	37.4	79.9	15.8	1.6	1.7	6.1	6.4	2.16438	14
2254	706	Los Yebenes2	2021	8	1	1	3	Futbol sala	1	Invasion	Contacto	Abierto	3	2	12	20	40	2	40	30	9	45.3322	21.9	80	70	0.591133	7	2	32	126	20.3	9.2	28.7	23	71.4	1.3	21.7	67.4	8.2	0.7	0.7	3.3	3.5	0.891304	6
2255	707	Los Yebenes2	2021	8	1	1	4	Tenis	2	Dividida	No contacto	Abierto	2	2	15	70	70	7	95	99	11.5	56.5242	20.3	60	60	0.819672	3	1	32	133	18.3	7.4	22.7	25	77.2	1.4	23.6	72.8	9.4	0.9	0.9	3.8	3.8	1.27027	6
2256	709	Los Yebenes2	2021	11	1	1	1	Futbol	1	Invasion	Contacto	Abierto	1	3	15	15	20	6.5	75	80	11	49.6106	28.6	90	80	1.00671	7	2	28	137	14.9	4.2	14.9	23.8	85	1.3	22.5	80.4	8.4	0.9	0.9	3.2	3.4	2	10
2257	710	Los Yebenes2	2021	10	1	1	1	Futbol	1	Invasion	Contacto	Abierto	5	3	19	75	70	6.5	90	90	11	51.169	22.7	70	50	1.16564	9	2	34	144	16.3	5.2	15.4	28.7	84.7	1.6	27.1	79.9	11.5	1	2.6	3.8	4.1	2.21154	10
2258	712	Los Yebenes2	2021	12	1	1	1	Futbol	1	Invasion	Contacto	Abierto	4	4	23	60	50	1.5	3	5	8	32.7786	15.6	5	10	0.877863	6	2	65	157	26.2	30.3	46.8	34.4	53.2	1.8	32.6	50.4	16	1.5	1.5	6.5	6.5	0.528053	10
2259	713	Los Yebenes2	2021	11	1	1	3	Futbol sala	1	Invasion	Contacto	Abierto	6	2	15	15	20	3	30	30	9.5	42.2042	25.2	80	60	0.857143	6	2	39	150	17.5	9.1	23.1	30.3	76.9	1.6	28.7	72.8	11.4	1.1	1.1	4.6	4.6	1.25275	10
2260	714	Los Yebenes2	2021	11	1	1	1	Futbol	1	Invasion	Contacto	Abierto	1	3	19	55	50	2.5	20	20	9	39.7354	23.3	60	50	0.833333	2	1	49	147	22.8	15.6	31.6	33.7	68.4	1.8	31.9	64.7	14.1	1.3	1.3	5.7	5.8	0.903846	10
2261	717	Los Yebenes2	2021	10	1	1	1	Futbol	1	Invasion	Contacto	Abierto	4	2	18	60	60	4	60	50	10	46.385	15.8	20	10	0.807175	11	3	48	146	22.3	12.5	26.3	35	73.7	1.9	33.1	69.7	15	1.4	1.4	6.1	6.1	1.2	10
2262	726	Los Yebenes2	2021	13	2	1	1	Futbol	1	Invasion	Contacto	Abierto	7	4	24	40	30	6.5	60	70	11	46.4938	27.7	60	40	1.07143	5	2	53	154	22.4	11.8	22.3	41.3	77.8	2.1	39.2	73.8	17.1	1.9	1.8	6.5	6.9	1.44915	10
2263	729	Los Yebenes2	2021	12	1	1	1	Futbol	1	Invasion	Contacto	Abierto	7	4	21	50	40	8	90	90	12	53.1434	25.4	60	30	1.2963	4	2	46	168	16.2	7.8	17	38	83	2	36	78.6	15.6	1.6	1.5	6.2	6.3	2	10
2264	730	Los Yebenes2	2021	13	2	1	1	Futbol	1	Invasion	Contacto	Abierto	6	4	26	45	40	3.5	10	20	9.5	38.6266	19.3	10	10	0.962963	9	3	67	157	27	25.8	38.7	40.8	61.3	2.1	38.7	58.1	18.2	1.8	1.7	7.2	7.5	0.705426	10
2265	731	Los Yebenes2	2021	13	2	1	3	Futbol sala	1	Invasion	Contacto	Abierto	7	4	37	85	90	10	90	99	13	56.9834	33	90	70	1.81373	5	2	53	161	20.4	9.7	18.4	43.1	81.6	2.2	40.9	77.5	18.5	1.9	1.9	7.3	7.4	1.90722	10
2266	732	Los Yebenes2	2021	13	2	1	1	Futbol	1	Invasion	Contacto	Abierto	1	4	30	65	70	8	70	90	12	51.7386	23.3	30	20	1.54639	8	3	47	156	19.4	9.1	19.3	38	80.7	2	36	76.4	15.5	1.6	1.6	5.9	6.4	1.7033	10
2267	733	Los Yebenes2	2021	12	1	1	17	Ciclismo	3	Individual	No contacto	Abierto	2	3	23	60	50	9	95	95	12.5	55.689	27.9	80	40	1.36095	5	2	38	150	16.9	7.5	19.7	30.5	80.3	1.6	28.9	76.1	11.4	1.2	1.1	4.4	4.7	1.52	10
2268	742	Los Yebenes2	2021	14	2	2	8	Atletismo	3	Individual	No contacto	Cerrado	1	2	12	80	1	2	50	20	9	34.1386	13.9	5	20	0.478088	3	1	44	132	25.1	17.5	40	26.3	60	1.4	24.9	56.8	10.5	1.1	1	4.2	4.2	0.6	14
2269	744	Los Yebenes2	2021	11	1	2	8	Atletismo	3	Individual	No contacto	Cerrado	1	2	13	40	10	4	18	60	10	44.673	20.6	40	70	0.742857	5	2	28	127	17.5	7.4	26.4	20.8	73.8	1.1	19.7	69.9	7.4	0.7	0.7	3	3	1	10
2270	745	Los Yebenes2	2021	13	2	1	17	Ciclismo	3	Individual	No contacto	Abierto	1	3	21	20	20	5	40	50	10.5	43.8714	22.7	20	20	1.07143	5	2	42	147	19.6	10.6	24.9	31.8	75	1.7	30.1	71	12.2	1.2	1.2	4.8	5	1.15094	10
2271	746	Los Yebenes2	2021	10	1	2	14	Baile	3	Individual	No contacto	Cerrado	4	1	14	30	30	6	97	95	11	51.169	22.8	70	60	0.606061	7	2	27	141	23.1	5.7	21	21.5	79	1.1	20.4	75	7.4	0.8	0.7	3	2.9	1.29825	10
2272	747	Los Yebenes2	2021	8	1	2	14	Baile	3	Individual	No contacto	Cerrado	3	1	15	95	90	3	80	70	9.5	47.5706	20.5	80	70	0.961538	10	3	28	134	15.6	6.3	22.5	21.7	77.5	1.1	20.6	73.6	7.6	0.8	0.8	3	3	1.20635	6
2273	749	Los Yebenes2	2021	8	1	2	14	Baile	3	Individual	No contacto	Cerrado	2	2	8	15	10	1.5	35	30	8	40.8554	17.2	50	40	0.540541	5	2	21	119	14.8	5.1	24.4	15.9	75.7	0.9	15	71.4	5	0.5	0.5	2	2	0.980392	6
2274	750	Los Yebenes2	2021	8	1	2	14	Baile	3	Individual	No contacto	Cerrado	3	1	12	75	50	1.5	35	30	8	40.8554	18.1	60	50	0.634921	6	2	31	128	18.9	9.1	29.4	21.9	70.6	1.2	20.7	66.8	7.7	0.9	0.8	3	3	0.846154	6
2275	755	Los Yebenes2	2021	11	1	2	14	Baile	3	Individual	No contacto	Cerrado	7	1	23	85	80	3.5	70	50	9.5	42.2042	23.8	70	70	1.11111	7	2	40	155	20.7	8.4	21.1	31.6	79	1.6	30	75	12.1	1.2	1.2	4.7	5	1.44048	10
2276	756	Los Yebenes2	2021	14	2	2	14	Baile	3	Individual	No contacto	Cerrado	2	1	26	65	50	4.5	60	70	10	39.537	22.9	40	20	1.37566	7	2	47	152	18.9	10.2	21.8	36.4	78.1	1.9	34.5	74	14	1.4	1.4	5.6	5.6	1.37255	14
2277	759	Los Yebenes2	2021	9	1	2	14	Baile	3	Individual	No contacto	Cerrado	6	1	12	25	30	3	80	60	9.5	45.7818	20.6	70	70	0.618557	9	3	27	137	19.4	6.3	23.1	21.1	77	1.1	20	73	7.1	0.8	0.7	2.8	2.8	1.12698	6
2278	761	Los Yebenes2	2021	9	1	2	13	Gimnasia ritmica	3	Individual	No contacto	Cerrado	3	5	21	97	95	4	90	80	10	48.097	24.5	90	90	1.12299	10	3	37	141	18.7	9.4	25.4	27.8	74.7	1.4	26.4	71	10.4	1.1	1.1	4	4.2	1.10638	6
2279	762	Los Yebenes2	2021	10	1	2	14	Baile	3	Individual	No contacto	Cerrado	7	1	15	50	40	2.5	55	40	9	41.601	16.6	20	30	0.625	5	2	36	134	24	11.1	30.9	24.7	69	1.3	23.4	65.4	8.7	1	0.9	3.4	3.4	0.783784	10
2280	764	Los Yebenes2	2021	9	1	2	14	Baile	3	Individual	No contacto	Cerrado	6	1	12	25	30	5	95	90	10.5	50.4122	15.1	20	30	0.769231	5	2	24	132	15.6	6.1	25.4	17.9	74.6	1	16.9	70.4	5.6	0.6	0.6	2.3	2.1	0.918033	6
2281	767	Los Yebenes2	2021	13	2	2	14	Baile	3	Individual	No contacto	Cerrado	3	1	19	15	20	7.5	90	95	11.5	49.1162	22.2	40	30	1.13772	6	2	34	138	16.7	7.9	23.3	26.1	76.8	1.4	24.7	72.6	9.7	1	0.9	3.9	3.9	1.22785	10
2282	768	Los Yebenes2	2021	9	1	1	10	Karate	4	Lucha	Contacto	Abierto	1	2	16	50	60	2	30	20	9	43.4666	14.8	10	20	0.837696	5	2	39	142	19.1	10.2	26.5	28.3	73.5	1.5	26.8	69.6	10.7	1	1	4.3	4.4	1.04902	6
2283	770	Los Yebenes2	2021	9	1	1	3	Futbol sala	1	Invasion	Contacto	Abierto	2	4	14	30	40	1.5	20	10	8	38.8362	24.6	90	80	0.782123	5	2	30	130	17.9	6.5	21.5	23.8	78.5	1.3	22.5	74.3	8.8	0.8	0.7	3.7	3.6	1.35385	6
2284	772	Los Yebenes2	2021	11	1	2	18	Voleibol	2	Dividida	No contacto	Abierto	7	1	26	95	95	4.5	85	70	10	44.673	23.5	70	60	1.73333	5	2	44	149	15	10.1	23.2	33.4	76.8	1.7	31.7	72.9	13	1.3	1.3	5.1	5.3	1.28713	10
2285	773	Los Yebenes2	2021	11	1	2	14	Baile	3	Individual	No contacto	Cerrado	2	1	17	35	40	5.5	90	90	10.5	47.1418	22.2	60	50	1.14094	6	2	40	147	14.9	9.8	24.8	29.7	75.2	1.5	28.2	71.4	11.2	1.2	1.2	4.3	4.5	1.14286	10
2286	774	Los Yebenes2	2021	10	1	2	14	Baile	3	Individual	No contacto	Cerrado	6	1	16	60	50	2.5	55	40	9	41.601	21.5	60	50	0.864865	7	2	44	142	18.5	13.7	31.3	30.2	68.8	1.6	28.6	65.1	11.4	1.2	1.2	4.5	4.5	0.832117	10
2287	775	Los Yebenes2	2021	10	1	2	18	Voleibol	2	Dividida	No contacto	Abierto	3	5	14	30	30	2	40	30	9	41.601	14.6	10	10	0.57377	7	2	41	130	24.4	16.3	39.4	25	60.5	1.3	23.7	57.4	9.3	1.1	0.9	3.7	3.6	0.570552	10
2288	782	Los Yebenes2	2021	9	1	2	14	Baile	3	Individual	No contacto	Cerrado	6	1	13	40	40	3.5	85	70	9.5	45.7818	25.2	95	100	0.496183	8	3	28	140	26.2	5.4	19.5	22.4	80.6	1.2	21.2	76.3	7.9	0.9	0.8	3	3.2	1.46296	6
2289	785	Los Yebenes2	2021	10	1	2	14	Baile	3	Individual	No contacto	Cerrado	6	2	18	75	70	4.5	90	80	10	46.385	20.7	60	40	1.13208	5	2	35	145	15.9	9.6	27.3	25.5	72.6	1.3	24.2	68.9	8.9	1	0.9	3.5	3.5	0.927083	10
2290	786	Los Yebenes2	2021	10	1	2	14	Baile	3	Individual	No contacto	Cerrado	7	2	17	65	60	3.5	75	60	9.5	43.993	20.5	50	40	0.934066	8	3	33	144	18.2	9	27.3	24.1	72.8	1.3	22.8	68.9	8.4	0.9	0.8	3.3	3.4	0.933333	10
2291	792	Los Yebenes2	2021	13	2	2	18	Voleibol	2	Dividida	No contacto	Abierto	7	2	21	25	30	3.5	40	50	9.5	38.6266	14.9	5	10	0.789474	8	3	62	153	26.6	22.6	36.3	39.7	63.7	2	37.7	60.5	15.7	1.6	1.5	6.2	6.4	0.69469	10
2292	793	Los Yebenes2	2021	13	2	2	14	Baile	3	Individual	No contacto	Cerrado	7	2	20	20	20	6.5	85	90	11	46.4938	22.8	50	30	1.18343	9	3	40	156	16.9	8.9	22	31.5	78	1.6	29.9	74	11.6	1.2	1.2	4.5	4.7	1.30337	10
2293	797	Los Yebenes2	2021	13	2	2	14	Baile	3	Individual	No contacto	Cerrado	8	2	26	70	70	4.5	60	70	10	41.249	20.2	30	20	1.06557	7	2	64	156	24.4	22.1	34.6	41.7	65.4	2.1	39.6	62.1	16.6	1.7	1.6	6.5	6.8	0.751131	10
2295	803	Los Yebenes2	2021	11	1	2	8	Atletismo	3	Individual	No contacto	Cerrado	2	2	23	85	80	2.5	50	30	9	39.7354	13	5	10	0.987124	8	3	58	157	23.3	17.5	30.4	40	69.6	2	38	66.1	15.6	1.6	1.6	6	6.4	0.891429	10
2296	805	Los Yebenes2	2021	11	1	2	14	Baile	3	Individual	No contacto	Cerrado	7	2	22	75	80	2.5	50	30	9	39.7354	24.8	80	70	1.00917	10	3	48	144	21.8	13.3	27.8	34.6	72.2	1.8	32.8	68.5	13.6	1.4	1.3	5.4	5.5	1.02256	10
2297	806	Los Yebenes2	2021	10	1	2	14	Baile	3	Individual	No contacto	Cerrado	7	2	20	90	80	5.5	95	90	10.5	48.777	25.6	90	80	1.20482	9	3	36	142	16.6	8.1	22.3	28.2	77.7	1.5	26.7	73.6	10.8	1.1	1.1	4.2	4.4	1.33333	10
2298	807	Los Yebenes2	2021	13	2	2	14	Baile	3	Individual	No contacto	Cerrado	3	2	26	70	70	7.5	90	95	11.5	49.1162	27.8	80	60	1.89781	9	3	41	153	13.7	9.5	22.9	31.8	77	1.6	30.2	73.1	11.7	1.2	1.2	4.6	4.7	1.23158	10
2299	808	Los Yebenes2	2021	11	1	2	14	Baile	3	Individual	No contacto	Cerrado	5	1	18	50	40	4	75	60	10	44.673	17.2	20	20	1.02857	8	3	43	148	17.5	12	28.1	30.6	71.8	1.6	29	68.1	11.6	1.2	1.1	4.6	4.7	0.966667	10
2300	809	Los Yebenes2	2021	8	1	2	14	Baile	3	Individual	No contacto	Cerrado	3	1	12	80	50	3	80	70	9.5	47.5706	13.5	20	20	0.652174	9	3	30	127	18.4	7.3	24.7	22.4	75.4	1.2	21.2	71.4	8	0.9	0.8	3.1	3.2	1.09589	6
2301	812	Los Yebenes2	2021	8	1	2	14	Baile	3	Individual	No contacto	Cerrado	4	5	14	90	80	3.5	85	80	9.5	47.5706	21.7	90	80	0.642202	9	3	21	120	21.8	3.9	18.9	16.6	81	0.9	15.7	76.6	5.8	0.6	0.5	2.3	2.4	1.48718	6
2302	814	Los Yebenes2	2021	14	2	1	10	Karate	4	Lucha	Contacto	Abierto	10	8	42	95	90	9	75	90	12.5	53.033	44.7	100	80	2.14286	9	3	53	164	19.6	8.3	15.8	44.4	84.3	2.3	42.1	79.9	18.3	2.1	2.1	6.9	7.2	2.20482	14
2303	816	Los Yebenes2	2021	11	1	2	14	Baile	3	Individual	No contacto	Cerrado	5	1	19	55	50	4.5	80	70	10	44.673	20.1	40	40	0.848214	6	2	36	141	22.4	7.2	20.3	28.4	79.8	1.5	26.9	75.6	11.1	1.2	1.2	4.2	4.5	1.54167	10
2304	817	Los Yebenes2	2021	11	1	2	14	Baile	3	Individual	No contacto	Cerrado	7	1	24	90	90	3	60	40	9.5	42.2042	25.9	90	80	1.24352	7	2	44	157	19.3	9.9	22.6	34.1	77.5	1.8	32.3	73.4	12.8	1.4	1.3	5	5.1	1.29293	10
2305	819	Los Yebenes2	2021	11	1	2	14	Baile	3	Individual	No contacto	Cerrado	6	1	18	50	40	4.5	80	70	10	44.673	17.9	20	30	1.125	9	3	36	148	16	7.8	21.6	28.1	78.3	1.5	26.6	74.1	10.9	1.1	1.1	4.3	4.4	1.39744	10
2306	822	Los Yebenes2	2021	9	1	2	10	Karate	4	Lucha	Contacto	Abierto	3	4	13	40	40	2.5	65	50	9	43.4666	24.7	95	90	0.769231	8	3	28	129	16.9	6.3	22.5	21.8	77.6	1.1	20.7	73.7	7.9	0.8	0.8	3.1	3.2	1.25397	6
2307	824	Los Yebenes2	2021	8	1	1	10	Karate	4	Lucha	Contacto	Abierto	1	2	15	70	70	2	40	30	9	45.3322	18	40	40	0.707547	7	2	42	140	21.2	13.4	32.2	28.1	67.7	1.5	26.6	64.1	10.8	1.1	1	4.4	4.3	0.80597	6
2308	825	Los Yebenes2	2021	8	1	1	10	Karate	4	Lucha	Contacto	Abierto	3	4	13	40	50	4	80	70	10	49.809	21.4	70	60	0.81761	4	2	26	128	15.9	4.4	16.8	21.6	83.1	1.2	20.4	78.5	7.8	0.8	0.7	3.1	3.2	1.77273	6
2309	826	Los Yebenes2	2021	11	1	2	10	Karate	4	Lucha	Contacto	Abierto	4	2	17	35	40	2.5	50	30	9	39.7354	27.4	90	90	0.858586	7	2	36	148	19.8	7.1	19.6	29.1	80.4	1.5	27.6	76.2	11.1	1.2	1.2	4.3	4.4	1.56338	10
2310	827	Los Yebenes2	2021	11	1	2	14	Baile	3	Individual	No contacto	Cerrado	6	1	20	60	60	2.5	50	30	9	39.7354	23.4	70	60	1.13636	8	3	50	151	17.6	14	27.8	36.3	72.2	1.9	34.4	68.4	14.3	1.4	1.4	5.5	6	1.02143	10
2311	830	Los Yebenes2	2021	15	2	1	1	Futbol	1	Invasion	Contacto	Abierto	11	5	43	80	70	7.5	35	70	11.5	46.153	37.8	80	50	2.22798	2	1	56	170	19.3	7.6	13.6	48.2	86.4	2.5	45.7	81.9	20.1	2.3	2.3	7.7	7.8	2.64474	14
2312	831	Los Yebenes2	2021	11	1	1	1	Futbol	1	Invasion	Contacto	Abierto	8	3	20	65	50	5	55	60	10.5	47.1418	19.6	30	30	1.36054	6	2	31	146	14.7	4.5	14.5	26.8	85.6	1.5	25.3	80.8	10.2	1	1	4	4.2	2.26667	10
2313	832	Los Yebenes2	2021	12	1	1	1	Futbol	1	Invasion	Contacto	Abierto	2	5	23	60	50	3	20	20	9.5	40.4154	23.7	50	20	1.06977	8	3	51	154	21.5	16.9	33.1	34.2	66.9	1.8	32.4	63.4	14	1.3	1.3	5.6	5.8	0.828402	10
2314	837	Los Yebenes2	2021	8	1	1	3	Futbol sala	1	Invasion	Contacto	Abierto	1	1	14	60	60	1	15	10	8	40.8554	20.1	60	60	0.707071	8	3	33	129	19.8	9.4	28.6	23.6	71.5	1.3	22.3	67.6	8.2	0.8	0.8	3.2	3.4	0.87234	6
2315	841	Los Yebenes2	2021	11	1	1	14	Baile	3	Individual	No contacto	Cerrado	4	3	15	15	20	4.5	50	50	10	44.673	20.9	40	40	0.802139	9	3	35	149	18.7	6.8	19.2	28.6	80.8	1.6	27	76.3	10.6	1.1	1.1	4.1	4.3	1.55882	10
2316	844	Los Yebenes2	2021	14	2	1	4	Tenis	2	Dividida	No contacto	Abierto	7	2	20	3	5	5	30	40	10.5	42.2362	26.4	30	10	1.16279	6	2	44	159	17.2	8.3	19	35.2	80.9	1.9	33.3	76.6	13.7	1.4	1.3	5.4	5.6	1.6506	14
2317	845	Los Yebenes2	2021	9	1	1	1	Futbol	1	Invasion	Contacto	Abierto	4	3	23	97	99	2.5	35	30	9	43.4666	20.7	50	60	1.133	8	3	52	146	20.3	16.4	31.5	35.6	68.5	1.9	33.7	64.8	15.2	1.5	1.4	6.1	6.2	0.926829	6
2318	847	Los Yebenes2	2021	9	1	1	4	Tenis	2	Dividida	No contacto	Abierto	1	3	16	60	60	4	65	60	10	48.097	23.1	80	80	0.761905	9	3	37	132	21	9.5	26	27.1	74	1.5	25.6	69.9	10.3	1	1	4.1	4.2	1.08421	6
2319	859	Los Yebenes2	2021	13	2	2	18	Voleibol	2	Dividida	No contacto	Abierto	8	1	25	55	60	3.5	40	50	9.5	38.6266	21.1	30	20	1.05485	6	2	56	154	23.7	20.2	36	35.9	64	1.8	34.1	60.8	13.5	1.5	1.4	5.2	5.4	0.668317	10
2320	860	Los Yebenes2	2021	13	2	2	18	Voleibol	2	Dividida	No contacto	Abierto	9	2	24	45	50	4	50	60	10	41.249	26.5	70	50	1.2	10	3	55	166	20	14	25.5	41	74.5	2.1	38.9	70.7	16.3	1.6	1.5	6.4	6.8	1.16429	10
2321	864	Los Yebenes2	2021	13	2	2	18	Voleibol	2	Dividida	No contacto	Abierto	3	3	22	30	40	6	80	90	11	46.4938	25.4	70	50	1.00917	9	3	52	154	21.8	14.4	27.9	37.2	72.1	1.9	35.3	68.4	14.3	1.4	1.4	5.6	5.9	0.993056	10
2322	867	Los Yebenes2	2021	12	1	2	18	Voleibol	2	Dividida	No contacto	Abierto	2	2	15	5	10	4	60	60	10	42.961	17.7	20	10	0.862069	5	2	38	147	17.4	9.1	24.4	28.4	75.7	1.5	26.9	71.7	10.2	1	1	4.1	4.1	1.12088	10
2323	868	Los Yebenes2	2021	14	2	1	3	Futbol sala	1	Invasion	Contacto	Abierto	8	2	23	10	10	6	35	50	11	44.9354	25.9	30	10	1.133	8	3	57	168	20.3	12.2	21.4	45	78.7	2.3	42.7	74.7	18.7	1.9	1.8	7.3	7.7	1.53279	14
2324	869	Los Yebenes2	2021	8	1	1	3	Futbol sala	1	Invasion	Contacto	Abierto	1	2	15	65	70	2.5	55	40	9	45.3322	20.7	60	60	0.78125	4	2	37	138	19.2	10.9	29.9	25.6	70.1	1.4	24.2	66.3	9.4	0.9	0.8	3.8	3.9	0.862385	6
2325	871	Los Yebenes2	2021	9	1	2	18	Voleibol	2	Dividida	No contacto	Abierto	2	8	18	90	90	1.5	35	20	8	38.8362	14.7	20	20	0.717131	8	3	48	139	25.1	17.9	37	30.5	63	1.6	28.9	59.7	11.6	1.2	1.2	4.5	4.7	0.648045	6
2326	890	Los Yebenes2	2021	10	1	2	14	Baile	3	Individual	No contacto	Cerrado	1	1	19	85	80	3.5	75	60	9.5	43.993	23.2	80	60	1.31944	7	2	40	146	14.4	11.4	28.2	28.9	71.7	1.5	27.4	68	10.9	1.2	1.1	4.3	4.3	0.95614	10
2327	2384	Los Yebenes2	2021	12	1	1	1	Futbol	1	Invasion	Contacto	Abierto	6	7	20	35	30	4.5	40	50	10	42.961	26.4	70	30	1.16959	7	2	39	151	17.1	7.6	19.5	31.3	80.5	1.7	29.6	76.1	11.8	1.2	1.2	4.5	4.9	1.55263	10
2328	2387	Los Yebenes2	2021	13	2	1	1	Futbol	1	Invasion	Contacto	Abierto	5	3	32	70	80	6.5	60	70	11	46.4938	22.6	20	20	1.3913	3	1	63	166	23	16.1	25.4	47.2	74.6	2.4	44.8	70.8	20.4	2	2	8.2	8.2	1.26708	10
2329	2392	Los Yebenes2	2021	12	1	1	1	Futbol	1	Invasion	Contacto	Abierto	6	4	24	65	60	4	35	40	10	42.961	16.6	10	10	0.967742	8	3	60	155	24.8	20	33.6	39.5	66.4	2.1	37.4	62.9	16.7	1.6	1.6	6.7	6.8	0.835	10
2330	2473	Los Yebenes2	2021	8	1	2	14	Baile	3	Individual	No contacto	Cerrado	2	1	13	85	60	2.5	65	60	9	45.3322	23.2	95	90	0.909091	9	3	24	129	14.3	5.1	21.3	18.7	78.6	1	17.7	74.4	6.4	0.7	0.6	2.5	2.6	1.2549	6
2331	2479	Los Yebenes2	2021	9	1	2	14	Baile	3	Individual	No contacto	Cerrado	1	1	17	85	80	3.5	85	70	9.5	45.7818	21.2	70	70	1.19718	10	3	32	131	14.2	8.6	26.9	23.2	73	1.2	22	69.2	8.2	0.9	0.9	3.2	3.2	0.953488	6
2332	2481	Los Yebenes2	2021	9	1	2	8	Atletismo	3	Individual	No contacto	Cerrado	3	1	19	95	90	3.5	85	70	9.5	45.7818	14.2	20	20	0.892019	11	3	37	131	21.3	13.1	34.9	24.3	65	1.3	23	61.5	8.9	1	0.9	3.5	3.5	0.679389	6
2333	2486	Los Yebenes2	2021	10	1	2	14	Baile	3	Individual	No contacto	Cerrado	7	1	23	95	95	5.5	95	90	10.5	48.777	24.6	90	60	1.38554	6	2	44	145	16.6	12.2	27.8	31.6	72.1	1.6	30	68.5	11.7	1.3	1.2	4.5	4.7	0.959016	10
2334	2529	Los Yebenes2	2021	6	1	2	8	Atletismo	3	Individual	No contacto	Cerrado	2	2	8	30	40	1.5	65	50	8	44.8938	7.4	5	10	0.470588	12	3	23	115	17	5.7	25.2	16.8	74.7	0.9	15.9	70.7	5.5	0.6	0.6	2.1	2.2	0.964912	6
2335	2574	Los Yebenes2	2021	9	1	1	1	Futbol	1	Invasion	Contacto	Abierto	4	5	10	5	10	2.5	35	30	9	43.4666	17.1	20	30	0.510204	6	2	25	132	19.6	4.5	18	20.6	82.1	1.2	19.4	77.3	6.9	0.7	0.7	2.7	2.8	1.53333	6
2336	2602	Los Yebenes2	2021	8	1	1	1	Futbol	1	Invasion	Contacto	Abierto	1	3	11	15	30	4	80	70	10	49.809	21.4	70	60	0.654762	8	3	28	129	16.8	6.2	22.3	21.7	77.8	1.2	20.5	73.5	7.3	0.7	0.7	2.9	3	1.17742	6
2337	2628	Los Yebenes2	2021	14	2	2	17	Ciclismo	3	Individual	No contacto	Abierto	1	3	25	55	40	6	85	90	11	44.9354	22.7	40	20	1.19617	7	2	49	153	20.9	14	28.5	35	71.4	1.8	33.2	67.8	13.3	1.3	1.3	5.3	5.4	0.95	14
2338	2629	Los Yebenes2	2021	8	1	1	3	Futbol sala	1	Invasion	Contacto	Abierto	2	3	13	40	50	2.5	55	40	9	45.3322	16.9	30	30	0.613208	10	3	37	132	21.2	13.3	35.9	23.7	64.1	1.3	22.4	60.5	9	0.8	0.7	3.7	3.8	0.676692	6
2339	2699	Los Yebenes2	2021	6	1	2	13	Gimnasia ritmica	3	Individual	No contacto	Cerrado	3	1	11	75	90	1.5	65	50	8	44.8938	21.4	99	100	0.578947	7	2	28	121	19	7.6	27.5	20.2	72.7	1.1	19.1	68.7	7	0.8	0.8	2.6	2.8	0.921053	6
2340	2700	Los Yebenes2	2021	6	1	2	13	Gimnasia ritmica	3	Individual	No contacto	Cerrado	3	1	8	30	40	1.5	65	50	8	44.8938	16.6	70	60	0.57971	3	1	17	111	13.8	3.6	21.1	13.4	78.8	0.7	12.7	74.7	4.2	0.4	0.4	1.7	1.7	1.16667	6
2341	2701	Los Yebenes2	2021	6	1	2	13	Gimnasia ritmica	3	Individual	No contacto	Cerrado	2	1	11	75	90	2	85	70	9	49.0634	15.1	50	50	0.569948	9	3	29	123	19.3	8.4	28.6	20.8	71.2	1.1	19.7	67.5	7.2	0.8	0.8	2.8	2.8	0.857143	6
2343	2703	Los Yebenes2	2021	6	1	2	13	Gimnasia ritmica	3	Individual	No contacto	Cerrado	2	1	7	20	20	2	85	70	9	49.0634	7.5	5	10	0.514706	8	3	17	111	13.6	2.7	16.2	14	83.8	0.8	13.2	79	8.1	0.6	0.6	3.4	3.5	3	6
2344	2704	Los Yebenes2	2021	6	1	2	13	Gimnasia ritmica	3	Individual	No contacto	Cerrado	2	1	7	20	20	1.5	65	50	8	44.8938	8.3	5	10	0.366492	7	2	25	115	19.1	8.1	32.1	17.2	68	0.9	16.3	64.4	5.8	0.6	0.6	2.3	2.3	0.716049	6
2345	2705	Los Yebenes2	2021	6	1	2	13	Gimnasia ritmica	3	Individual	No contacto	Cerrado	3	1	7	20	20	2	85	70	9	49.0634	12	20	20	0.388889	4	2	25	117	18	6.5	26.5	18.2	73.7	1	17.2	69.6	6.3	0.7	0.6	2.5	2.5	0.969231	6
2346	2706	Los Yebenes2	2021	6	1	2	13	Gimnasia ritmica	3	Individual	No contacto	Cerrado	1	1	7	20	20	1	35	30	8	44.8938	13.8	40	40	0.37037	4	2	29	124	18.9	8.8	30.2	20.2	69.7	1.1	19.1	65.9	7.1	0.8	0.7	2.8	2.8	0.806818	6
2347	2707	Los Yebenes2	2021	6	1	2	13	Gimnasia ritmica	3	Individual	No contacto	Cerrado	2	1	7	20	20	1	35	30	8	44.8938	13	30	30	0.388889	2	1	27	123	18	8.1	29.8	19.2	70.3	1	18.2	66.7	6.6	0.7	0.6	2.6	2.7	0.814815	6
2348	2708	Los Yebenes2	2021	8	1	2	14	Baile	3	Individual	No contacto	Cerrado	1	1	12	80	50	4	90	90	10	49.809	18.2	60	50	0.714286	6	2	28	129	16.8	7.1	25.4	20.9	74.6	1.1	19.8	70.7	7.4	0.8	0.7	2.9	3	1.04225	6
2349	2709	Los Yebenes2	2021	8	1	2	14	Baile	3	Individual	No contacto	Cerrado	1	1	11	60	40	1	20	10	8	40.8554	14.7	20	20	0.643275	6	2	25	121	17.1	6.1	24.4	19	75.7	1	18	71.7	7.1	0.7	0.6	2.8	3	1.16393	6
2350	2710	Los Yebenes2	2021	8	1	2	14	Baile	3	Individual	No contacto	Cerrado	2	4	13	85	60	1.5	35	30	8	40.8554	20.4	80	70	0.807453	9	3	25	125	16.1	5.7	22.5	19.5	77.4	1	18.5	73.4	6.8	0.8	0.7	2.6	2.7	1.19298	6
2351	2711	Los Yebenes2	2021	8	1	2	14	Baile	3	Individual	No contacto	Cerrado	1	1	13	85	60	1.5	35	30	8	40.8554	25.5	99	100	0.637255	5	2	34	129	20.4	9.4	27.6	24.6	72.4	1.3	23.3	68.5	8.8	1	0.9	3.4	3.5	0.93617	6
2352	2712	Los Yebenes2	2021	7	1	2	14	Baile	3	Individual	No contacto	Cerrado	1	1	11	30	60	4	97	95	10	51.521	18.2	70	80	0.691824	11	3	22	118	15.9	4.7	21.3	17.5	78.8	0.9	16.6	74.8	6	0.7	0.6	2.3	2.4	1.2766	6
2353	2713	Los Yebenes2	2021	6	1	2	14	Baile	3	Individual	No contacto	Cerrado	1	1	9	45	60	2.5	90	80	9	49.0634	18.4	90	80	0.676692	10	3	19	120	13.3	3.9	20.3	15.3	79.7	0.8	14.5	75.5	4.5	0.5	0.5	1.8	1.7	1.15385	6
2354	2714	Los Yebenes2	2021	7	1	2	14	Baile	3	Individual	No contacto	Cerrado	3	1	11	30	60	4	97	95	10	51.521	19.5	80	90	0.763889	7	2	23	125	14.4	4.9	21.8	17.6	78.2	0.9	16.7	74.2	6.3	0.6	0.6	2.5	2.6	1.28571	6
2355	2715	Los Yebenes2	2021	7	1	2	14	Baile	3	Individual	No contacto	Cerrado	1	1	13	60	90	2	50	60	9	47.1978	14.3	30	40	0.560345	11	3	38	128	23.2	14	36.8	24	63.2	1.3	22.7	59.7	8.8	1	0.9	3.4	3.5	0.628571	6
2356	2716	Los Yebenes2	2021	7	1	2	13	Gimnasia ritmica	3	Individual	No contacto	Cerrado	4	2	11	30	60	1	20	20	8	42.8746	14.7	40	40	0.544554	9	3	25	122	20.2	5.7	22.4	19.7	77.6	1	18.7	73.6	7.3	0.7	0.7	2.9	3	1.2807	6
2357	2718	Los Yebenes2	2021	7	1	2	13	Gimnasia ritmica	3	Individual	No contacto	Cerrado	4	1	12	50	80	1	20	20	8	42.8746	12.8	20	30	0.571429	6	2	33	127	21	10.7	32.6	22	67.3	1.2	20.8	63.6	7.8	0.9	0.8	3	3.1	0.728972	6
2358	2719	Los Yebenes2	2021	7	1	2	13	Gimnasia ritmica	3	Individual	No contacto	Cerrado	1	1	9	10	30	4	97	95	10	51.521	22	95	100	0.481283	5	2	21	120	18.7	4.2	19.6	17.1	80.3	0.9	16.2	76.1	5.9	0.6	0.6	2.3	2.4	1.40476	6
2359	2720	Los Yebenes2	2021	7	1	2	13	Gimnasia ritmica	3	Individual	No contacto	Cerrado	1	1	11	30	60	1	20	20	8	42.8746	14.8	40	50	0.452675	9	3	29	139	24.3	5.8	20	23.1	79.9	1.2	21.9	75.8	8.5	1	0.9	3.2	3.4	1.46552	6
2360	2721	Los Yebenes2	2021	7	1	2	13	Gimnasia ritmica	3	Individual	No contacto	Cerrado	1	1	10	20	50	1	20	20	8	42.8746	18	70	80	0.460829	6	2	36	126	21.7	12	33.8	23.5	66.2	1.2	22.3	62.8	8.6	1	0.9	3.3	3.4	0.716667	6
2361	2722	Los Yebenes2	2021	7	1	2	13	Gimnasia ritmica	3	Individual	No contacto	Cerrado	4	1	9	10	30	3.5	90	90	9.5	49.3594	18.6	70	80	0.62069	9	3	22	123	14.5	4.7	21.2	17.3	78.6	0.9	16.4	74.5	6	0.6	0.6	2.4	2.4	1.2766	6
2362	2723	Los Yebenes2	2021	6	1	2	13	Gimnasia ritmica	3	Individual	No contacto	Cerrado	3	1	11	75	90	1	35	30	8	44.8938	18.4	90	80	0.635838	10	3	23	119	17.3	5.5	24.1	17.3	75.9	0.9	16.4	71.9	5.8	0.6	0.6	2.3	2.3	1.05455	6
2363	2724	Los Yebenes2	2021	7	1	2	13	Gimnasia ritmica	3	Individual	No contacto	Cerrado	1	1	13	60	90	3	80	80	9.5	49.3594	14	30	40	0.726257	9	3	30	126	17.9	8.5	28.7	21.1	71.3	1.1	20	67.6	7.5	0.8	0.7	3	3	0.882353	6
2364	2725	Los Yebenes2	2021	7	1	2	13	Gimnasia ritmica	3	Individual	No contacto	Cerrado	2	1	11	30	60	4	97	95	10	51.521	19.6	80	90	0.345912	7	2	26	126	31.8	5.8	22.6	20	77.5	1.1	18.9	73.3	7.2	0.7	0.7	2.8	3	1.24138	6
2365	2726	Los Yebenes2	2021	7	1	1	7	Patinaje	3	Individual	No contacto	Cerrado	1	1	12	55	60	3.5	80	80	9.5	49.3594	19.7	70	80	0.754717	9	3	28	129	15.9	5.7	20.1	22.7	79.9	1.3	21.4	75.4	8.3	0.8	0.7	3.4	3.4	1.45614	6
2366	2727	Los Yebenes2	2021	7	1	1	7	Patinaje	3	Individual	No contacto	Cerrado	3	1	13	70	70	3.5	80	80	9.5	49.3594	21.5	90	90	0.628019	9	3	24	123	20.7	4.9	20.2	19.3	79.8	1.1	18.2	75.2	6.5	0.7	0.7	2.5	2.6	1.32653	6
2367	2728	Los Yebenes2	2021	7	1	2	13	Gimnasia ritmica	3	Individual	No contacto	Cerrado	3	1	11	30	60	1.5	35	40	8	42.8746	8.6	5	10	0.611111	6	2	30	123	18	9.1	30	21.3	70.1	1.1	20.2	66.4	7.6	0.8	0.8	3	3	0.835165	6
2368	2729	Los Yebenes2	2021	9	1	2	1	Futbol	1	Invasion	Contacto	Abierto	3	2	16	60	70	4	65	80	10	48.097	20.4	60	60	0.993789	9	3	30	138	16.1	4.9	16.3	24.9	83.6	1.4	23.5	78.9	8.6	0.9	0.9	3.7	3.1	1.7551	6
2369	2730	Los Yebenes2	2021	10	1	1	1	Futbol	1	Invasion	Contacto	Abierto	1	3	13	10	20	2	20	20	9	41.601	17.9	30	20	0.459364	7	2	53	155	28.3	17.2	32.2	36.2	67.8	1.9	34.3	64.2	15.1	1.4	1.4	6	6.3	0.877907	10
2370	2732	Los Yebenes2	2021	10	1	1	1	Futbol	1	Invasion	Contacto	Abierto	1	3	18	65	60	2.5	25	30	9	41.601	20.6	50	30	0.737705	9	3	53	147	24.4	19.3	36.6	33.4	63.4	1.8	31.6	60	13.9	1.3	1.3	5.6	5.7	0.720207	10
2371	2734	Los Yebenes2	2021	13	2	1	1	Futbol	1	Invasion	Contacto	Abierto	6	4	30	65	70	3	5	20	9.5	38.6266	27	50	40	1.5625	6	2	46	154	19.2	7.9	17.3	37.7	82.7	2	35.7	78.3	16.2	1.6	1.6	6.4	6.6	2.05063	10
2372	2735	Los Yebenes2	2021	12	1	1	1	Futbol	1	Invasion	Contacto	Abierto	1	3	28	85	80	6	65	70	11	48.0522	25.9	60	30	1.83007	8	3	49	168	15.3	8.5	17.2	40.9	82.8	2.1	38.8	78.5	17.5	1.7	1.7	7	7.1	2.05882	10
2373	2736	Los Yebenes2	2021	6	1	1	1	Futbol	1	Invasion	Contacto	Abierto	3	2	8	25	20	3.5	85	90	9.5	51.1482	17.7	70	60	0.430108	5	2	21	119	18.6	3.8	17.9	17.3	82	1	16.3	77.3	5.7	0.6	0.5	2.3	2.3	1.5	6
2374	2738	Los Yebenes2	2021	6	1	1	17	Ciclismo	3	Individual	No contacto	Abierto	2	3	11	70	70	3.5	85	90	9.5	51.1482	10.7	10	10	0.614525	8	3	28	123	17.9	7.4	27	20.1	73.1	1.2	18.9	68.7	6.8	0.7	0.7	2.7	2.7	0.918919	6
2375	2739	Los Yebenes2	2021	7	1	1	1	Futbol	1	Invasion	Contacto	Abierto	2	3	12	55	60	4	85	80	10	51.521	13.5	10	30	0.566038	9	3	32	122	21.2	9.5	30.2	22.1	69.9	1.3	20.8	65.8	8.1	0.7	0.7	3.3	3.4	0.852632	6
2376	2740	Los Yebenes2	2021	6	1	1	1	Futbol	1	Invasion	Contacto	Abierto	2	4	9	40	40	1.5	50	40	8	44.8938	13.1	20	30	0.511364	7	2	27	120	17.6	7.6	28.3	19.4	71.9	1.1	18.3	67.8	6.3	0.6	0.5	2.6	2.6	0.828947	6
2377	2741	Los Yebenes2	2021	7	1	1	1	Futbol	1	Invasion	Contacto	Abierto	3	3	11	35	50	5.5	97	95	10.5	53.6826	22.9	90	100	0.738255	6	2	21	118	14.9	3.4	16.5	17.3	83.6	1	16.3	78.7	5.8	0.6	0.5	2.3	2.4	1.70588	6
2378	2743	Los Yebenes2	2021	7	1	1	1	Futbol	1	Invasion	Contacto	Abierto	3	3	12	55	60	5.5	97	95	10.5	53.6826	23.5	95	100	0.888889	4	2	21	125	13.5	2.9	13.7	18.2	86.3	1.1	17.1	81	6.5	0.6	0.6	2.6	2.7	2.24138	6
2379	2744	Los Yebenes2	2021	6	1	1	1	Futbol	1	Invasion	Contacto	Abierto	2	3	8	25	20	3.5	85	90	9.5	51.1482	15.3	40	40	0.57971	7	2	24	120	13.8	4.7	19.3	19.7	80.7	1.1	18.6	76.2	7.3	0.7	0.6	3.4	2.6	1.55319	6
2380	2745	Los Yebenes2	2021	6	1	1	1	Futbol	1	Invasion	Contacto	Abierto	3	2	11	70	70	3	80	80	9.5	51.1482	19.5	90	80	0.709677	6	2	28	129	15.5	5.2	18.8	22.4	81.2	1.3	21.1	76.4	8.4	0.8	0.8	3.3	3.5	1.61538	6
2381	2746	Los Yebenes2	2021	6	1	1	1	Futbol	1	Invasion	Contacto	Abierto	1	3	12	80	90	3.5	85	90	9.5	51.1482	13.3	20	30	0.57971	4	2	28	117	20.7	8	28.2	20.4	71.8	1.2	19.2	67.6	7.1	0.7	0.7	2.8	2.9	0.8875	6
2382	2747	Los Yebenes2	2021	7	1	1	1	Futbol	1	Invasion	Contacto	Abierto	3	3	8	5	10	3.5	80	80	9.5	49.3594	18.7	60	70	0.493827	4	2	20	114	16.2	3.8	19.1	16.2	81	1	15.2	76	4.9	0.5	0.4	2	2	1.28947	6
2383	2748	Los Yebenes2	2021	7	1	1	1	Futbol	1	Invasion	Contacto	Abierto	3	5	15	85	90	3.5	80	80	9.5	49.3594	21.3	80	90	0.704225	4	2	38	133	21.3	10.7	28.5	26.9	71.5	1.5	25.4	67.6	10.1	1	0.9	4.1	4.1	0.943925	6
2384	2749	Los Yebenes2	2021	6	1	1	1	Futbol	1	Invasion	Contacto	Abierto	3	3	6	5	5	3	80	80	9.5	51.1482	13.6	30	30	0.413793	5	3	20	117	14.5	3.8	19.3	16	80.8	1	15	75.8	4.8	0.5	0.4	1.9	2	1.26316	6
2385	2750	Los Yebenes2	2021	6	1	2	1	Futbol	1	Invasion	Contacto	Abierto	4	4	10	70	80	2.5	90	80	9	49.0634	13.4	40	30	0.505051	6	2	32	127	19.8	9.2	28.9	22.7	71.2	1.2	21.5	67.4	8.1	0.9	0.9	3.1	3.2	0.880435	6
2386	2751	Los Yebenes2	2021	7	1	1	1	Futbol	1	Invasion	Contacto	Abierto	3	3	10	25	30	3.5	80	80	9.5	49.3594	14.3	20	30	0.662252	7	2	21	118	15.1	4.4	20.8	16.6	79	1	15.6	74.3	5	0.5	0.4	2	2.1	1.13636	6
2387	2752	Los Yebenes2	2021	7	1	1	1	Futbol	1	Invasion	Contacto	Abierto	1	3	11	35	50	3.5	80	80	9.5	49.3594	15.6	30	40	0.785714	5	2	22	126	14	3.9	17.4	18.3	82.4	1.1	17.2	77.5	6	0.6	0.6	2.3	2.5	1.53846	6
2388	2753	Los Yebenes2	2021	6	1	1	1	Futbol	1	Invasion	Contacto	Abierto	2	3	11	70	70	3.5	85	90	9.5	51.1482	14.4	30	30	0.611111	3	2	24	116	18	6	25	18.2	75.2	1.1	17.1	70.7	6	0.6	0.5	2.4	2.5	1	6
2389	2754	Los Yebenes2	2021	6	1	1	1	Futbol	1	Invasion	Contacto	Abierto	2	4	8	25	20	2.5	70	70	9	49.0634	18.4	80	70	0.533333	5	2	20	114	15	4.3	22.2	15.2	77.9	0.9	14.3	73.3	4.3	0.4	0.3	1.8	1.8	1	6
2390	2755	Los Yebenes2	2021	7	1	1	1	Futbol	1	Invasion	Contacto	Abierto	3	4	12	55	60	3.5	80	80	9.5	49.3594	22.9	90	100	0.519481	7	2	27	127	23.1	5.2	19.2	21.8	80.7	1.2	20.6	76.3	8	0.8	0.7	3.2	3.3	1.53846	6
2391	2759	Los Yebenes2	2021	6	1	1	4	Tenis	2	Dividida	No contacto	Abierto	2	2	5	3	5	2	60	60	9	49.0634	15.7	50	40	0.364964	9	3	16	107	13.7	3.1	19.7	12.6	80.3	0.8	11.8	75.2	2.9	0.3	0.2	1.2	1.2	0.935484	6
2392	2760	Los Yebenes2	2021	9	1	1	4	Tenis	2	Dividida	No contacto	Abierto	2	2	18	75	80	2	30	20	9	43.4666	13.8	5	10	0.81448	7	2	47	140	22.1	16.8	35.9	30.1	64.2	1.6	28.5	60.8	12.3	1.2	1.1	4.9	5.1	0.732143	6
2393	2761	Los Yebenes2	2021	6	1	1	4	Tenis	2	Dividida	No contacto	Abierto	1	2	6	5	5	1	25	30	8	44.8938	8	1	10	0.387097	6	2	28	110	15.5	9.6	34.2	18.4	65.7	1.1	17.3	61.8	6.3	0.7	0.6	2.5	2.5	0.65625	6
2394	2763	Los Yebenes2	2021	6	1	1	4	Tenis	2	Dividida	No contacto	Abierto	1	2	10	45	60	2.5	70	70	9	49.0634	18.2	80	70	0.552486	7	2	21	116	18.1	4.4	21.1	16.4	78.8	1	15.4	74	4.8	0.5	0.5	1.9	1.9	1.09091	6
2395	2764	Los Yebenes2	2021	8	1	1	4	Tenis	2	Dividida	No contacto	Abierto	1	3	12	30	40	3.5	70	60	9.5	47.5706	16.5	30	30	0.681818	6	2	33	124	17.6	9.7	29	23.7	71	1.3	22.4	67.1	8.6	0.9	0.8	3.4	3.5	0.886598	6
2396	2765	Los Yebenes2	2021	6	1	1	17	Ciclismo	3	Individual	No contacto	Abierto	1	2	13	85	90	2	60	60	9	49.0634	15.8	50	50	0.844156	4	2	25	118	15.4	6.7	26.4	18.5	73.4	1.1	17.4	69	6.2	0.6	0.5	2.5	2.6	0.925373	6
2397	2766	Los Yebenes2	2021	13	2	2	14	Baile	3	Individual	No contacto	Cerrado	10	10	22	30	40	2	10	20	9	36.0042	22.8	50	30	0.920502	8	3	53	160	23.9	13.7	25.7	39.7	74.3	2.1	37.6	70.4	16.1	1.7	1.6	6.3	6.5	1.17518	10
2398	2767	Los Yebenes2	2021	13	2	1	17	Ciclismo	3	Individual	No contacto	Abierto	3	2	21	20	20	8	70	90	12	51.7386	28.2	60	50	1.11111	7	2	50	156	18.9	8.8	17.8	40.9	82.3	2.1	38.8	78.1	17.7	1.8	1.8	7	7.1	2.01136	10
2399	2768	Los Yebenes2	2021	8	1	1	1	Futbol	1	Invasion	Contacto	Abierto	1	4	16	80	80	2	40	30	9	45.3322	23	80	80	0.80402	4	2	27	132	19.9	6	21.8	21.3	78	1.2	20.1	73.6	7.2	0.7	0.7	2.8	3	1.2	6
2400	2769	Los Yebenes2	2021	7	1	2	8	Atletismo	3	Individual	No contacto	Cerrado	2	1	12	50	80	2	50	60	9	47.1978	17	60	70	0.670391	3	1	29	123	17.9	8.6	30.2	20	69.9	1.1	18.9	66.1	7	0.8	0.7	2.7	2.8	0.813953	6
2401	2770	Los Yebenes2	2021	7	1	1	1	Futbol	1	Invasion	Contacto	Abierto	5	3	8	5	10	3.5	80	80	9.5	49.3594	21.6	90	90	0.5	5	2	23	119	16	4.3	19	18.2	80.9	1.1	17.1	76	6.1	0.6	0.6	2.4	2.5	1.4186	6
2403	2772	Los Yebenes2	2021	13	2	1	1	Futbol	1	Invasion	Contacto	Abierto	8	3	40	95	95	10	90	99	13	56.9834	36.7	95	80	1.93237	5	2	59	169	20.7	10.2	17.2	49	82.8	2.5	46.5	78.5	21.8	2.2	2.3	8.6	8.7	2.13725	10
2404	2773	Los Yebenes2	2021	6	1	1	8	Atletismo	3	Individual	No contacto	Cerrado	2	2	7	10	10	1.5	50	40	8	44.8938	9.9	5	10	0.315315	7	2	21	117	22.2	4.6	21.4	16.7	78.4	1	15.7	73.7	4.9	0.5	0.5	1.9	2	1.06522	6
2405	2774	Los Yebenes2	2021	7	1	1	1	Futbol	1	Invasion	Contacto	Abierto	1	1	12	55	60	1.5	35	30	8	42.8746	18	50	70	0.84507	8	3	26	129	14.2	5.8	22.3	20.3	77.8	1.2	19.1	73.2	6.5	0.7	0.6	2.6	2.6	1.12069	6
2406	2775	Los Yebenes2	2021	9	1	1	1	Futbol	1	Invasion	Contacto	Abierto	4	14	15	45	50	4	65	60	10	48.097	18.6	40	40	0.903614	11	3	29	134	16.6	5	17.3	24	82.8	1.3	22.7	78.3	8.9	0.9	0.8	3.5	3.7	1.78	6
2407	2776	Los Yebenes2	2021	10	1	2	8	Atletismo	3	Individual	No contacto	Cerrado	1	2	14	30	30	1.5	25	30	8	36.817	18.9	40	40	0.782123	9	3	38	146	17.9	9.9	25.9	28.3	74.1	1.5	26.8	70.2	10.6	1.1	1.1	4.2	4.2	1.07071	10
2408	2777	Los Yebenes2	2021	9	1	1	1	Futbol	1	Invasion	Contacto	Abierto	2	1	12	55	20	2.5	60	30	9	43.4666	17.8	30	60	0.574163	4	2	30	127	20.9	7.7	25.5	22.4	74.4	1.3	21.1	70.1	7.7	0.8	0.7	3.1	3.1	1	6
2409	2779	Los Yebenes2	2021	6	1	2	7	Patinaje	3	Individual	No contacto	Cerrado	2	4	11	75	90	2.5	90	80	9	49.0634	15.3	60	50	0.674847	8	3	26	125	16.3	6.7	26.3	18.8	73.7	1	17.8	69.8	6.3	0.7	0.7	2.4	2.5	0.940299	6
2411	2784	Los Yebenes2	2021	12	1	2	18	Voleibol	2	Dividida	No contacto	Abierto	1	2	23	65	60	4.5	65	70	10	42.961	24.1	60	40	1.03604	6	2	53	155	22.2	13.2	24.7	40.2	75.3	2.1	38.1	71.3	16.4	1.8	1.7	6.3	6.6	1.24242	10
2412	2786	Los Yebenes2	2021	14	2	1	1	Futbol	1	Invasion	Contacto	Abierto	9	3	26	20	20	8	70	80	12	50.3338	34.7	80	40	1.42077	7	2	41	163	18.3	5.6	13.6	35.6	86.4	1.9	33.7	81.8	14	1.5	1.5	5.4	5.6	2.5	14
2413	2787	Los Yebenes2	2021	15	2	1	1	Futbol	1	Invasion	Contacto	Abierto	3	3	33	25	30	7	30	60	11.5	46.153	26.7	20	10	1.58654	8	3	56	164	20.8	10.8	19.4	44.8	80.6	2.3	42.5	76.4	18.5	1.9	1.9	7.3	7.4	1.71296	14
2414	2789	Los Yebenes2	2021	13	2	2	11	Natacion	3	Individual	No contacto	Cerrado	10	4	32	90	90	7.5	90	95	11.5	49.1162	27.3	80	60	1.59204	9	3	49	159	20.1	11.9	24.4	36.9	75.6	1.9	35	71.7	14.4	1.4	1.5	5.6	5.9	1.21008	10
2416	2791	Los Yebenes2	2021	7	1	2	7	Patinaje	3	Individual	No contacto	Cerrado	3	1	11	30	60	2	50	60	9	47.1978	15.5	40	50	0.700637	7	2	24	118	15.7	5.9	24.4	18.2	75.5	1	17.2	71.4	6.3	0.7	0.6	2.5	2.5	1.0678	6
2417	2793	Los Yebenes2	2021	7	1	1	1	Futbol	1	Invasion	Contacto	Abierto	4	2	16	90	95	2.5	60	60	9	47.1978	22.8	90	90	0.958084	3	1	36	131	16.7	9.1	25.6	26.5	74.4	1.5	25	70.2	10.2	1	1	4.1	4.1	1.12088	6
2418	2794	Los Yebenes2	2021	6	1	1	8	Atletismo	3	Individual	No contacto	Cerrado	3	2	8	15	20	1.5	50	40	8	44.8938	14.8	40	40	0.45977	7	2	23	113	17.4	5.6	24.7	16.9	75.1	1	15.9	70.7	5	0.5	0.5	2	2	0.892857	6
2419	2796	Los Yebenes2	2021	11	1	2	10	Karate	4	Lucha	Contacto	Abierto	3	2	19	55	50	2.5	50	30	9	39.7354	24.5	80	70	1.01064	9	3	37	145	18.8	8.4	22.7	28.5	77.2	1.5	27	73.2	10.5	1.2	1.2	4	4.1	1.25	10
2420	2797	Los Yebenes2	2021	9	1	1	11	Natacion	3	Individual	No contacto	Cerrado	2	1	16	55	60	4	65	60	10	48.097	17.8	30	40	1.08108	8	3	33	135	14.8	7.1	21.8	25.5	78.2	1.4	24.1	73.9	9.3	1	0.9	3.6	3.8	1.30986	6
2421	2798	Los Yebenes2	2021	7	1	1	8	Atletismo	3	Individual	No contacto	Cerrado	2	2	12	55	60	1.5	35	30	8	42.8746	18.7	60	70	0.670391	8	3	41	131	17.9	13.5	32.7	27.7	67.2	1.5	26.2	63.6	10.9	1.1	1	4.4	4.4	0.807407	6
2422	2799	Los Yebenes2	2021	10	1	1	4	Tenis	2	Dividida	No contacto	Abierto	5	2	22	90	90	2	20	20	9	41.601	20.3	50	30	1.34969	10	3	51	142	16.3	17.5	34.1	33.8	65.9	1.8	32	62.4	14.1	1.4	1.3	5.6	5.8	0.805714	10
2423	2802	Los Yebenes2	2021	11	1	2	18	Voleibol	2	Dividida	No contacto	Abierto	1	2	24	90	90	1.5	20	10	8	34.7978	18.7	30	30	1.0084	10	3	54	151	23.8	17.5	32.3	36.7	67.7	1.9	34.8	64.2	13.8	1.5	1.4	5.5	5.4	0.788571	10
2424	2803	Los Yebenes2	2021	8	1	1	1	Futbol	1	Invasion	Contacto	Abierto	3	2	10	5	20	6	90	95	11	54.2858	24.4	90	80	0.636943	7	2	27	130	15.7	4.9	18.3	21.7	81.6	1.2	20.5	77.1	7.9	0.7	0.7	3.2	3.3	1.61224	6
2425	2804	Los Yebenes2	2021	8	1	1	3	Futbol sala	1	Invasion	Contacto	Abierto	2	2	9	3	10	4	80	70	10	49.809	24.1	90	80	0.588235	5	2	26	131	15.3	5	19	21.2	80.9	1.2	20	76.3	7.7	0.7	0.7	3.1	3.2	1.54	6
2426	2806	Los Yebenes2	2021	8	1	1	1	Futbol	1	Invasion	Contacto	Abierto	1	2	9	3	10	3.5	70	60	9.5	47.5706	18.5	40	40	0.502793	3	1	23	114	17.9	6	25.8	17.2	74.1	1	16.2	69.8	5.6	0.5	0.5	2.3	2.3	0.933333	6
2427	8	Villacañas3	2022	15	2	2	3	Futbol sala	1	Invasion	Contacto	Abierto	7	3	26.1	65	50	6	85	90	11	43.377	23.6	40	20	1.21963	3	1	53.3	158	21.4	16.7	31.4	36.6	68.67	1.9	34.7	65.1	14.1	1.5	1.4	5.5	5.7	0.844311	14
2429	10	Villacañas3	2022	16	2	1	2	Baloncesto	1	Invasion	Contacto	Abierto	8	5	35.9	45	30	5.5	97	40	10.5	38.9658	36	60	40	1.41897	4	2	86.6	185	25.3	20.2	23.3	66.4	76.67	3.3	63.1	72.86	29	3.3	3.4	11	11.3	1.43564	14
2430	18	Villacañas3	2022	14	2	1	1	Futbol	1	Invasion	Contacto	Abierto	1	4	44.3	97	90	9	75	90	12.5	53.033	47	100	90	2.43407	11	3	55.1	174	18.2	6.1	11.1	49	88.93	2.5	46.5	84.39	0					0	14
2431	20	Villacañas3	2022	14	2	1	1	Futbol	1	Invasion	Contacto	Abierto	10	4	31.8	55	50	9	75	90	12.5	53.033	33.8	80	30	1.7377	8	3	49.9	165	18.3	7.2	14.5	42.7	85.57	2.2	40.5	81.16	18	1.8	1.9	7	7.3	2.5	14
2432	21	Villacañas3	2022	15	2	1	1	Futbol	1	Invasion	Contacto	Abierto	10	3	35.6	45	40	9.5	65	90	12.5	51.705	29.7	40	20	1.78894	5	2	56.8	169	19.9	9.8	17.3	47	82.75	2.4	44.6	78.52	19.5	2.1	2	7.6	7.8	1.9898	14
2433	24	Villacañas3	2022	14	2	1	1	Futbol	1	Invasion	Contacto	Abierto	7	4	28.4	35	30	7.5	65	70	11.5	47.6346	36.9	90	50	1.64162	7	2	44.2	160	17.3	5.6	12.6	38.6	87.33	2	36.6	82.81	0					0	14
2434	25	Villacañas3	2022	17	2	1	1	Futbol	1	Invasion	Contacto	Abierto	9	3	41.1	75	40	7.5	35	70	11.5	43.1898	21.1	5	10	1.90278	8	3	62.5	170	21.6	12.7	20.4	49.8	79.68	2.5	47.3	75.68	20.8	2.4	2.5	8	7.9	1.6378	14
2435	29	Villacañas3	2022	15	2	1	3	Futbol sala	1	Invasion	Contacto	Abierto	8	3	25.8	10	10	8	45	80	12	48.929	32.3	50	30	1.32308	2	1	49.4	159	19.5	7.2	14.5	42.2	85.43	2.2	40	80.97	17.2	1.9	1.9	6.6	6.8	2.38889	14
2436	31	Villacañas3	2022	16	2	1	2	Baloncesto	1	Invasion	Contacto	Abierto	6	5	42	75	60	5	20	30	10.5	38.9658	27.1	20	10	1.46853	8	3	80.7	168	28.6	20.4	25.3	60.3	74.72	3	57.3	71	26.2	2.8	2.9	10.2	10.3	1.28431	14
2437	36	Villacañas3	2022	16	2	1	2	Baloncesto	1	Invasion	Contacto	Abierto	2	5	46.2	90	70	7	30	60	11.5	44.6714	53.9	100	100	2.11927	6	2	67.5	176	21.8	11.1	16.4	56.4	83.56	2.8	53.6	79.41	24.6	2.7	2.8	9.5	9.6	2.21622	14
2439	62	Villacañas3	2022	15	2	1	1	Futbol	1	Invasion	Contacto	Abierto	10	2	28.5	15	20	6	25	50	11	43.377	24.4	10	10	1.41089	6	2	59.1	171	20.2	10.5	17.7	48.6	82.23	2.5	46.1	78	21.1	2.1	2.1	8.3	8.6	2.00952	14
2440	65	Villacañas3	2022	16	2	1	1	Futbol	1	Invasion	Contacto	Abierto	12	3	38.8	70	40	9.5	65	90	12.5	50.377	38.8	80	60	1.83886	8	3	56.1	163	21.1	5.9	10.5	50.2	89.48	2.6	47.6	84.85	21	2.6	2.6	7.9	7.9	3.55932	14
2441	72	Villacañas3	2022	17	2	1	1	Futbol	1	Invasion	Contacto	Abierto	11	3	51.2	95	70	10	85	95	13	50.7274	29.3	20	10	2.53465	8	3	59.1	171	20.2	5.6	9.5	53.5	90.52	2.7	50.8	85.96	23.1	2.4	2.6	9	9.1	4.125	14
2442	74	Villacañas3	2022	15	2	1	1	Futbol	1	Invasion	Contacto	Abierto	10	4	37.3	55	50	10	75	90	13	54.481	38	80	50	1.85572	9	3	65.8	181	20.1	6.8	10.3	59	89.67	3	56	85.11	26.2	2.9	2.8	10.1	10.4	3.85294	14
2443	76	Villacañas3	2022	16	2	1	1	Futbol	1	Invasion	Contacto	Abierto	12	4	33.9	30	20	6	25	40	11	41.8186	33.1	40	30	1.695	7	2	51.1	160	20	7.4	14.4	43.7	85.52	2.3	41.4	81.02	18.8	2	2	7.2	7.6	2.54054	14
2445	82	Villacañas3	2022	15	2	1	3	Futbol sala	1	Invasion	Contacto	Abierto	1	3	36.8	50	50	10	75	90	13	54.481	38.2	80	50	1.91667	7	2	54.9	169	19.2	8.9	16.3	46	83.79	2.4	43.6	79.42	18.6	2	2.1	7.1	7.4	2.08989	14
2446	93	Villacañas3	2022	16	2	1	1	Futbol	1	Invasion	Contacto	Abierto	8	3	42.8	80	60	10	75	90	13	53.2298	33	40	30	2.06763	6	2	59	169	20.7	10	17	49	83.05	2.5	46.5	78.81	20.3	2.2	2.2	8	7.9	2.03	14
2447	94	Villacañas3	2022	14	2	1	3	Futbol sala	1	Invasion	Contacto	Abierto	3	3	27	30	30	7.5	65	70	11.5	47.6346	30	50	20	1.48352	7	2	49.6	165	18.2	7.1	14.3	42.5	85.69	2.2	40.3	81.25	17.9	1.8	1.8	7	7.3	2.52113	14
2448	96	Villacañas3	2022	14	2	1	1	Futbol	1	Invasion	Contacto	Abierto	9	4	30.6	45	40	8	70	80	12	50.3338	33.9	80	30	1.51485	1	1	49.9	157	20.2	7	14	42.9	85.97	2.2	40.7	81.56	18.4	1.9	1.9	7.2	7.4	2.62857	14
2449	101	Villacañas3	2022	17	2	1	2	Baloncesto	1	Invasion	Contacto	Abierto	1	5	34.2	35	20	8	50	70	12	46.1194	39.4	70	30	1.55455	5	2	62	168	22	8.4	13.5	53.6	86.45	2.7	50.9	82.1	23	2.6	2.8	8.7	8.9	2.7381	14
2450	102	Villacañas3	2022	14	2	1	1	Futbol	1	Invasion	Contacto	Abierto	8	4	50.2	97	99	8.5	70	90	12	50.3338	36.9	90	50	2.58763	8	3	50.2	161	19.4	8	16	42.2	84.06	2.2	40	79.68	17.4	1.9	1.9	6.6	7	2.175	14
2451	104	Villacañas3	2022	15	2	1	1	Futbol	1	Invasion	Contacto	Abierto	9	4	37.3	55	50	7.5	35	70	11.5	46.153	40.2	90	60	2.09551	11	3	56.3	178	17.8	7.5	13.4	48.8	86.68	2.5	46.3	82.24	0					0	14
2452	106	Villacañas3	2022	17	2	1	2	Baloncesto	1	Invasion	Contacto	Abierto	3	3	50	90	70	1.5	97	5	8	20.6634	18.5	1	10	1.60772	7	2	97.4	177	31.1	33.8	34.7	63.6	65.3	3.2	60.4	62.01	26.9	3.1	3.4	10.1	10.3	0.795858	14
2453	119	Villacañas3	2022	15	2	1	1	Futbol	1	Invasion	Contacto	Abierto	10	4	37.1	55	50	8.5	50	80	12	48.929	36.4	80	50	1.78365	8	3	58.7	168	20.8	10.3	17.5	48.4	82.45	2.5	45.9	78.19	20.2	2.2	2.1	7.8	8.1	1.96117	14
2454	120	Villacañas3	2022	14	2	1	1	Futbol	1	Invasion	Contacto	Abierto	8	4	48.9	97	95	4	95	30	10	39.537	40	95	60	2.23288	5	2	60.3	166	21.9	9.2	15.3	51.1	84.74	2.6	48.5	80.43	21.9	2.4	2.5	8.3	8.7	2.38043	14
2455	123	Villacañas3	2022	16	2	1	2	Baloncesto	1	Invasion	Contacto	Abierto	8	9	54.4	97	90	7	30	60	11.5	44.6714	47.7	99	90	2	7	2	72.4	163	27.2	17.7	24.5	54.7	75.55	2.8	51.9	71.69	22.9	2.7	2.8	8.6	8.8	1.29379	14
2456	129	Villacañas3	2022	17	2	1	1	Futbol	1	Invasion	Contacto	Abierto	12	3	39.5	50	30	7.5	45	70	11.5	41.7082	32	30	10	2.08995	6	2	55.9	172	18.9	10.3	18.4	45.6	81.57	2.3	43.3	77.46	19	2.1	2.3	7.3	7.3	1.84466	14
2457	131	Villacañas3	2022	14	2	1	1	Futbol	1	Invasion	Contacto	Abierto	10	4	29.6	40	40	9	75	90	12.5	53.033	36.3	90	40	1.5914	8	3	57.6	176	18.6	9	15.7	48.6	84.38	2.5	46.1	80.03	20.6	2.2	2.1	8	8.3	2.28889	14
2458	135	Villacañas3	2022	16	2	1	1	Futbol	1	Invasion	Contacto	Abierto	11	4	35.1	40	30	7.5	45	70	11.5	44.6714	42.4	90	40	1.54626	7	2	67.8	173	22.7	11	16.2	56.8	83.78	2.9	53.9	79.5	24.7	2.8	2.8	9.4	9.7	2.24545	14
2459	141	Villacañas3	2022	14	2	1	1	Futbol	1	Invasion	Contacto	Abierto	7	4	30.2	45	40	8	70	80	12	50.3338	23.8	20	10	1.61497	7	2	53.9	170	18.7	9.3	17.2	44.6	82.75	2.3	42.3	78.48	18.7	2	1.9	7.2	7.6	2.01075	14
2460	142	Villacañas3	2022	15	2	1	1	Futbol	1	Invasion	Contacto	Abierto	10	3	35.2	45	40	11	90	95	13.5	57.257	31.9	50	30	1.52381	5	2	69.9	174	23.1	14.3	20.5	55.6	79.54	2.8	52.8	75.54	24.2	2.4	2.4	9.5	9.9	1.69231	14
2461	143	Villacañas3	2022	14	2	1	1	Futbol	1	Invasion	Contacto	Abierto	4	4	43.8	97	90	10	90	95	13	55.7322	36.1	90	40	2.16832	5	2	62.7	176	20.2	8.9	14.2	53.8	85.81	2.7	51.1	81.5	24.9	2.5	2.6	9.6	10.2	2.79775	14
2462	148	Villacañas3	2022	15	2	1	2	Baloncesto	1	Invasion	Contacto	Abierto	5	7	30.6	25	20	7	30	60	11.5	46.153	29.7	40	20	1.5533	8	3	62.5	178	19.7	9.4	15.1	53.1	84.96	2.7	50.4	80.64	22.4	2.5	2.5	8.5	8.9	2.38298	14
2463	169	Villacañas3	2022	16	2	1	1	Futbol	1	Invasion	Contacto	Abierto	7	3	47.7	95	80	9.5	65	90	12.5	50.377	32.8	40	30	1.89286	8	3	71.9	169	25.2	14.2	19.7	57.7	80.25	2.9	54.8	76.22	24.6	3.1	3.1	9.2	9.2	1.73239	14
2464	173	Villacañas3	2022	16	2	1	1	Futbol	1	Invasion	Contacto	Abierto	12	3	45.8	80	70	5	10	30	10.5	38.9658	22.7	5	10	1.7218	5	2	81.5	175	26.6	21.4	26.2	60.1	73.74	3	57.1	70.06	25.7	3	3.1	9.8	9.8	1.20093	14
2465	182	Villacañas3	2022	15	2	1	3	Futbol sala	1	Invasion	Contacto	Abierto	9	3	51.8	97	95	6.5	25	50	11	43.377	31.1	40	20	1.9771	6	2	81.2	176	26.2	18.4	22.6	62.8	77.34	3.1	59.7	73.52	27.3	3.4	3.3	10.1	10.5	1.4837	14
2466	184	Villacañas3	2022	14	2	1	1	Futbol	1	Invasion	Contacto	Abierto	6	3	46.9	97	95	9	75	90	12.5	53.033	23.2	20	10	1.93802	5	2	75.9	177	24.2	15.5	20.4	60.4	79.58	3	57.4	75.63	26.9	2.8	2.8	10.3	11	1.73548	14
2467	186	Villacañas3	2022	14	2	1	1	Futbol	1	Invasion	Contacto	Abierto	8	5	25.5	20	20	9	75	90	12.5	53.033	27.9	40	20	1.30102	9	3	55.2	168	19.6	8.1	14.6	47.1	85.33	2.4	44.7	80.98	20.8	2.2	2.2	8.1	8.3	2.5679	14
2468	190	Villacañas3	2022	14	2	1	1	Futbol	1	Invasion	Contacto	Abierto	9	4	33.1	65	50	4	95	30	10	39.537	33.9	80	30	1.88068	8	3	55.9	178	17.6	6.8	12.2	49.1	87.84	2.5	46.6	83.36	21.3	2.2	2.2	8.3	8.6	3.13235	14
2469	193	Villacañas3	2022	14	2	1	1	Futbol	1	Invasion	Contacto	Abierto	9	6	25.1	20	20	7.5	65	70	11.5	47.6346	22.6	10	10	1.32804	8	3	47.8	159	18.9	10.6	22.1	37.2	77.82	2	35.2	73.64	15.4	1.5	1.5	6	6.4	1.45283	14
2470	195	Villacañas3	2022	16	2	1	1	Futbol	1	Invasion	Contacto	Abierto	8	4	35.8	45	30	7.5	35	70	11.5	44.6714	23.4	5	10	1.74634	6	2	55.8	165	20.5	8.3	14.8	47.5	85.13	2.4	45.1	80.82	19.4	2.4	2.4	6.7	7.9	2.33735	14
2471	202	Villacañas3	2022	14	2	1	1	Futbol	1	Invasion	Contacto	Abierto	7	4	26.3	30	20	8.5	70	90	12	50.3338	41.2	99	70	1.34872	8	3	51.3	162	19.5	10	19.5	41.3	80.51	2.1	39.2	76.41	16.7	1.7	1.7	6.5	6.8	1.67	14
2472	204	Villacañas3	2022	14	2	1	1	Futbol	1	Invasion	Contacto	Abierto	4	2	41	95	90	6	35	50	11	44.9354	27.1	30	10	2	9	3	55.7	165	20.5	7.9	14.2	47.8	85.82	2.4	45.4	81.51	21	2.4	2.3	7.9	8.4	2.65823	14
2473	205	Villacañas3	2022	15	2	1	2	Baloncesto	1	Invasion	Contacto	Abierto	4	7	27.2	10	20	7	30	60	11.5	46.153	37.1	80	50	0.819277	6	2	76.6	152	33.2	27.3	35.7	49.3	64.36	2.5	46.8	61.1	21.1	2.3	2.3	8.2	8.3	0.772894	14
2474	209	Villacañas3	2022	17	2	1	2	Baloncesto	1	Invasion	Contacto	Abierto	5	4	41	55	30	6.5	25	50	11	38.7018	42.8	80	40	2.18085	3	1	62.3	182	18.8	8.7	13.9	53.6	86.04	2.7	50.9	81.7	22.5	2.3	2.6	8.7	8.9	2.58621	14
2475	213	Villacañas3	2022	15	2	1	1	Futbol	1	Invasion	Contacto	Abierto	12	3	30.4	25	20	7	30	60	11.5	46.153	17.5	1	10	1.62567	5	2	56.6	174	18.7	9.5	16.7	47.1	83.22	2.4	44.7	78.98	20.1	2.1	2	7.7	8.3	2.11579	14
2476	214	Villacañas3	2022	14	2	1	1	Futbol	1	Invasion	Contacto	Abierto	10	9	34.1	70	60	6	35	50	11	44.9354	29.7	50	20	1.72222	7	2	59.2	173	19.8	9.6	16.3	49.6	83.78	2.5	47.1	79.56	21.6	2.3	2.4	8.3	8.6	2.25	14
2477	218	Villacañas3	2022	15	2	1	1	Futbol	1	Invasion	Contacto	Abierto	6	4	33.7	30	40	10	75	90	13	54.481	35	70	40	1.75521	8	3	60	177	19.2	9.9	16.5	50.1	83.5	2.5	47.6	79.33	21.1	2.1	2.3	8.3	8.4	2.13131	14
2478	222	Villacañas3	2022	16	2	1	1	Futbol	1	Invasion	Contacto	Abierto	11	3	36.1	50	30	3	10	10	9.5	33.2602	36.7	70	50	1.76098	2	1	50.5	157	20.5	6.8	13.5	43.7	86.53	2.3	41.4	81.98	18	2.1	2.1	6.8	7	2.64706	14
2480	303	Villacañas3	2022	12	1	1	1	Futbol	1	Invasion	Contacto	Abierto	4	3	19.7	25	30	7	85	80	11.5	50.5978	28.6	80	40	1.07065	5	2	40.8	149	18.4	8.2	20	32.6	79.9	1.7	30.9	75.74	12.8	1.3	1.3	5	5.2	1.56098	10
2481	304	Villacañas3	2022	12	1	1	1	Futbol	1	Invasion	Contacto	Abierto	8	2	29.9	90	90	6.5	70	80	11	48.0522	22	40	20	1.28879	7	2	64.8	167	23.2	19.9	30.7	44.9	69.29	2.3	42.6	65.74	18.9	2	1.8	7.5	7.6	0.949749	10
2482	308	Villacañas3	2022	12	1	1	1	Futbol	1	Invasion	Contacto	Abierto	2	2	28.2	90	80	4	35	40	10	42.961	19.5	20	10	1.16529	10	3	61.2	159	24.2	18.4	30.1	42.8	69.93	2.2	40.6	66.34	18.1	1.9	1.8	7.1	7.3	0.983696	10
2483	309	Villacañas3	2022	12	1	1	1	Futbol	1	Invasion	Contacto	Abierto	9	3	26	80	70	5	45	50	10.5	45.5066	27.3	70	40	0.945455	5	2	67.8	157	27.5	22.2	32.8	45.6	67.26	2.3	43.3	63.86	20.5	2	1.9	8.2	8.4	0.923423	10
2484	313	Villacañas3	2022	13	2	1	1	Futbol	1	Invasion	Contacto	Abierto	9	2	27.1	60	50	8	70	90	12	51.7386	22.8	20	20	1.29665	5	2	59	168	20.9	12.2	20.6	46.8	79.32	2.4	44.4	75.25	20.4	2	2	7.9	8.5	1.67213	10
2485	315	Villacañas3	2022	13	2	1	1	Futbol	1	Invasion	Contacto	Abierto	9	2	26.4	50	50	6	55	60	11	46.4938	26.2	50	30	1.22222	5	2	55.9	161	21.6	14.2	25.4	41.7	74.6	2.2	39.5	70.66	16.8	1.7	1.8	6.5	6.8	1.1831	10
2486	316	Villacañas3	2022	14	2	1	1	Futbol	1	Invasion	Contacto	Abierto	5	2	22.7	10	10	8.5	70	90	12	50.3338	19.4	5	10	1.2139	6	2	44.4	154	18.7	7.8	17.6	36.6	82.43	1.9	34.7	78.15	14.4	1.5	1.5	5.6	5.8	1.84615	14
2487	319	Villacañas3	2022	16	2	1	2	Baloncesto	1	Invasion	Contacto	Abierto	2	5	30.1	25	10	7	30	60	11.5	44.6714	36.4	60	50	1.37443	8	3	68.7	177	21.9	14.4	20.9	54.3	79.04	2.7	51.6	75.11	22.8	2.1	2.3	9.1	9.3	1.58333	14
2488	320	Villacañas3	2022	13	2	1	1	Futbol	1	Invasion	Contacto	Abierto	7	2	34.1	85	80	7.5	65	80	11.5	49.1162	25.8	40	30	1.9375	6	2	46.7	163	17.6	8.9	19.1	37.8	80.94	2	35.8	76.66	15.2	1.5	1.6	5.8	6.3	1.70787	10
2489	321	Villacañas3	2022	14	2	1	3	Futbol sala	1	Invasion	Contacto	Abierto	3	2	28.1	35	30	9	75	90	12.5	53.033	26.6	30	10	1.50267	12	3	50.2	164	18.7	7.9	15.8	42.3	84.26	2.2	40.1	79.88	17.3	1.8	1.8	6.7	7	2.18987	14
2490	322	Villacañas3	2022	12	1	1	1	Futbol	1	Invasion	Contacto	Abierto	4	3	22.6	65	50	3.5	30	30	9.5	40.4154	17.3	10	10	1.00444	8	3	56.9	159	22.5	17.1	30	39.8	69.95	2.1	37.7	66.26	16.9	1.5	1.6	6.9	6.9	0.988304	10
2491	323	Villacañas3	2022	12	1	1	1	Futbol	1	Invasion	Contacto	Abierto	9	3	18.1	25	20	5	45	50	10.5	45.5066	25.3	60	30	0.760504	4	2	56.4	154	23.8	14.8	26.2	41.6	73.76	2.2	39.4	69.86	17.8	1.8	1.7	7.1	7.2	1.2027	10
2492	324	Villacañas3	2022	13	2	1	1	Futbol	1	Invasion	Contacto	Abierto	7	3	26.6	50	50	3.5	10	20	9.5	38.6266	19	10	10	0.98155	8	3	72.8	164	27.1	19.1	26.2	53.7	73.76	2.7	51	70.05	24.5	2.4	2.3	9.5	10.3	1.28272	10
2493	325	Villacañas3	2022	12	1	1	1	Futbol	1	Invasion	Contacto	Abierto	7	3	16.7	15	20	4.5	40	50	10	42.961	18.5	20	10	0.818627	4	2	47.1	152	20.4	11.7	24.8	35.4	75.16	1.9	33.5	71.13	14.4	1.4	1.3	5.6	6.1	1.23077	10
2494	327	Villacañas3	2022	12	1	1	1	Futbol	1	Invasion	Contacto	Abierto	9	3	22.4	65	50	7	85	80	11.5	50.5978	26.5	70	30	1	9	3	48.4	147	22.4	14.4	29.7	34	70.25	1.8	32.2	66.53	13.6	1.4	1.3	5.3	5.6	0.944444	10
2497	337	Villacañas3	2022	13	2	1	1	Futbol	1	Invasion	Contacto	Abierto	9	2	29.9	65	70	8.5	80	90	12	51.7386	28.8	60	50	1.52551	5	2	49	158	19.6	9	18.4	40	81.63	2.1	37.9	77.35	16.6	1.7	1.7	6.4	6.8	1.84444	10
2498	340	Villacañas3	2022	13	2	1	3	Futbol sala	1	Invasion	Contacto	Abierto	6	2	34.2	85	80	10	90	99	13	56.9834	30.8	80	60	1.62085	10	3	60.2	169	21.1	10.1	16.8	50.1	83.22	2.5	47.6	79.07	21.9	2.4	2.4	8.3	8.8	2.16832	10
2499	341	Villacañas3	2022	12	1	1	1	Futbol	1	Invasion	Contacto	Abierto	7	3	19.3	25	30	8	90	90	12	53.1434	20.5	30	10	1.26144	10	3	35.9	153	15.3	5.4	15.1	30.5	84.96	1.6	28.9	80.5	11.7	1.2	1.2	4.5	4.8	2.16667	10
2500	344	Villacañas3	2022	13	2	1	1	Futbol	1	Invasion	Contacto	Abierto	7	4	22.1	35	20	5	40	50	10.5	43.8714	25.5	40	30	1.16931	6	2	52.8	167	18.9	10.8	20.4	42	79.55	2.2	39.8	75.38	17.7	1.7	1.7	7.1	7.2	1.63889	10
2501	346	Villacañas3	2022	12	1	1	1	Futbol	1	Invasion	Contacto	Abierto	6	3	20	25	30	5	45	50	10.5	45.5066	17.2	10	10	0.921659	6	2	47.6	148	21.7	13.7	28.8	33.9	71.22	1.8	32.1	67.44	13.5	1.4	1.3	5.2	5.6	0.985401	10
2502	347	Villacañas3	2022	13	2	1	1	Futbol	1	Invasion	Contacto	Abierto	6	2	31	70	70	6	55	60	11	46.4938	21.5	20	20	1.3964	11	3	56.9	160	22.2	15.7	27.6	41.2	72.41	2.1	39.1	68.72	16.3	1.6	1.6	6.4	6.7	1.03822	10
2503	348	Villacañas3	2022	13	2	1	3	Futbol sala	1	Invasion	Contacto	Abierto	6	2	25.7	45	40	8.5	80	90	12	51.7386	32.3	80	60	1.31795	9	3	46.8	155	19.5	8.5	18.2	38.3	81.84	2	36.3	77.56	15.9	1.7	1.6	6.2	6.4	1.87059	10
2505	354	Villacañas3	2022	12	1	1	1	Futbol	1	Invasion	Contacto	Abierto	9	2	19.8	25	30	8	90	90	12	53.1434	19.2	20	10	1.15789	8	3	41.6	156	17.1	8.2	19.6	33.4	80.29	1.8	31.6	75.96	13.4	1.3	1.3	5.3	5.5	1.63415	10
2506	355	Villacañas3	2022	15	2	1	1	Futbol	1	Invasion	Contacto	Abierto	9	4	38.5	70	60	10	75	90	13	54.481	35.9	70	40	2.00521	6	2	54.8	169	19.2	8.2	15	46.6	85.04	2.4	44.2	80.66	19.5	2.2	2.3	7.4	7.6	2.37805	14
2507	363	Villacañas3	2022	13	2	1	1	Futbol	1	Invasion	Contacto	Abierto	9	2	21	20	20	8.5	80	90	12	51.7386	19.8	10	10	1.11111	7	2	47.2	158	18.9	11.4	24.1	35.8	75.85	1.9	33.9	71.82	14	1.4	1.4	5.6	5.6	1.22807	10
2508	365	Villacañas3	2022	13	2	1	3	Futbol sala	1	Invasion	Contacto	Abierto	1	2	30.1	70	70	9	85	90	12.5	54.361	35.3	95	80	1.55155	4	2	59.3	175	19.4	11.1	18.7	48.2	81.28	2.4	45.8	77.23	20.2	2.1	2.1	7.8	8.2	1.81982	10
2509	366	Villacañas3	2022	13	2	1	3	Futbol sala	1	Invasion	Contacto	Abierto	9	2	39	90	95	8.5	80	90	12	51.7386	34	90	70	1.9898	1	1	55.9	169	19.6	10.5	18.8	45.4	81.22	2.3	43.1	77.1	19.8	1.9	2	7.8	8.1	1.88571	10
2511	369	Villacañas3	2022	12	1	1	1	Futbol	1	Invasion	Contacto	Abierto	9	2	25.4	45	70	9	85	95	12.5	55.689	26.1	70	30	1.28934	8	3	43.7	149	19.7	9.1	20.9	34.6	79.18	1.8	32.8	75.06	14.2	1.5	1.4	5.6	5.7	1.56044	10
2512	370	Villacañas3	2022	13	2	1	1	Futbol	1	Invasion	Contacto	Abierto	4	3	24.6	45	40	6.5	60	70	11	46.4938	35.2	95	80	1.07424	7	2	53	152	22.9	11.3	21.3	41.7	78.68	2.2	39.5	74.53	17.7	1.9	1.8	6.8	7.2	1.56637	10
2513	373	Villacañas3	2022	13	2	1	1	Futbol	1	Invasion	Contacto	Abierto	7	2	26.1	50	40	10	90	99	13	56.9834	25.7	40	30	1.26699	5	2	50.7	157	20.6	8.9	17.5	41.8	82.45	2.2	39.6	78.11	17.8	2	1.9	6.8	7.1	2	10
2514	374	Villacañas3	2022	13	2	1	1	Futbol	1	Invasion	Contacto	Abierto	9	10	25.7	45	40	10	90	99	13	56.9834	26.7	50	30	1.25366	7	2	51.1	158	20.5	11.2	22	39.9	78.08	2.1	37.8	73.97	17.3	1.6	1.6	7	7.1	1.54464	10
2515	375	Villacañas3	2022	12	1	1	1	Futbol	1	Invasion	Contacto	Abierto	9	2	28	85	80	8	90	90	12	53.1434	22	40	20	1.54696	5	2	43.6	155	18.1	7.5	17.3	36.1	82.8	1.9	34.2	78.44	14.6	1.6	1.6	5.6	5.8	1.94667	10
2516	380	Villacañas3	2022	14	2	1	2	Baloncesto	1	Invasion	Contacto	Abierto	5	3	30.1	45	40	5.5	30	50	10.5	42.2362	25.7	30	10	1.59259	3	1	47.7	159	18.9	8.1	17	39.6	83.02	2.1	37.5	78.62	16	1.7	1.8	6.2	6.3	1.97531	14
2517	381	Villacañas3	2022	14	2	1	2	Baloncesto	1	Invasion	Contacto	Abierto	8	3	32.7	60	50	5.5	30	50	10.5	42.2362	35	80	40	1.48636	5	2	60	165	22	12.1	20.2	47.9	79.83	2.4	45.5	75.83	19.7	2.2	2.3	7.5	7.7	1.6281	14
2518	385	Villacañas3	2022	12	1	1	1	Futbol	1	Invasion	Contacto	Abierto	2	3	19	25	30	5.5	55	60	10.5	45.5066	20.9	30	10	1.11765	4	2	36.8	147	17	7.1	19.4	29.7	80.71	1.6	28.1	76.36	11.2	1.1	1.1	4.4	4.6	1.57746	10
2519	386	Villacañas3	2022	15	2	1	2	Baloncesto	1	Invasion	Contacto	Abierto	4	5	36.2	50	50	7	30	60	11.5	46.153	35.2	70	40	1.74038	7	2	55.2	163	20.8	10.7	19.3	44.5	80.62	2.3	42.2	76.45	18.2	2.2	2.1	7	6.9	1.70093	14
2520	387	Villacañas3	2022	17	2	1	1	Futbol	1	Invasion	Contacto	Abierto	7	3	54.1	97	90	10	85	90	13	51.9786	37.5	60	30	2.17269	9	3	83.4	183	24.9	19.4	23.3	64	76.74	3.2	60.8	72.9	27.8	3.1	3.2	10.5	11	1.43299	14
2521	392	Villacañas3	2022	13	2	1	1	Futbol	1	Invasion	Contacto	Abierto	8	2	21.1	30	20	9.5	85	95	12.5	54.361	20.4	10	10	0.981395	4	2	51.7	155	21.5	13.4	25.9	38.3	74.08	2	36.3	70.21	15.9	1.5	1.5	6.2	6.7	1.18657	10
2523	400	Villacañas3	2022	12	1	1	1	Futbol	1	Invasion	Contacto	Abierto	8	3	30.2	90	90	9.5	95	99	12.5	55.689	34.4	99	70	1.80838	6	2	48.9	171	16.7	7.6	15.5	41.3	84.46	2.1	39.2	80.16	17.8	1.8	1.7	7.1	7.2	2.34211	10
2524	401	Villacañas3	2022	12	1	1	1	Futbol	1	Invasion	Contacto	Abierto	9	3	17.3	25	20	5.5	55	60	10.5	45.5066	23.9	50	20	0.82381	6	2	51.7	157	21	14.3	27.7	37.4	72.34	2	35.4	68.47	15.6	1.5	1.5	6.2	6.4	1.09091	10
2525	403	Villacañas3	2022	12	1	1	1	Futbol	1	Invasion	Contacto	Abierto	8	3	30.4	90	90	4.5	40	50	10	42.961	35.5	99	80	1.34513	8	3	55.7	157	22.6	14.6	26.2	41.1	73.79	2.1	39	70.02	17	1.8	1.7	6.6	6.9	1.16438	10
2526	404	Villacañas3	2022	13	2	1	1	Futbol	1	Invasion	Contacto	Abierto	3	3	24.3	45	30	8.5	80	90	12	51.7386	29.2	70	50	1.40462	6	2	42.2	156	17.3	7.8	18.4	34.4	81.52	1.8	32.6	77.25	13.8	1.4	1.3	5.4	5.7	1.76923	10
2527	405	Villacañas3	2022	12	1	1	1	Futbol	1	Invasion	Contacto	Abierto	7	3	14.6	5	10	4.5	40	50	10	42.961	18.5	20	10	0.685446	6	2	44.7	145	21.3	14.5	32.5	30.2	67.56	1.6	28.6	63.98	11.9	1.1	1.1	4.8	4.9	0.82069	10
2528	407	Villacañas3	2022	12	1	1	1	Futbol	1	Invasion	Contacto	Abierto	8	3	27.2	85	80	6	60	70	11	48.0522	29	80	50	1.29524	7	2	53.8	160	21	13.7	25.5	40.1	74.54	2.1	38	70.63	16.4	1.6	1.6	6.5	6.7	1.19708	10
2529	408	Villacañas3	2022	13	2	1	3	Futbol sala	1	Invasion	Contacto	Abierto	11	2	36.9	85	90	6	55	60	11	46.4938	30.6	80	60	1.21782	6	2	83.5	166	30.3	29.6	35.5	53.9	64.55	2.7	51.2	61.32	24.7	2.5	2.4	9.8	10	0.834459	10
2530	410	Villacañas3	2022	13	2	1	1	Futbol	1	Invasion	Contacto	Abierto	9	2	29.1	65	60	10	90	99	13	56.9834	26.5	50	30	1.54787	6	2	49.3	162	18.8	7.8	15.8	41.5	84.18	2.2	39.3	79.72	17.6	1.9	1.9	6.8	7	2.25641	10
2531	411	Villacañas3	2022	13	2	1	1	Futbol	1	Invasion	Contacto	Abierto	9	3	25.8	45	40	10	90	99	13	56.9834	25	40	30	1.36508	7	2	52	166	18.9	11.1	21.3	40.9	78.65	2.1	38.8	74.62	16.5	1.7	1.6	6.4	6.8	1.48649	10
2532	412	Villacañas3	2022	13	2	1	1	Futbol	1	Invasion	Contacto	Abierto	10	2	25	45	40	9.5	85	95	12.5	54.361	24.4	30	20	1.25	5	2	55.7	167	20	10.1	18.2	45.6	81.87	2.3	43.3	77.74	19.8	2	2	7.6	8.2	1.9604	10
2533	2807	Villacañas3	2022	11	1	1	2	Baloncesto	1	Invasion	Contacto	Abierto	1	3	20	65	50	3.5	97	40	9.5	42.2042	26	80	70	1.0582	4	2	43.7	152	18.9	8.7	19.8	35	80.09	1.9	33.1	75.74	14.1	1.6	1.5	5.4	5.6	1.62069	10
2534	2808	Villacañas3	2022	11	1	2	2	Baloncesto	1	Invasion	Contacto	Abierto	2	3	24	90	90	4.5	85	70	10	44.673	28.6	95	90	1.34831	7	2	48.5	165	17.8	11.9	24.5	36.6	75.46	1.9	34.7	71.55	13.9	1.5	1.4	5.3	5.7	1.16807	10
2536	2810	Villacañas3	2022	16	2	1	2	Baloncesto	1	Invasion	Contacto	Abierto	2	5	48.2	95	80	5	20	30	10.5	38.9658	40.1	80	60	1.84674	6	2	79	174	26.1	13	16.5	66	83.54	3.3	62.7	79.37	29.2	3	3.2	11.4	11.6	2.24615	14
2537	2811	Villacañas3	2022	15	2	2	3	Futbol sala	1	Invasion	Contacto	Abierto	1	2	22.2	30	20	5	70	70	10.5	40.601	21	20	20	0.977974	2	1	50.5	149	22.7	20.2	40	30.3	60	1.6	28.7	56.83	11.3	1.3	1.2	4.4	4.4	0.559406	14
2538	2812	Villacañas3	2022	13	2	2	3	Futbol sala	1	Invasion	Contacto	Abierto	5	3	25.2	70	60	6	80	90	11	46.4938	24.1	60	40	1.2	3	1	56.6	164	21	15.6	27.6	41	72.44	2.1	38.9	68.73	16.5	1.6	1.5	6.4	7	1.05769	10
2539	2813	Villacañas3	2022	17	2	2	3	Futbol sala	1	Invasion	Contacto	Abierto	12	3	33.7	85	90	2.5	5	20	9	28.5418	21.7	20	10	1.19504	7	2	77.7	166	28.2	26.8	34.5	50.9	65.51	2.6	48.3	62.16	19.5	1.5	1.6	7.9	8.5	0.727612	14
2540	2814	Villacañas3	2022	12	1	1	1	Futbol	1	Invasion	Contacto	Abierto	8	1	18.7	25	30	7	85	80	11.5	50.5978	25.4	60	30	1.14024	8	3	40.4	157	16.4	5.6	13.8	34.8	86.14	1.8	33	81.68	14.6	1.5	1.4	5.8	5.9	2.60714	10
2541	2815	Villacañas3	2022	11	1	1	1	Futbol	1	Invasion	Contacto	Abierto	7	6	19.1	65	50	8	95	90	12	54.5482	21	40	40	1.25658	8	3	32.4	146	15.2	5.1	15.7	27.3	84.26	1.5	25.8	79.63	10.3	1	1	4.1	4.2	2.01961	10
2542	2816	Villacañas3	2022	11	1	1	1	Futbol	1	Invasion	Contacto	Abierto	2	2	19.3	65	50	5	97	60	10.5	47.1418	25.6	80	70	1.1092	6	2	31.7	135	17.4	6	18.8	25.7	81.07	1.4	24.3	76.66	9.4	1	1	3.6	3.8	1.56667	10
2543	2817	Villacañas3	2022	11	1	1	1	Futbol	1	Invasion	Contacto	Abierto	3	1	19.3	65	50	5.5	60	70	10.5	47.1418	23.2	60	50	1.11561	6	2	44.9	161	17.3	4.4	9.7	40.5	90.2	2.1	38.4	85.52	15.1	1.6	1.7	5.8	6	3.43182	10
2544	2818	Villacañas3	2022	11	1	1	1	Futbol	1	Invasion	Contacto	Abierto	5	2	15.3	25	20	4	45	40	10	44.673	32	99	100	0.974522	6	2	33.1	145	15.7	5.2	15.6	27.9	84.29	1.5	26.4	79.76	10.7	1.1	1.1	4.2	4.3	2.05769	10
2545	2819	Villacañas3	2022	12	1	1	1	Futbol	1	Invasion	Contacto	Abierto	4	2	20.6	40	40	5	45	50	10.5	45.5066	22.1	40	20	1.17714	1	1	39.8	151	17.5	7.2	18.2	32.6	81.91	1.7	30.9	77.64	13	1.3	1.3	5.1	5.3	1.80556	10
2546	2820	Villacañas3	2022	12	1	1	1	Futbol	1	Invasion	Contacto	Abierto	6	2	23.3	65	50	3.5	30	30	9.5	40.4154	18.8	20	10	0.869403	2	1	61	151	26.8	22	36	39	63.93	2	37	60.66	16.5	1.7	1.7	6.5	6.6	0.75	10
2547	2821	Villacañas3	2022	11	1	1	1	Futbol	1	Invasion	Contacto	Abierto	7	3	26.4	97	90	5.5	60	70	10.5	47.1418	20.7	40	30	1.01149	9	3	63.4	156	26.1	17.7	27.9	45.7	72.08	2.3	43.4	68.45	19.8	2.1	2.1	7.6	8	1.11864	10
2548	2822	Villacañas3	2022	11	1	1	1	Futbol	1	Invasion	Contacto	Abierto	5	2	16.2	40	30	7.5	90	90	11.5	52.0794	20.5	40	30	0.947368	7	2	34	141	17.1	5.8	17.2	28.2	82.94	1.5	26.7	78.53	11.2	1.1	1	4.5	4.6	1.93103	10
2549	2823	Villacañas3	2022	10	1	1	1	Futbol	1	Invasion	Contacto	Abierto	6	2	22.3	95	90	3.5	50	40	9.5	43.993	13.4	5	10	0.961207	8	3	57.2	157	23.2	22	38.4	35.2	61.54	1.9	33.3	58.22	14.7	1.4	1.4	5.8	6.1	0.668182	10
2550	2824	Villacañas3	2022	10	1	1	1	Futbol	1	Invasion	Contacto	Abierto	7	2	16.4	55	50	4	60	50	10	46.385	23.1	70	80	0.832487	8	3	39.8	142	19.7	7.2	18.2	32.6	81.91	1.7	30.9	77.64	14.1	1.4	1.3	5.6	5.8	1.95833	10
2551	2825	Villacañas3	2022	11	1	1	1	Futbol	1	Invasion	Contacto	Abierto	7	2	21.3	80	70	5.5	60	70	10.5	47.1418	18.4	30	20	1.04926	4	2	44.4	148	20.3	12.2	27.5	32.2	72.52	1.7	30.5	68.69	12.7	1.2	1.2	5	5.3	1.04098	10
2552	2826	Villacañas3	2022	11	1	1	1	Futbol	1	Invasion	Contacto	Abierto	5	1	21.1	80	60	2.5	20	20	9	39.7354	14.8	10	10	0.756272	8	3	61.2	148	27.9	23.2	37.9	38	62.09	2	36	58.82	17.1	1.6	1.6	6.8	7.1	0.737069	10
2553	2827	Villacañas3	2022	11	1	1	1	Futbol	1	Invasion	Contacto	Abierto	5	2	20.5	70	60	9.5	97	99	12.5	57.017	23	60	50	1.38514	6	2	32	147	14.8	4.5	14.2	27.5	85.94	1.5	26	81.25	10.7	1	1	4.2	4.5	2.37778	10
2554	2828	Villacañas3	2022	11	1	1	1	Futbol	1	Invasion	Contacto	Abierto	8	2	24.5	97	90	3	25	30	9.5	42.2042	17	20	20	0.844828	8	3	69.6	155	29	28.5	41	41.1	59.05	2.1	39	56.03	18.9	1.8	1.8	7.5	7.8	0.663158	10
2555	2829	Villacañas3	2022	11	1	1	1	Futbol	1	Invasion	Contacto	Abierto	5	3	22.7	85	70	5.5	60	70	10.5	47.1418	25.6	80	70	1.27528	8	3	39.5	149	17.8	8.4	21.3	31.1	78.73	1.7	29.4	74.43	11.8	1.2	1.2	4.7	4.7	1.40476	10
2556	2830	Villacañas3	2022	12	1	1	1	Futbol	1	Invasion	Contacto	Abierto	6	2	20.1	40	30	9.5	95	99	12.5	55.689	18	20	10	1.23313	8	3	34.3	145	16.3	5.8	16.8	28.5	83.09	1.6	26.9	78.43	10.9	1.1	1.1	4.2	4.5	1.87931	10
2557	2831	Villacañas3	2022	11	1	1	1	Futbol	1	Invasion	Contacto	Abierto	8	6	18.1	55	40	8.5	97	95	12	54.5482	31.1	99	90	1.19868	9	3	32.7	147	15.1	5.6	17.1	27.1	82.87	1.5	25.6	78.29	10.1	1	0.9	4	4.2	1.80357	10
2558	2832	Villacañas3	2022	11	1	1	1	Futbol	1	Invasion	Contacto	Abierto	4	1	19	55	50	6.5	75	80	11	49.6106	24.4	70	60	1.05556	3	1	35.2	140	18	6.7	18.9	28.5	80.97	1.6	26.9	76.42	10.9	1.1	1.1	4.3	4.4	1.62687	10
2559	2833	Villacañas3	2022	11	1	1	1	Futbol	1	Invasion	Contacto	Abierto	8	4	25.1	80	90	5.5	55	70	10.5	47.1418	26.1	80	30	1.45087	4	2	32.5	137	17.3	6.7	20.5	25.8	79.38	1.4	24.4	75.08	9.8	0.9	0.8	4	4.1	1.46269	10
2560	2834	Villacañas3	2022	11	1	1	1	Futbol	1	Invasion	Contacto	Abierto	5	4	20.6	70	60	5.5	60	70	10.5	47.1418	24.3	70	60	1.01478	6	2	43.2	146	20.3	10.5	24.3	32.7	75.69	1.7	31	71.76	13.2	1.3	1.2	5.2	5.5	1.25714	10
2561	2835	Villacañas3	2022	12	1	1	1	Futbol	1	Invasion	Contacto	Abierto	5	4	15.6	10	10	6	60	70	11	48.0522	24.8	60	30	0.857143	10	3	39.3	147	18.2	8.4	21.4	30.9	78.63	1.7	29.2	74.3	12.2	1.2	1.1	4.9	5	1.45238	10
2562	2836	Villacañas3	2022	11	1	1	1	Futbol	1	Invasion	Contacto	Abierto	8	1	18.7	55	40	8	95	90	12	54.5482	20.9	40	40	1.04469	6	2	35.5	141	17.9	7.2	20.2	28.3	79.72	1.5	26.8	75.49	11.2	1.1	1	4.6	4.5	1.55556	10
2563	2837	Villacañas3	2022	12	1	1	1	Futbol	1	Invasion	Contacto	Abierto	8	2	32.2	97	95	6.5	70	80	11	48.0522	26.8	70	40	1.45045	9	3	66.4	173	22.2	13.9	21	52.5	79.07	2.7	49.8	75	22.8	2.4	2.4	8.8	9.2	1.64029	10
2564	2838	Villacañas3	2022	12	1	1	1	Futbol	1	Invasion	Contacto	Abierto	2	2	25.1	80	70	5.5	55	60	10.5	45.5066	26.1	70	30	1.30729	5	2	48	158	19.2	9.6	20	38.4	80	2	36.4	75.83	15.7	1.6	1.6	6.1	6.4	1.63542	10
2565	2839	Villacañas3	2022	13	2	1	1	Futbol	1	Invasion	Contacto	Abierto	8	2	28.9	60	60	6.5	60	70	11	46.4938	23.1	30	20	1.31963	6	2	62.5	169	21.9	15	24	47.5	76	2.4	45.1	72.16	20.4	2	2	8.1	8.3	1.36	10
2566	2840	Villacañas3	2022	12	1	1	1	Futbol	1	Invasion	Contacto	Abierto	3	3	31.3	97	90	8	90	90	12	53.1434	27.1	70	40	1.46948	8	3	55.2	161	21.3	11.6	21	43.6	78.99	2.2	41.4	75	18.5	1.9	2	7.1	7.5	1.59483	10
2567	2841	Villacañas3	2022	17	2	1	1	Futbol	1	Invasion	Contacto	Abierto	7	3	50.2	95	80	7	35	60	11.5	43.1898	40	70	30	2.17316	6	2	75	180	23.1	11.3	15.1	63.7	84.93	3.2	60.5	80.67	28.1	3.4	3.3	10.8	10.6	2.48673	14
2568	2842	Villacañas3	2022	17	2	1	1	Futbol	1	Invasion	Contacto	Abierto	10	3	41.9	65	30	6	25	50	11	38.7018	31.9	30	10	1.99524	6	2	67.2	179	21	10.4	15.5	56.8	84.52	2.9	53.9	80.21	24.4	3	3.1	9.1	9.2	2.34615	14
2569	2843	Villacañas3	2022	17	2	1	1	Futbol	1	Invasion	Contacto	Abierto	10	3	35.1	40	20	6	25	50	11	38.7018	28.2	20	10	1.8973	7	2	63.2	185	18.5	10.7	17	52.5	83.07	2.7	49.8	78.8	22	2.3	2.5	8.6	8.6	2.05607	14
2570	2844	Villacañas3	2022	17	2	1	1	Futbol	1	Invasion	Contacto	Abierto	5	3	39.4	50	30	5	10	30	10.5	37.3306	31.3	30	10	1.6281	8	3	66.7	166	24.2	8.7	13	58	86.96	2.9	55.1	82.61	25.1	2.9	3.1	9.5	9.6	2.88506	14
2571	2845	Villacañas3	2022	10	1	1	3	Futbol sala	1	Invasion	Contacto	Abierto	5	2	17.8	65	60	6.5	90	90	11	51.169	21.2	50	60	0.941799	6	2	37.1	140	18.9	9.5	25.7	27.6	74.39	1.5	26.1	70.35	10.4	1	0.9	4.2	4.3	1.09474	10
2572	2846	Villacañas3	2022	11	1	1	3	Futbol sala	1	Invasion	Contacto	Abierto	6	2	17.1	50	30	5.5	60	70	10.5	47.1418	21.4	50	40	1.04908	6	2	33.7	144	16.3	6.1	18.1	27.6	81.9	1.5	26.1	77.45	10.3	1	1	4.1	4.2	1.68852	10
2573	2847	Villacañas3	2022	11	1	1	3	Futbol sala	1	Invasion	Contacto	Abierto	2	2	16.6	40	30	6.5	75	80	11	49.6106	21.2	50	40	0.851282	7	2	36.6	137	19.5	9.7	26.5	26.9	73.5	1.5	25.4	69.4	10	1	1	3.9	4.1	1.03093	10
2574	2848	Villacañas3	2022	10	1	1	3	Futbol sala	1	Invasion	Contacto	Abierto	4	2	14.5	35	30	7	95	90	11.5	53.561	20.2	40	60	0.91195	5	2	32.1	142	15.9	6.5	20.2	25.6	79.75	1.4	24.2	75.39	9.5	0.8	0.8	4	3.9	1.46154	10
2575	2849	Villacañas3	2022	10	1	1	3	Futbol sala	1	Invasion	Contacto	Abierto	5	2	19.8	85	80	5.5	80	70	10.5	48.777	21.3	50	60	1.14451	5	2	37.9	148	17.3	8.6	22.8	29.3	77.31	1.6	27.7	73.09	11.1	1.1	1.1	4.3	4.6	1.2907	10
2576	2850	Villacañas3	2022	10	1	1	3	Futbol sala	1	Invasion	Contacto	Abierto	3	2	19.3	85	70	5.5	80	70	10.5	48.777	24.2	80	80	1.12209	9	3	33.3	139	17.2	6.8	20.5	26.5	79.58	1.5	25	75.08	9.6	1	1	3.7	3.9	1.41176	10
2577	2851	Villacañas3	2022	10	1	2	3	Futbol sala	1	Invasion	Contacto	Abierto	6	2	20.2	95	90	7	97	99	11.5	53.561	16.3	20	20	0.985366	6	2	44.3	147	20.5	12	27	32.3	72.91	1.7	30.6	69.07	12.3	1.3	1.2	4.8	5	1.025	10
2578	2852	Villacañas3	2022	10	1	1	3	Futbol sala	1	Invasion	Contacto	Abierto	5	2	21.3	90	80	4.5	70	60	10	46.385	15.4	10	20	0.972603	7	2	42.9	140	21.9	12.6	29.4	30.3	70.63	1.6	28.7	66.9	11.8	1.2	1.1	4.6	4.9	0.936508	10
2579	2853	Villacañas3	2022	10	1	1	3	Futbol sala	1	Invasion	Contacto	Abierto	3	3	23.8	97	95	7	95	90	11.5	53.561	29.8	99	100	1.35227	3	1	40.6	152	17.6	6	14.7	34.6	85.22	1.8	32.8	80.79	15.1	1.6	1.5	5.9	6.1	2.51667	10
2580	2854	Villacañas3	2022	10	1	1	3	Futbol sala	1	Invasion	Contacto	Abierto	5	2	28.4	97	99	4.5	70	60	10	46.385	14.4	10	20	1.1498	4	2	55.6	150	24.7	16.5	29.6	39.1	70.32	2	37.1	66.73	16	1.7	1.6	6.4	6.3	0.969697	10
2581	2855	Villacañas3	2022	10	1	1	3	Futbol sala	1	Invasion	Contacto	Abierto	6	2	13.9	20	20	7	95	90	11.5	53.561	30.3	99	100	1	4	2	25.7	136	13.9	4.4	17.2	21.3	82.88	1.2	20.1	78.21	9.4	0.6	0.6	2.7	5.5	2.13636	10
2582	2856	Villacañas3	2022	10	1	1	3	Futbol sala	1	Invasion	Contacto	Abierto	1	2	19.4	85	70	3	45	30	9.5	43.993	21	50	60	0.772908	3	1	52.7	145	25.1	17.5	33.2	35.2	66.79	1.9	33.3	63.19	15	1.5	1.4	6	6.1	0.857143	10
2583	2857	Villacañas3	2022	10	1	1	3	Futbol sala	1	Invasion	Contacto	Abierto	3	2	19.6	85	70	7	95	90	11.5	53.561	20.1	40	60	0.875	7	2	53.1	154	22.4	17.7	33.4	35.4	66.67	1.9	33.5	63.09	14.8	1.4	1.3	5.9	6.2	0.836158	10
2584	2858	Villacañas3	2022	10	1	1	3	Futbol sala	1	Invasion	Contacto	Abierto	6	2	13.2	20	20	8	97	95	12	55.953	25.5	90	90	0.885906	2	1	26	132	14.9	4.7	18.1	21.3	81.92	1.2	20.1	77.31	7.2	0.7	0.7	2.8	3	1.53191	10
2585	2859	Villacañas3	2022	11	1	1	3	Futbol sala	1	Invasion	Contacto	Abierto	7	2	20.7	70	60	3	25	30	9.5	42.2042	17.1	20	20	0.818182	7	2	60.1	154	25.3	23.5	39.1	36.6	60.9	1.9	34.7	57.74	16.2	1.5	1.4	6.6	6.7	0.689362	10
2586	2860	Villacañas3	2022	11	1	1	3	Futbol sala	1	Invasion	Contacto	Abierto	2	2	21.2	80	60	4	45	40	10	44.673	15.9	10	10	0.950673	7	2	53.6	155	22.3	14.8	27.7	38.8	72.39	2	36.8	68.66	16.1	1.6	1.6	6.3	6.6	1.08784	10
2587	2861	Villacañas3	2022	11	1	2	3	Futbol sala	1	Invasion	Contacto	Abierto	3	2	18.9	55	50	6.5	95	95	11	49.6106	29.4	99	90	1.11834	5	2	37.1	148	16.9	8	21.6	29.1	78.44	1.5	27.6	74.39	11.1	1.2	1.1	4.3	4.5	1.3875	10
2588	2862	Villacañas3	2022	10	1	1	3	Futbol sala	1	Invasion	Contacto	Abierto	2	2	19.4	85	70	4	75	50	10	46.385	26.4	90	90	1.04865	6	2	37.8	143	18.5	7.7	20.5	30.1	79.63	1.6	28.5	75.4	12.5	1.2	1.1	4.9	5.3	1.62338	10
2589	2863	Villacañas3	2022	14	2	1	3	Futbol sala	1	Invasion	Contacto	Abierto	8	3	38.4	80	80	4	30	30	10	39.537	31.9	60	30	1.536	5	2	66.3	163	25	14.7	22.1	51.6	77.83	2.6	49	73.91	21.9	2.5	2.5	8.4	8.5	1.4898	14
2590	2864	Villacañas3	2022	11	1	2	3	Futbol sala	1	Invasion	Contacto	Abierto	1	2	22.5	85	80	3.5	70	50	9.5	42.2042	23.7	70	60	0.872093	5	2	62	155	25.8	21.8	35.1	40.2	64.84	2.1	38.1	61.45	15.6	1.7	1.6	6	6.3	0.715596	10
2591	2865	Villacañas3	2022	9	1	2	3	Futbol sala	1	Invasion	Contacto	Abierto	2	2	16.1	85	70	2.5	65	50	9	43.4666	23.1	90	90	0.809045	11	3	40.1	142	19.9	12.8	32	27.3	68.08	1.4	25.9	64.59	10.4	1.1	1	3.8	4.5	0.8125	6
2592	2866	Villacañas3	2022	10	1	2	3	Futbol sala	1	Invasion	Contacto	Abierto	1	2	13.6	30	30	3.5	75	60	9.5	43.993	16.7	20	20	0.888889	3	1	27.5	134	15.3	6.2	22.6	21.3	77.45	1.1	20.2	73.45	8.2	0.8	0.6	3	3.8	1.32258	10
2593	2867	Villacañas3	2022	10	1	2	3	Futbol sala	1	Invasion	Contacto	Abierto	2	2	14	30	30	6	97	95	11	51.169	22.9	70	60	0.909091	7	2	29.3	138	15.4	6.9	23.6	22.4	76.45	1.2	21.2	72.35	8.2	0.8	0.7	3.3	3.4	1.18841	10
2594	2868	Villacañas3	2022	9	1	2	3	Futbol sala	1	Invasion	Contacto	Abierto	4	2	13.7	55	50	5	95	90	10.5	50.4122	29.4	100	100	0.88961	8	3	26.4	131	15.4	5.3	19.9	21.1	79.92	1.1	20	75.76	7.6	0.8	0.7	3.1	3	1.43396	6
2595	2869	Villacañas3	2022	9	1	2	3	Futbol sala	1	Invasion	Contacto	Abierto	3	2	14.5	65	60	7	97	99	11.5	55.0426	29.3	99	100	0.923567	9	3	28.6	135	15.7	5.4	18.9	23.2	81.12	1.2	22	76.92	9.1	0.9	0.9	3.5	3.8	1.68519	6
2596	2870	Villacañas3	2022	9	1	2	3	Futbol sala	1	Invasion	Contacto	Abierto	2	2	14.4	65	60	4.5	90	90	10	48.097	20.5	70	70	0.727273	9	3	36.1	135	19.8	11.8	32.8	24.3	67.31	1.3	23	63.71	8.8	1	0.9	3.4	3.5	0.745763	6
2597	2871	Villacañas3	2022	11	1	2	3	Futbol sala	1	Invasion	Contacto	Abierto	3	2	16.6	35	30	5	85	80	10.5	47.1418	28.7	95	90	1.07097	11	3	30.3	140	15.5	6.5	21.5	23.8	78.55	1.2	22.6	74.59	8.6	0.9	0.8	3.4	3.5	1.32308	10
2598	2872	Villacañas3	2022	11	1	2	3	Futbol sala	1	Invasion	Contacto	Abierto	2	2	14.3	20	20	5	85	80	10.5	47.1418	24.8	80	70	0.846154	6	2	37.6	149	16.9	8.6	23	29	77.13	1.5	27.5	73.14	11.1	1.1	1.1	4.4	4.5	1.2907	10
2599	2873	Villacañas3	2022	10	1	2	3	Futbol sala	1	Invasion	Contacto	Abierto	2	2	20	90	80	7	97	99	11.5	53.561	31.9	100	100	1.22699	4	2	34.8	146	16.3	7	20.2	27.8	79.89	1.4	26.4	75.86	10.6	1.1	1.1	4.1	4.3	1.51429	10
2600	2874	Villacañas3	2022	10	1	2	3	Futbol sala	1	Invasion	Contacto	Abierto	3	2	18	75	70	3	70	50	9.5	43.993	24.6	90	70	0.79646	5	2	50.1	149	22.6	16.8	33.5	33.3	66.47	1.7	31.6	63.07	12.9	1.3	1.2	5	5.4	0.767857	10
2601	2875	Villacañas3	2022	12	1	2	3	Futbol sala	1	Invasion	Contacto	Abierto	2	2	23.7	70	70	5	75	80	10.5	45.5066	25.3	70	50	0.995798	6	2	57.2	155	23.8	16.4	28.6	40.8	71.33	2.1	38.7	67.66	16	1.7	1.6	6.1	6.6	0.97561	10
2602	2876	Villacañas3	2022	9	1	2	3	Futbol sala	1	Invasion	Contacto	Abierto	1	2	12	25	30	3.5	85	70	9.5	45.7818	16	30	30	0.538117	9	3	41.8	137	22.3	13.7	32.8	28.1	67.22	1.5	26.6	63.64	10.2	1.2	1.1	3.9	4	0.744526	6
2603	2877	Villacañas3	2022	10	1	2	3	Futbol sala	1	Invasion	Contacto	Abierto	1	2	18.4	85	70	6	97	95	11	51.169	25.6	90	80	1.06977	10	3	35.6	144	17.2	9.1	25.6	26.5	74.44	1.4	25.1	70.51	9.6	1	1	3.8	3.8	1.05495	10
2604	2878	Villacañas3	2022	13	2	1	3	Futbol sala	1	Invasion	Contacto	Abierto	1	2	28.6	60	60	8	70	90	12	51.7386	38.6	99	90	1.47423	8	3	61.6	178	19.4	10.8	17.5	50.8	82.47	2.6	48.2	78.25	21.9	2.3	2.3	8.6	8.7	2.02778	10
2607	2881	Villacañas3	2022	6	1	2	14	Baile	3	Individual	No contacto	Cerrado	3	2	9.7	70	70	2	85	70	9	49.0634	18.1	80	80	0.621795	10	3	21.7	118	15.6	4.5	20.8	17.2	79.26	0.9	16.3	75.12	6	0.7	0.6	2.3	2.4	1.33333	6
2610	2884	Villacañas3	2022	6	1	2	14	Baile	3	Individual	No contacto	Cerrado	2	2	10.2	75	80	2	85	70	9	49.0634	14.9	50	50	0.589595	8	3	26.6	124	17.3	8	30.1	18.6	69.92	1	17.6	66.17	7.2	0.7	0.6	2.4	3.5	0.9	6
2612	2886	Villacañas3	2022	7	1	2	14	Baile	3	Individual	No contacto	Cerrado	2	2	10.5	30	60	2	50	60	9	47.1978	29.5	100	100	0.628743	4	2	25.7	124	16.7	6	23.3	19.7	76.65	1	18.7	72.76	7.2	0.7	0.7	2.8	3	1.2	6
2616	2890	Villacañas3	2022	10	1	2	14	Baile	3	Individual	No contacto	Cerrado	6	2	14.7	50	40	4	85	70	10	46.385	20.9	60	40	0.98	6	2	33.2	149	15	6.7	20.2	26.5	79.82	1.4	25.1	75.6	9.7	1.1	1	3.7	3.9	1.44776	10
2617	2891	Villacañas3	2022	11	1	2	14	Baile	3	Individual	No contacto	Cerrado	7	2	6.4	30	1	2	85	20	9	39.7354	11.4	1	20	0.297674	4	2	49.1	151	21.5	14.5	29.6	34.6	70.47	1.8	32.8	66.8	13.4	1.3	1.2	5.3	5.6	0.924138	10
2618	2892	Villacañas3	2022	9	1	2	14	Baile	3	Individual	No contacto	Cerrado	4	2	9.4	10	10	5.5	95	95	10.5	50.4122	23.7	90	90	0.652778	3	1	26.2	135	14.4	5.2	19.7	21	80.15	1.1	19.9	75.95	7.6	0.8	0.7	3	3.1	1.46154	6
2619	2893	Villacañas3	2022	9	1	2	14	Baile	3	Individual	No contacto	Cerrado	5	2	18	50	90	3	60	60	9.5	45.7818	17	30	20	0.967742	6	2	34.4	136	18.6	9.8	28.6	24.6	71.51	1.3	23.3	67.73	8.8	0.9	0.9	3.4	3.6	0.897959	6
2620	2894	Villacañas3	2022	7	1	2	14	Baile	3	Individual	No contacto	Cerrado	2	2	12.3	40	80	3	80	80	9.5	49.3594	17.1	60	40	0.87234	4	2	20.7	121	14.1	4.6	22	16.1	77.78	0.9	15.2	73.43	5.1	0.5	0.5	2.1	2	1.1087	6
2621	2895	Villacañas3	2022	11	1	2	14	Baile	3	Individual	No contacto	Cerrado	1	2	17.3	50	40	4	75	60	10	44.673	18.9	30	30	0.977401	3	1	37.3	145	17.7	9.7	26	27.6	73.99	1.4	26.2	70.24	10.4	1	1	4.2	4.2	1.07216	10
2622	2896	Villacañas3	2022	10	1	2	14	Baile	3	Individual	No contacto	Cerrado	2	4	9.7	20	3	1	20	10	8	36.817	14.6	10	40	0.333333	6	2	55.4	138	29.1	25.9	46.7	29.5	53.25	1.5	28	50.54	12	1.3	1.2	4.7	4.8	0.46332	10
2623	2897	Villacañas3	2022	11	1	2	14	Baile	3	Individual	No contacto	Cerrado	7	2	16	60	30	1	10	5	8	34.7978	14.6	10	10	0.816327	7	2	44.7	151	19.6	11.4	25.5	33.3	74.5	1.7	31.6	70.69	12.5	1.3	1.3	4.8	5.1	1.09649	10
2624	2898	Villacañas3	2022	12	1	2	14	Baile	3	Individual	No contacto	Cerrado	1	2	18	50	30	2	35	20	9	37.8698	22.6	50	60	0.957447	5	2	40.6	147	18.8	9.5	23.3	31.1	76.6	1.6	29.5	72.66	12.3	1.2	1.2	4.9	5	1.29474	10
2625	2899	Villacañas3	2022	12	1	2	14	Baile	3	Individual	No contacto	Cerrado	7	2	21	50	50	2.5	25	30	9	37.8698	20.4	30	20	1.01449	4	2	44.2	146	20.7	11.6	26.2	32.6	73.76	1.7	30.9	69.91	12.7	1.3	1.2	4.9	5.3	1.09483	10
2629	2903	Villacañas3	2022	6	1	2	14	Baile	3	Individual	No contacto	Cerrado	2	2	6.2	30	10	1.5	65	50	8	44.8938	11.6	20	20	0.29108	8	3	30.2	119	21.3	10.8	35.6	19.4	64.24	1	18.4	60.93	6.8	0.8	0.7	2.6	2.7	0.62963	6
2632	2906	Villacañas3	2022	7	1	2	14	Baile	3	Individual	No contacto	Cerrado	1	2	11.3	50	70	3	80	80	9.5	49.3594	15.5	40	50	0.801418	8	3	19.6	118	14.1	3.7	18.9	15.9	81.12	0.9	15	76.53	5.3	0.6	0.5	2.1	2.1	1.43243	6
2633	2907	Villacañas3	2022	8	1	2	14	Baile	3	Individual	No contacto	Cerrado	3	2	14	90	80	4.5	90	90	10	49.809	25	99	100	0.939597	7	2	26.7	134	14.9	5.6	21.1	21.1	79.03	1.1	20	74.91	7.6	0.8	0.8	3	3	1.35714	6
2634	2908	Villacañas3	2022	7	1	2	14	Baile	3	Individual	No contacto	Cerrado	4	2	17	97	99	1.5	35	40	8	42.8746	11.9	20	20	0.73913	7	2	34.2	122	23	10.9	31.9	23.3	68.13	1.2	22.1	64.62	8.7	0.9	0.9	3.4	3.5	0.798165	6
2635	2909	Villacañas3	2022	7	1	2	14	Baile	3	Individual	No contacto	Cerrado	2	2	11.3	50	70	1.5	35	40	8	42.8746	14.9	40	50	0.567839	5	2	38.4	139	19.9	12.2	31.9	26.2	68.23	1.4	24.8	64.58	9.6	1.1	1	3.7	3.8	0.786885	6
2636	2910	Villacañas3	2022	9	1	2	14	Baile	3	Individual	No contacto	Cerrado	2	2	13.9	55	50	2.5	65	50	9	43.4666	19.3	50	60	0.671498	8	3	35.5	131	20.7	11.1	31.3	24.4	68.73	1.3	23.1	65.07	9.1	0.9	0.9	3.6	3.7	0.81982	6
2637	2911	Villacañas3	2022	13	2	1	1	Futbol	1	Invasion	Contacto	Abierto	9	3	22.1	35	20	7.5	65	80	11.5	49.1162	24.7	40	30	1.38994	8	3	47.6	173	15.9	7.3	15.4	40.3	84.66	2.1	38.2	80.25	16.9	1.7	1.6	6.7	6.9	2.31507	10
2638	2912	Villacañas3	2022	13	2	1	1	Futbol	1	Invasion	Contacto	Abierto	7	3	35.4	85	90	7	65	70	11.5	49.1162	25.7	40	30	1.38824	7	2	71.1	167	25.5	22.5	31.7	48.6	68.35	2.5	46.1	64.84	20.5	2.2	2.2	8.1	8	0.911111	10
2639	2913	Villacañas3	2022	13	2	1	1	Futbol	1	Invasion	Contacto	Abierto	3	3	28.9	60	60	8.5	80	90	12	51.7386	26.7	50	30	1.59669	11	3	49.3	165	18.1	13.5	27.4	35.8	72.62	1.9	33.9	68.76	16.5	1.6	1.6	8.1	5.2	1.22222	10
2640	2914	Villacañas3	2022	15	2	1	3	Futbol sala	1	Invasion	Contacto	Abierto	1	3	28.2	15	20	9	60	90	12.5	51.705	29.7	40	20	1.51613	8	3	49.9	164	18.6	8.6	17.3	41.3	82.77	2.1	39.2	78.56	16.7	1.7	1.7	6.5	6.8	1.94186	14
2641	2915	Villacañas3	2022	12	1	1	2	Baloncesto	1	Invasion	Contacto	Abierto	2	3	38	97	99	2	5	10	9	37.8698	15.6	5	10	1.39706	7	2	72.4	163	27.2	23.7	32.8	48.7	67.27	2.5	46.2	63.81	21.3	2.2	2.3	8.3	8.5	0.898734	10
2642	2916	Villacañas3	2022	13	2	1	3	Futbol sala	1	Invasion	Contacto	Abierto	5	2	25	45	40	5.5	45	50	10.5	43.8714	29.4	70	50	0.912409	7	2	76.4	167	27.4	20.6	27	55.8	73.04	2.8	53	69.37	24.3	2.6	2.5	9.2	10	1.17961	10
2643	2917	Villacañas3	2022	13	2	1	1	Futbol	1	Invasion	Contacto	Abierto	3	2	35.4	85	90	8.5	80	90	12	51.7386	29.9	70	50	1.75248	4	2	56.2	167	20.2	10.7	19	45.5	80.96	2.3	43.2	76.87	19.3	2	2	7.5	7.8	1.80374	10
2644	2918	Villacañas3	2022	13	2	1	3	Futbol sala	1	Invasion	Contacto	Abierto	2	2	20.9	20	20	6	55	60	11	46.4938	18	5	10	0.941441	3	1	59	163	22.2	14.4	24.4	44.6	75.59	2.3	42.3	71.69	18.8	2	1.8	7.4	7.6	1.30556	10
2645	2919	Villacañas3	2022	11	1	1	3	Futbol sala	1	Invasion	Contacto	Abierto	7	2	21.6	80	70	6	70	70	11	49.6106	18.6	30	20	0.977376	6	2	50.5	151	22.1	14.6	28.9	35.9	71.09	1.9	34	67.33	14.6	1.5	1.4	5.7	6	1	10
2646	2920	Villacañas3	2022	10	1	1	1	Futbol	1	Invasion	Contacto	Abierto	5	2	18.4	75	60	3.5	50	40	9.5	43.993	16.1	20	30	0.855814	8	3	43.3	142	21.5	14.2	32.7	29.1	67.21	1.6	27.5	63.51	11.2	1.1	1	4.5	4.6	0.788732	10
2647	586	Los Yebenes3	2022	10	1	1	4	Tenis	2	Dividida	No contacto	Abierto	6	2	16.1	40	40	5.5	70	70	10.5	48.777	20.5	50	60	0.94152	7	2	31.1	135	17.1	6.2	20	24.9	80.0643	1.4	23.5	75.5627	9.4	0.9	0.8	3.8	3.9	1.51613	10
2648	587	Los Yebenes3	2022	10	1	1	1	Futbol	1	Invasion	Contacto	Abierto	6	4	10.7	5	5	4.5	60	60	10	46.385	19.8	40	50	0.640719	5	2	28.9	131.5	16.7	5.7	19.6	23.2	80.2768	1.3	21.9	75.7785	8.3	0.8	0.8	3.3	3.4	1.45614	10
2649	588	Los Yebenes3	2022	9	1	1	3	Futbol sala	1	Invasion	Contacto	Abierto	2	4	21	95	95	4.5	70	70	10	48.097	23.5	80	80	0.941704	6	2	42.4	138	22.3	13.4	31.6	29	68.3962	1.6	27.4	64.6226	11.3	1.1	1.1	4.4	4.7	0.843284	6
2650	589	Los Yebenes3	2022	9	1	1	3	Futbol sala	1	Invasion	Contacto	Abierto	2	2	11.6	20	20	4	60	60	10	48.097	16.5	20	30	0.682353	3	1	33.3	140	17	6.5	19.5	26.8	80.4805	1.5	25.3	75.976	10	1	0.9	4	4.1	1.53846	6
2652	592	Los Yebenes3	2022	10	1	1	4	Tenis	2	Dividida	No contacto	Abierto	7	2	13	20	20	6.5	90	90	11	51.169	24.1	80	80	0.764706	5	2	27	126	17	5.3	19.5	21.7	80.3704	1.2	20.5	75.9259	7.7	0.7	0.7	3.1	3.2	1.45283	10
2653	593	Los Yebenes3	2022	9	1	1	3	Futbol sala	1	Invasion	Contacto	Abierto	2	4	13.6	40	40	5	80	80	10.5	50.4122	16.9	20	30	0.85	7	2	27.9	132	16	5.2	18.5	22.7	81.362	1.3	21.4	76.7025	8.2	0.7	0.7	3.3	3.5	1.57692	6
2654	594	Los Yebenes3	2022	10	1	1	1	Futbol	1	Invasion	Contacto	Abierto	6	6	15.5	40	40	5	70	70	10.5	48.777	22.8	70	70	0.695067	8	3	45.3	142.5	22.3	12.8	28.2	32.5	71.7439	1.7	30.8	67.9912	13.2	1.3	1.2	5.2	5.5	1.03125	10
2655	596	Los Yebenes3	2022	10	1	1	1	Futbol	1	Invasion	Contacto	Abierto	7	4	17	50	50	4.5	60	60	10	46.385	27.5	95	99	1.01796	6	2	36.5	148	16.7	6.8	18.5	29.7	81.3699	1.6	28.1	76.9863	10.9	1.2	1	4.1	4.6	1.60294	10
2656	597	Los Yebenes3	2022	10	1	1	1	Futbol	1	Invasion	Contacto	Abierto	6	4	16.5	50	50	6	80	80	11	51.169	18.9	30	50	0.797101	6	2	37.7	135	20.7	11.3	30.1	26.4	70.0265	1.5	24.9	66.0477	10	0.9	0.9	4.1	4.1	0.884956	10
2657	599	Los Yebenes3	2022	10	1	1	1	Futbol	1	Invasion	Contacto	Abierto	8	3	18.3	60	60	3.5	40	40	9.5	43.993	28.4	95	99	1.12963	7	2	32.9	142.5	16.2	6.2	18.8	26.7	81.155	1.5	25.2	76.5957	10	1	1	4	4	1.6129	10
2658	601	Los Yebenes3	2022	9	1	1	1	Futbol	1	Invasion	Contacto	Abierto	4	3	18.3	80	80	4	60	60	10	48.097	26.7	95	90	0.983871	7	2	38.2	143.5	18.6	8.5	22.3	29.7	77.7487	1.6	28.1	73.5602	12.3	1.1	1.1	5	5.1	1.44706	6
2659	602	Los Yebenes3	2022	9	1	1	1	Futbol	1	Invasion	Contacto	Abierto	6	2	11.4	20	20	3	40	40	9.5	45.7818	21.2	60	60	0.7125	5	2	26.2	128	16	4.7	17.8	21.5	82.0611	1.2	20.3	77.4809	5.6	0.5	0.5	2.3	2.3	1.19149	6
2660	604	Los Yebenes3	2022	11	1	1	1	Futbol	1	Invasion	Contacto	Abierto	5	5	22.3	70	70	6	70	70	11	49.6106	25.4	80	60	1.23204	5	2	40.2	149	18.1	9.8	24.3	30.4	75.6219	1.6	28.8	71.6418	11.1	1.2	1.1	4.3	4.5	1.13265	10
2661	605	Los Yebenes3	2022	12	1	1	1	Futbol	1	Invasion	Contacto	Abierto	8	4	17.8	20	20	9.5	99	99	12.5	55.689	26.6	70	30	1.14103	5	2	36.1	152	15.6	5.2	14.5	30.9	85.5956	1.7	29.2	80.8864	12.6	1.2	1.2	5	5.2	2.42308	10
2662	607	Los Yebenes3	2022	10	1	1	1	Futbol	1	Invasion	Contacto	Abierto	4	4	17.8	60	60	7	90	90	11.5	53.561	27.9	95	99	1.02299	6	2	34.1	140	17.4	7.4	21.7	26.7	78.2991	1.5	25.2	73.9003	9.9	1	0.9	3.9	4.1	1.33784	10
2663	609	Los Yebenes3	2022	13	2	1	1	Futbol	1	Invasion	Contacto	Abierto	5	7	21.4	20	20	6	60	60	11	46.4938	22.4	20	20	1.07	7	2	51.2	160	20	12.2	23.9	39	76.1719	2	37	72.2656	16.3	1.6	1.5	6.6	6.6	1.33607	10
2664	611	Los Yebenes3	2022	11	1	1	1	Futbol	1	Invasion	Contacto	Abierto	5	2	19.7	50	50	4	40	40	10	44.673	17.1	20	20	0.891403	8	3	42.1	138	22.1	12.7	30.2	29.4	69.8337	1.6	27.8	66.0333	11.5	1.1	1.1	4.6	4.7	0.905512	10
2665	614	Los Yebenes3	2022	11	1	1	6	Padel	2	Dividida	No contacto	Abierto	5	1	17.9	40	40	4	40	40	10	44.673	20.9	40	40	0.873171	6	2	48	153	20.5	15.5	32.3	32.5	67.7083	1.7	30.8	64.1667	13.2	1.2	1.2	5.2	5.6	0.851613	10
2666	615	Los Yebenes3	2022	12	1	1	1	Futbol	1	Invasion	Contacto	Abierto	6	5	27.1	80	80	3	20	20	9.5	40.4154	13.9	5	5	0.906355	6	2	65.4	148	29.9	21.6	33	43.8	66.9725	2.3	41.5	63.4557	19.4	2	2	7.6	7.8	0.898148	10
2667	616	Los Yebenes3	2022	14	2	1	1	Futbol	1	Invasion	Contacto	Abierto	9	8	44.3	90	90	10	95	95	13	55.7322	33.7	70	30	2.08962	8	3	64.9	175	21.2	11	16.9	53.9	83.0508	2.7	51.2	78.8906	23.1	2.6	2.5	8.8	9.2	2.1	14
2668	617	Los Yebenes3	2022	15	2	1	3	Futbol sala	1	Invasion	Contacto	Abierto	6	4	31	30	30	6	50	50	11	43.377	29	30	20	0.962733	7	2	80.4	158	32.2	25.5	31.7	54.9	68.2836	2.8	52.1	64.801	23.9	2.6	2.6	9.3	9.4	0.937255	14
2669	623	Los Yebenes3	2022	15	2	1	3	Futbol sala	1	Invasion	Contacto	Abierto	7	2	42	70	70	6	50	50	11	43.377	25.8	20	5	1.34615	8	3	88	168	31.2	26.4	30	61.6	70	3.1	58.5	66.4773	26.5	3	2.9	10.2	10.4	1.00379	14
2670	626	Los Yebenes3	2022	15	2	1	1	Futbol	1	Invasion	Contacto	Abierto	8	5	43.2	70	70	6.5	50	50	11	43.377	27.5	20	5	1.92857	7	2	66.9	173	22.4	16.1	24.1	50.8	75.9342	2.6	48.2	72.0478	21.6	2.2	2.2	8.6	8.6	1.34161	14
2671	643	Los Yebenes3	2022	17	2	1	3	Futbol sala	1	Invasion	Contacto	Abierto	10	2	29.5	10	10	7.5	70	70	11.5	43.1898	36.5	60	20	1.38498	6	2	65.3	175	21.3	11	16.9	54.3	83.1547	2.7	51.6	79.0199	22.9	2.5	2.7	9	8.7	2.08182	14
2672	644	Los Yebenes3	2022	17	2	1	3	Futbol sala	1	Invasion	Contacto	Abierto	10	2	30.7	10	10	6	40	40	11	40.2602	31.3	30	5	1.03716	9	3	79.6	164	29.6	21.6	27.1	58	72.8643	2.9	55.1	69.2211	24.8	3.1	2.9	9.3	9.5	1.14815	14
2673	648	Los Yebenes3	2022	9	1	1	1	Futbol	1	Invasion	Contacto	Abierto	7	6	15.8	60	60	7	95	95	11.5	55.0426	16	20	30	0.858696	7	2	34	136	18.4	7.6	22.3	26.4	77.6471	1.5	24.9	73.2353	10	1	1	3.9	4.1	1.31579	6
2674	649	Los Yebenes3	2022	12	1	1	1	Futbol	1	Invasion	Contacto	Abierto	8	3	24	60	60	5	50	50	10.5	45.5066	20.2	20	5	1.05727	7	2	51.7	151	22.7	16.5	31.9	35.2	68.0851	1.9	33.3	64.4101	14.5	1.4	1.4	5.8	5.9	0.878788	10
2675	651	Los Yebenes3	2022	11	1	1	1	Futbol	1	Invasion	Contacto	Abierto	6	6	24.6	90	90	4.5	50	50	10	44.673	20.6	40	30	1.04681	7	2	53.6	151	23.5	16.7	31.2	36.9	68.8433	1.9	35	65.2985	15.1	1.6	1.5	5.9	6.1	0.904192	10
2676	652	Los Yebenes3	2022	11	1	1	5	Frontenis	2	Dividida	No contacto	Abierto	6	1	22	70	70	4.5	50	50	10	44.673	16.3	20	5	0.940171	6	2	47.8	143	23.4	15.8	33.1	32	66.9456	1.7	30.3	63.3891	12.7	1.3	1.2	5	5.2	0.803797	10
2677	653	Los Yebenes3	2022	10	1	1	1	Futbol	1	Invasion	Contacto	Abierto	5	3	23.5	90	90	7	90	90	11.5	53.561	25	80	90	1.46875	8	3	34	146	16	7	20.6	27	79.4118	1.5	25.5	75	10.2	0.9	0.9	4.1	4.3	1.45714	10
2679	655	Los Yebenes3	2022	12	1	1	1	Futbol	1	Invasion	Contacto	Abierto	7	4	23.1	50	50	4.5	50	50	10	42.961	22.4	40	20	1.13235	5	2	55.5	165	20.4	13.3	23.9	42.2	76.036	2.2	40	72.0721	17.9	1.8	1.7	7.1	7.3	1.34586	10
2680	656	Los Yebenes3	2022	12	1	1	1	Futbol	1	Invasion	Contacto	Abierto	7	3	14	5	5	7	80	80	11.5	50.5978	21.6	30	20	0.886076	7	2	34.4	147.6	15.8	6.1	17.8	28.3	82.2674	1.5	26.8	77.907	10.4	1	1	4.2	4.2	1.70492	10
2681	659	Los Yebenes3	2022	12	1	1	17	Ciclismo	3	Individual	No contacto	Abierto	8	12	26	70	70	10	99	99	13	58.2346	23.8	50	20	1.43646	9	3	43.5	155	18.1	8.2	18.8	35.3	81.1494	1.9	33.4	76.7816	14.2	1.4	1.4	5.6	5.8	1.73171	10
2682	660	Los Yebenes3	2022	14	2	1	1	Futbol	1	Invasion	Contacto	Abierto	8	5	31.1	40	40	4.5	30	30	10	39.537	33.8	80	30	1.82941	6	2	45.7	164.2	17	8.7	19	37	80.9628	1.9	35.1	76.8053	14.5	1.5	1.6	5.5	5.9	1.66667	14
2683	662	Los Yebenes3	2022	12	1	1	1	Futbol	1	Invasion	Contacto	Abierto	7	5	26.2	70	70	5	50	50	10.5	45.5066	20	20	5	1.24762	6	2	53.2	159	21	12.3	23.2	40.9	76.8797	2.1	38.8	72.9323	16.8	1.7	1.7	6.6	6.8	1.36585	10
2684	665	Los Yebenes3	2022	14	2	1	1	Futbol	1	Invasion	Contacto	Abierto	8	6	24.6	20	20	10	95	95	13	55.7322	28.6	40	20	1.23618	7	2	56.3	168	19.9	11.8	21	44.5	79.0409	2.3	42.2	74.9556	18.4	1.9	1.9	7.1	7.5	1.55932	14
2685	667	Los Yebenes3	2022	13	2	1	1	Futbol	1	Invasion	Contacto	Abierto	11	8	31.6	70	70	6.5	70	70	11	46.4938	17.4	5	5	1.53398	5	2	63.3	175.5	20.6	11.8	18.7	51.5	81.3586	2.6	48.9	77.2512	24.6	2.2	2.3	9.9	10.2	2.08475	10
2686	668	Los Yebenes3	2022	14	2	1	1	Futbol	1	Invasion	Contacto	Abierto	7	6	40.7	80	80	8	80	80	12	50.3338	33.1	70	30	2.22404	7	2	56.7	176	18.3	9.1	16	47.6	83.9506	2.4	45.2	79.7178	19.9	2.1	2.1	7.7	8	2.18681	14
2687	670	Los Yebenes3	2022	14	2	1	1	Futbol	1	Invasion	Contacto	Abierto	5	5	25.2	20	20	5	40	40	10.5	42.2362	18.4	5	5	1.50898	7	2	47	168	16.7	6.8	14.4	40.2	85.5319	2.1	38.1	81.0638	16.4	1.7	1.6	6.5	6.6	2.41176	14
2688	671	Los Yebenes3	2022	13	2	1	1	Futbol	1	Invasion	Contacto	Abierto	7	5	25.6	40	40	11	99	99	13.5	59.6058	27.8	60	40	1.45455	8	3	44.5	159	17.6	7.3	16.3	37.2	83.5955	2	35.2	79.1011	15.7	1.6	1.5	6.1	6.5	2.15068	10
2689	676	Los Yebenes3	2022	13	2	1	1	Futbol	1	Invasion	Contacto	Abierto	7	7	26.4	50	50	7	70	70	11.5	49.1162	22.5	20	20	1.28155	6	2	49.4	155	20.6	11.6	23.4	37.8	76.5182	2	35.8	72.4696	15.7	1.5	1.5	6.2	6.5	1.35345	10
2690	677	Los Yebenes3	2022	14	2	1	1	Futbol	1	Invasion	Contacto	Abierto	8	7	32.8	50	50	10	95	95	13	55.7322	23.6	20	5	1.8022	8	3	54.4	173	18.2	8.8	16.1	45.6	83.8235	2.3	43.3	79.5956	19.3	1.9	1.9	7.6	7.9	2.19318	14
2691	678	Los Yebenes3	2022	14	2	1	1	Futbol	1	Invasion	Contacto	Abierto	11	5	46.8	95	95	11	99	99	13.5	58.4314	32.3	70	30	2.05263	5	2	70.1	175.2	22.8	14.3	20.4	55.8	79.6006	2.8	53	75.6063	23.5	2.6	2.4	9.2	9.3	1.64336	14
2692	682	Los Yebenes3	2022	15	2	1	1	Futbol	1	Invasion	Contacto	Abierto	6	8	35.6	40	40	6	50	50	11	43.377	13.8	1	5	1.47718	8	3	68.1	168	24.1	18	26.5	50.1	73.5683	2.5	47.6	69.8972	20.9	2.2	2.2	8.1	8.4	1.16111	14
2693	697	Los Yebenes3	2022	15	2	1	1	Futbol	1	Invasion	Contacto	Abierto	9	5	31.9	30	30	10	90	90	13	54.481	37.9	80	50	1.49765	6	2	55.7	161.7	21.3	11.2	20.1	44.5	79.8923	2.3	42.2	75.763	18.9	1.9	1.9	7.3	7.8	1.6875	14
2694	703	Los Yebenes3	2022	15	2	1	1	Futbol	1	Invasion	Contacto	Abierto	9	7	40.4	60	60	7	60	60	11.5	46.153	29.9	40	20	2.05076	5	2	58.4	172	19.7	9.5	16.2	48.9	83.7329	2.5	46.4	79.4521	20.1	2.4	2.4	7.4	7.9	2.11579	14
2695	706	Los Yebenes3	2022	9	1	1	3	Futbol sala	1	Invasion	Contacto	Abierto	3	2	15.9	60	60	3.5	50	50	9.5	45.7818	23.3	80	80	0.760766	5	2	35.9	131	20.9	10	27.9	25.9	72.1448	1.4	24.5	68.2451	10	0.9	0.9	4	4.2	1	6
2696	707	Los Yebenes3	2022	9	1	1	1	Futbol	1	Invasion	Contacto	Abierto	4	9	21.1	95	95	7.5	95	95	11.5	55.0426	17.5	30	30	1.07653	3	1	37.3	138	19.6	9.1	24.4	28.2	75.6032	1.5	26.7	71.5818	10.6	1.1	1	4.2	4.3	1.16484	6
2697	709	Los Yebenes3	2022	12	1	1	1	Futbol	1	Invasion	Contacto	Abierto	5	4	16.8	20	20	6	70	70	11	48.0522	23.1	40	20	1.14286	5	2	29.9	142.5	14.7	4.5	15	25.4	84.9498	1.4	24	80.2676	9.1	0.9	0.9	3.6	3.7	2.02222	10
2698	711	Los Yebenes3	2022	12	1	1	1	Futbol	1	Invasion	Contacto	Abierto	8	3	16	10	10	2	10	10	9	37.8698	17.8	10	5	0.658436	8	3	56.9	153	24.3	21.7	38.1	35.2	61.8629	1.9	33.3	58.5237	15.4	1.4	1.4	6.1	6.5	0.709677	10
2699	712	Los Yebenes3	2022	13	2	1	1	Futbol	1	Invasion	Contacto	Abierto	6	7	20.4	20	20	2	10	10	9	36.0042	35.3	95	80	0.781609	8	3	70.3	164	26.1	27.4	39	42.9	61.0242	2.2	40.7	57.8947	19.2	1.9	1.8	7.7	7.8	0.70073	10
2700	713	Los Yebenes3	2022	12	1	1	1	Futbol	1	Invasion	Contacto	Abierto	7	5	21	40	40	6	70	70	11	48.0522	27.4	80	40	1.28834	6	2	40.6	158	16.3	6.7	16.6	33.9	83.4975	1.8	32.1	79.064	13.7	1.3	1.3	5.5	5.6	2.04478	10
2701	721	Los Yebenes3	2022	13	2	1	1	Futbol	1	Invasion	Contacto	Abierto	7	8	22.6	30	30	9	90	90	12.5	54.361	30.4	70	50	1.34524	6	2	43.1	160	16.8	6.8	15.7	36.3	84.2227	1.9	34.4	79.8144	14.4	1.6	1.5	5.5	5.8	2.11765	10
2702	722	Los Yebenes3	2022	13	2	1	1	Futbol	1	Invasion	Contacto	Abierto	7	5	21.6	20	20	8.5	90	90	12	51.7386	35	95	80	1.17391	5	2	42	151	18.4	8.1	19.4	33.9	80.7143	1.8	32.1	76.4286	13.7	1.3	1.3	5.5	5.6	1.69136	10
2703	723	Los Yebenes3	2022	13	2	1	1	Futbol	1	Invasion	Contacto	Abierto	7	5	21.9	20	20	7.5	80	80	11.5	49.1162	31.9	80	60	1.17742	5	2	42.3	151	18.6	8.6	20.3	33.7	79.669	1.8	31.9	75.4137	13.4	1.3	1.3	5.3	5.5	1.55814	10
2704	724	Los Yebenes3	2022	13	2	1	1	Futbol	1	Invasion	Contacto	Abierto	5	6	25.6	40	40	11	99	99	13.5	59.6058	21	20	5	1.41436	5	2	50.4	167	18.1	9.9	19.7	40.5	80.3571	2.1	38.4	76.1905	17	1.6	1.6	6.7	7.1	1.71717	10
2705	725	Los Yebenes3	2022	13	2	1	1	Futbol	1	Invasion	Contacto	Abierto	6	5	28.5	60	60	7.5	80	80	11.5	49.1162	30	70	50	1.81529	9	3	43.6	166.5	15.7	6	13.8	37.6	86.2385	2	35.6	81.6514	15.2	1.6	1.6	5.8	6.2	2.53333	10
2706	726	Los Yebenes3	2022	14	2	1	1	Futbol	1	Invasion	Contacto	Abierto	9	7	29.6	40	40	5	40	40	10.5	42.2362	36.1	90	40	1.31556	7	2	57.6	160	22.5	12	20.8	45.6	79.1667	2.3	43.3	75.1736	18.9	2	2.1	7.3	7.5	1.575	14
2707	727	Los Yebenes3	2022	14	2	1	1	Futbol	1	Invasion	Contacto	Abierto	4	6	32.8	50	50	5	40	40	10.5	42.2362	15.4	1	5	1.25191	9	3	80.3	175	26.2	20.3	25.3	60	74.7198	3	57	70.9838	26.1	2.7	2.8	10.1	10.5	1.28571	14
2708	731	Los Yebenes3	2022	14	2	1	1	Futbol	1	Invasion	Contacto	Abierto	9	5	42.2	90	90	12	99	99	14	61.1306	44.3	99	80	2.04854	8	3	56	164.8	20.6	9.2	16.4	46.8	83.5714	2.4	44.4	79.2857	20.2	2.2	2.2	7.8	8	2.19565	14
2709	732	Los Yebenes3	2022	14	2	1	1	Futbol	1	Invasion	Contacto	Abierto	7	5	34.7	60	60	9	90	90	12.5	53.033	32.3	70	30	1.80729	4	2	52.7	165.5	19.2	9.2	17.4	43.5	82.5427	2.2	41.3	78.3681	17.9	2	1.9	6.7	7.3	1.94565	14
2710	733	Los Yebenes3	2022	13	2	1	1	Futbol	1	Invasion	Contacto	Abierto	7	7	26.8	50	50	7	70	70	11.5	49.1162	30	70	50	1.57647	7	2	42	157	17	7	16.7	35	83.3333	1.9	33.1	78.8095	14.1	1.4	1.4	5.5	5.8	2.01429	10
2711	737	Los Yebenes3	2022	13	2	1	8	Atletismo	3	Individual	No contacto	Cerrado	6	2	19.2	10	10	4	30	30	10	41.249	23.3	30	20	0.964824	5	2	35.7	134	19.9	10.5	29.3	25.2	70.5882	1.4	23.8	66.6667	9.4	0.8	0.8	3.9	3.9	0.895238	10
2713	747	Los Yebenes3	2022	9	1	2	21	Gimnasia artistica	3	Individual	No contacto	Cerrado	4	3	17.3	80	80	2.5	50	50	9	43.4666	13.5	10	20	1.07453	5	2	31.6	140	16.1	8.1	25.5	23.5	74.3671	1.2	22.3	70.5696	8.2	0.9	0.8	3.3	3.2	1.01235	6
2714	750	Los Yebenes3	2022	9	1	2	21	Gimnasia artistica	3	Individual	No contacto	Cerrado	6	3	15.5	70	70	2	30	30	9	43.4666	17.3	40	40	0.794872	7	2	35.1	134	19.5	11	31.2	24.1	68.661	1.3	22.8	64.9573	8.6	0.9	0.9	3.4	3.4	0.781818	6
2715	754	Los Yebenes3	2022	9	1	2	21	Gimnasia artistica	3	Individual	No contacto	Cerrado	2	1	12.8	40	40	4	80	80	10	48.097	10.2	5	5	0.775758	6	2	30.6	136	16.5	7.5	24.6	23.1	75.4902	1.2	21.9	71.5686	8.2	0.9	0.8	3.2	3.3	1.09333	6
2716	756	Los Yebenes3	2022	15	2	2	21	Gimnasia artistica	3	Individual	No contacto	Cerrado	3	3	24.8	40	40	3.5	50	50	9.5	35.049	18.8	10	5	1.19231	5	2	48	152	20.8	11.6	24.2	36.4	75.8333	1.9	34.5	71.875	13.8	1.4	1.3	5.5	5.6	1.18966	14
2718	759	Los Yebenes3	2022	10	1	2	21	Gimnasia artistica	3	Individual	No contacto	Cerrado	7	1	11.3	10	10	3.5	60	60	9.5	43.993	24.8	90	70	0.733766	9	3	31.4	143	15.4	6.5	20.7	24.9	79.2994	1.3	23.6	75.1592	9	1	1	3.5	3.5	1.38462	10
2719	761	Los Yebenes3	2022	10	1	2	18	Voleibol	2	Dividida	No contacto	Abierto	5	6	22.9	95	95	6	95	95	11	51.169	28.4	99	90	1.27933	9	3	38.6	147	17.9	9.7	25	28.9	74.8705	1.5	27.4	70.9845	10.8	1.2	1.1	4.1	4.4	1.1134	10
2720	762	Los Yebenes3	2022	11	1	2	21	Gimnasia artistica	3	Individual	No contacto	Cerrado	8	1	20.7	70	70	2.5	30	30	9	39.7354	20.7	40	40	0.981043	9	3	42	141	21.1	12.9	30.6	29.1	69.2857	1.5	27.6	65.7143	11	1.2	1.1	4.3	4.4	0.852713	10
2721	763	Los Yebenes3	2022	11	1	2	21	Gimnasia artistica	3	Individual	No contacto	Cerrado	7	4	25.5	90	90	2	20	20	9	39.7354	20.1	40	40	1.08511	6	2	50	146	23.5	16.8	33.6	33.2	66.4	1.7	31.5	63	12.6	1.3	1.2	5	5.1	0.75	10
2722	764	Los Yebenes3	2022	11	1	2	18	Voleibol	2	Dividida	No contacto	Abierto	8	3	12.9	10	10	6	90	90	11	49.6106	20.3	40	40	0.921429	9	3	27.1	139	14	7	25.8	20.1	74.1697	1.1	19	70.1107	6.7	0.6	0.6	2.8	2.7	0.957143	10
2723	767	Los Yebenes3	2022	14	2	2	21	Gimnasia artistica	3	Individual	No contacto	Cerrado	8	1	19.6	20	20	5	70	70	10.5	42.2362	25.2	60	30	0.720588	3	1	41.1	123	27.2	16.3	39.7	24.8	60.3406	1.3	23.5	57.1776	10	1	0.9	4.1	4	0.613497	14
2724	768	Los Yebenes3	2022	10	1	1	10	Karate	4	Lucha	Contacto	Abierto	1	2	15.3	40	40	2.5	30	30	9	41.601	17.6	30	40	0.921687	6	2	35.9	147	16.6	7.4	20.6	28.5	79.3872	1.6	26.9	74.9304	10.5	1.1	1.1	4.1	4.2	1.41892	10
2725	770	Los Yebenes3	2022	10	1	1	4	Tenis	2	Dividida	No contacto	Abierto	3	4	16.8	50	50	5	70	70	10.5	48.777	24.6	80	80	0.933333	7	2	32.8	135	18	6.6	20.1	26.2	79.878	1.4	24.8	75.6098	10.1	1	0.9	4.1	4.1	1.5303	10
2727	773	Los Yebenes3	2022	12	1	2	18	Voleibol	2	Dividida	No contacto	Abierto	4	3	21.3	50	50	7	95	95	11.5	50.5978	28.5	90	60	1.15135	6	2	42.7	152	18.5	11.2	26.3	31.5	73.7705	1.6	29.9	70.0234	11.6	1.2	1.2	4.5	4.7	1.03571	10
2728	774	Los Yebenes3	2022	11	1	2	21	Gimnasia artistica	3	Individual	No contacto	Cerrado	8	3	26.5	95	95	2.5	30	30	9	39.7354	26.5	90	80	1.2156	6	2	48.5	149	21.8	14.7	30.3	33.8	69.6907	1.7	32.1	66.1856	13.3	1.2	1.2	5.3	5.6	0.904762	10
2729	775	Los Yebenes3	2022	11	1	2	14	Baile	3	Individual	No contacto	Cerrado	6	2	16.2	30	30	1.5	10	10	8	34.7978	14	5	5	0.640316	6	2	45.4	134	25.3	19.7	43.5	25.7	56.6079	1.3	24.4	53.7445	10	1.1	1	4	3.9	0.507614	10
2730	785	Los Yebenes3	2022	11	1	2	21	Gimnasia artistica	3	Individual	No contacto	Cerrado	8	5	16.8	30	30	3.5	50	50	9.5	42.2042	25.5	80	80	1.03067	7	2	36.2	149	16.3	10.5	29	25.7	70.9945	1.3	24.4	67.4033	8.8	1	0.9	3.5	3.4	0.838095	10
2731	786	Los Yebenes3	2022	11	1	2	21	Gimnasia artistica	3	Individual	No contacto	Cerrado	3	5	18.3	50	50	4	60	60	10	44.673	20.6	40	40	1.06395	6	2	37.7	148	17.2	11.3	30.1	26.4	70.0265	1.4	25	66.313	9.6	1	0.9	3.8	3.9	0.849558	10
2732	793	Los Yebenes3	2022	14	2	2	18	Voleibol	2	Dividida	No contacto	Abierto	8	3	21.3	20	20	5	70	70	10.5	42.2362	24.1	50	30	1.22414	11	3	43.5	158	17.4	10	22.9	33.5	77.0115	1.7	31.8	73.1034	12.8	1.3	1.3	5	5.2	1.28	14
2733	796	Los Yebenes3	2022	14	2	2	21	Gimnasia artistica	3	Individual	No contacto	Cerrado	12	3	29.7	80	80	3.5	50	50	9.5	36.8378	27.5	70	40	1.32589	7	2	55.2	157	22.4	17.9	32.5	37.3	67.5725	1.9	35.4	64.1304	14.3	1.5	1.4	5.6	5.8	0.798883	14
2734	797	Los Yebenes3	2022	14	2	2	21	Gimnasia artistica	3	Individual	No contacto	Cerrado	11	4	28.9	70	70	3.5	50	50	9.5	36.8378	24.9	60	30	1.05474	7	2	67.6	157	27.4	23.4	34.6	44.2	65.3846	2.2	42	62.1302	17.8	1.8	1.8	7	7.2	0.760684	14
2736	801	Los Yebenes3	2022	12	1	2	10	Karate	4	Lucha	Contacto	Abierto	9	4	30.8	95	95	3	40	40	9.5	40.4154	22	50	30	1.14925	9	3	69.5	161	26.8	27	38.9	42.5	61.1511	2.2	40.3	57.9856	16.9	1.9	1.7	6.6	6.7	0.625926	10
2737	802	Los Yebenes3	2022	10	1	1	6	Padel	2	Dividida	No contacto	Abierto	3	4	19.5	70	70	3.5	40	40	9.5	43.993	23.6	70	80	0.819328	5	2	58.2	156.5	23.8	19.8	34.1	38.4	65.9794	2	36.4	62.543	16.7	1.6	1.6	6.6	6.9	0.843434	10
2738	805	Los Yebenes3	2022	12	1	2	21	Gimnasia artistica	3	Individual	No contacto	Cerrado	6	3	26.8	90	90	4	60	60	10	42.961	24.7	70	40	1.28846	7	2	47.5	151	20.8	12.2	25.7	35.3	74.3158	1.8	33.5	70.5263	13.7	1.4	1.3	5.4	5.6	1.12295	10
2739	806	Los Yebenes3	2022	11	1	2	18	Voleibol	2	Dividida	No contacto	Abierto	8	5	26.4	95	95	5	80	80	10.5	47.1418	21.3	50	50	1.32663	9	3	45.3	151	19.9	11.4	25.2	33.9	74.8344	1.7	32.2	71.0817	12.9	1.3	1.3	5	5.3	1.13158	10
2740	807	Los Yebenes3	2022	14	2	2	18	Voleibol	2	Dividida	No contacto	Abierto	7	4	25.5	50	50	5	70	70	10.5	42.2362	31.5	95	70	1.37097	8	3	44.6	155	18.6	9.6	21.5	35	78.4753	1.8	33.2	74.4395	13.2	1.4	1.4	5.2	5.2	1.375	14
2741	808	Los Yebenes3	2022	12	1	2	14	Baile	3	Individual	No contacto	Cerrado	6	4	19.7	40	40	3.5	50	50	9.5	40.4154	20.3	30	40	0.907834	7	2	49.4	151	21.7	13.9	28.1	35.5	71.8623	1.8	33.7	68.2186	14	1.4	1.3	5.5	5.8	1.00719	10
2742	816	Los Yebenes3	2022	12	1	2	21	Gimnasia artistica	3	Individual	No contacto	Cerrado	6	1	23.7	70	70	4	60	60	10	42.961	26.6	80	50	1.23438	9	3	41	146	19.2	8.7	21.1	32.3	78.7805	1.7	30.6	74.6341	12	1.3	1.3	4.6	4.8	1.37931	10
2743	819	Los Yebenes3	2022	12	1	2	6	Padel	2	Dividida	No contacto	Abierto	3	1	20.6	40	40	5	80	80	10.5	45.5066	23.3	60	30	1.15084	7	2	42.4	154	17.9	10.3	24.2	32.1	75.7075	1.7	30.4	71.6981	12.4	1.2	1.2	4.9	5.1	1.20388	10
2744	822	Los Yebenes3	2022	10	1	2	10	Karate	4	Lucha	Contacto	Abierto	5	2	13.7	30	30	4.5	80	80	10	46.385	29.4	99	90	0.805882	10	3	31	135	17	6.8	21.9	24.2	78.0645	1.3	22.9	73.871	9	0.9	0.9	3.5	3.7	1.32353	10
2745	824	Los Yebenes3	2022	16	2	1	10	Karate	4	Lucha	Contacto	Abierto	6	4	16.2	1	1	2.5	5	5	9	30.4074	19	5	50	0.736364	6	2	43.1	140	22	14.8	34.3	28.3	65.6613	1.5	26.8	62.181	10.5	1.1	1	4.2	4.2	0.709459	14
2746	829	Los Yebenes3	2022	17	2	1	3	Futbol sala	1	Invasion	Contacto	Abierto	13	16	39.4	30	30	6	40	40	11	40.2602	23.1	5	5	1.30033	10	3	91.7	174	30.3	31.4	34.2	60.3	65.7579	3	57.3	62.4864	25.3	2.9	3	9.7	9.7	0.805732	14
2747	830	Los Yebenes3	2022	16	2	1	1	Futbol	1	Invasion	Contacto	Abierto	8	5	53.9	99	90	8	70	70	12	47.5242	39.5	80	60	2.65517	3	1	60.9	173	20.3	9.2	15.1	51.7	84.8933	2.6	49.1	80.624	21	2.5	2.4	7.9	8.2	2.28261	14
2748	831	Los Yebenes3	2022	12	1	1	1	Futbol	1	Invasion	Contacto	Abierto	7	5	21.5	40	40	5.5	60	60	10.5	45.5066	28	80	40	1.4726	1	1	34.2	153	14.6	5.4	15.9	28.8	84.2105	1.6	27.2	79.5322	11	1	1.1	4.3	4.6	2.03704	10
2749	832	Los Yebenes3	2022	13	2	1	1	Futbol	1	Invasion	Contacto	Abierto	7	8	27.5	50	50	6	60	60	11	46.4938	27.5	50	40	1.375	10	3	51.9	161	20	14.7	28.4	37.2	71.6763	2	35.2	67.8227	15	1.5	1.5	5.9	6.1	1.02041	10
2750	834	Los Yebenes3	2022	11	1	1	1	Futbol	1	Invasion	Contacto	Abierto	4	3	23.7	80	80	2.5	20	20	9	39.7354	12	5	5	0.782178	5	2	74.8	157	30.3	34	45.5	40.8	54.5455	2.1	38.7	51.738	19.4	1.9	1.9	7.7	7.9	0.570588	10
2751	837	Los Yebenes3	2022	9	1	1	3	Futbol sala	1	Invasion	Contacto	Abierto	4	2	13	30	30	2	20	20	9	43.4666	21.9	70	70	0.593607	2	1	39.3	134	21.9	11.8	30.1	27.5	69.9746	1.5	26	66.1578	10.4	1	1	4.1	4.3	0.881356	6
2752	838	Los Yebenes3	2022	16	2	1	10	Karate	4	Lucha	Contacto	Abierto	6	4	22.4	5	5	6.5	50	50	11	41.8186	32.5	40	30	1.06667	6	2	64.2	175	21	8.7	13.5	55.5	86.4486	2.8	52.7	82.0872	24.6	2.6	2.5	9.5	10	2.82759	14
2753	840	Los Yebenes3	2022	15	2	1	1	Futbol	1	Invasion	Contacto	Abierto	6	7	32.1	80	80	5	30	30	10.5	40.601	31.4	50	60	1.38362	4	2	62.1	163.5	23.2	12.4	20	49.7	80.0322	2.5	47.2	76.0064	22.7	2.3	2.3	8.8	9.3	1.83065	14
2754	841	Los Yebenes3	2022	12	1	1	14	Baile	3	Individual	No contacto	Cerrado	5	5	21.3	40	40	4	40	40	10	42.961	22.7	40	20	1.23121	11	3	42	156	17.3	7.6	18	34.4	81.9048	1.8	32.6	77.619	13.5	1.5	1.4	5.2	5.4	1.77632	10
2756	845	Los Yebenes3	2022	10	1	1	1	Futbol	1	Invasion	Contacto	Abierto	7	3	22.4	90	90	3.5	40	40	9.5	43.993	20.7	50	60	0.918033	8	3	55.9	151.5	24.4	17.1	30.6	38.8	69.4097	2	36.8	65.8318	16.9	1.6	1.5	6.8	7	0.988304	10
2757	847	Los Yebenes3	2022	10	1	1	1	Futbol	1	Invasion	Contacto	Abierto	7	6	15.9	40	40	6.5	90	90	11	51.169	27.1	90	95	0.760766	6	2	39.8	138	20.9	9.3	23.4	30.5	76.6332	1.6	28.9	72.6131	12.4	1.2	1.1	4.9	5.2	1.33333	10
2759	868	Los Yebenes3	2022	15	2	1	3	Futbol sala	1	Invasion	Contacto	Abierto	9	2	33.2	30	30	8.5	80	80	12	48.929	32.9	50	30	1.84444	5	2	56.3	177	18	7.8	13.9	48.5	86.1456	2.5	46	81.7052	21.5	2.1	2.2	8.4	8.8	2.75641	14
2760	869	Los Yebenes3	2022	9	1	1	1	Futbol	1	Invasion	Contacto	Abierto	2	2	15.7	60	60	4	60	60	10	48.097	22.2	70	70	0.934524	6	2	34.4	143	16.8	7.6	22.2	26.8	77.907	1.5	25.3	73.5465	10	0.9	0.9	4.1	4.1	1.31579	6
2761	892	Los Yebenes3	2022	12	1	2	21	Gimnasia artistica	3	Individual	No contacto	Cerrado	2	1	17.7	20	20	2	20	20	9	37.8698	13	5	5	0.842857	7	2	43.5	144	21	14.7	33.8	28.8	66.2069	1.5	27.3	62.7586	10.7	1.2	1.1	4.2	4.2	0.727891	10
2762	893	Los Yebenes3	2022	12	1	2	21	Gimnasia artistica	3	Individual	No contacto	Cerrado	2	1	15	10	10	2.5	30	30	9	37.8698	18.2	20	5	0.78125	10	3	38.2	141	19.2	12.5	32.7	25.7	67.2775	1.3	24.4	63.8743	8.9	1	0.9	3.6	3.4	0.712	10
2763	2384	Los Yebenes3	2022	13	2	1	1	Futbol	1	Invasion	Contacto	Abierto	8	7	23.8	30	30	6.5	70	70	11	46.4938	27.9	60	40	1.29348	8	3	45.4	157	18.4	9.1	20.1	36.3	79.9559	1.9	34.4	75.7709	14.7	1.5	1.4	5.7	6.1	1.61538	10
2764	2387	Los Yebenes3	2022	14	2	1	1	Futbol	1	Invasion	Contacto	Abierto	7	6	35.1	60	60	3	20	20	9.5	36.8378	35.3	80	40	1.61751	3	1	63.4	171	21.7	14.5	22.9	48.9	77.1293	2.5	46.4	73.1861	20.6	2.1	2.2	8.1	8.2	1.42069	14
2765	2392	Los Yebenes3	2022	13	2	1	1	Futbol	1	Invasion	Contacto	Abierto	7	4	27.9	50	50	11	99	99	13.5	59.6058	24.7	40	30	1.52459	5	2	48.5	163	18.3	8.5	17.6	40	82.4742	2.1	37.9	78.1443	16.2	1.7	1.7	6.3	6.5	1.90588	10
2766	2473	Los Yebenes3	2022	9	1	2	21	Gimnasia artistica	3	Individual	No contacto	Cerrado	2	2	13.1	40	40	2.5	50	50	9	43.4666	25	95	95	0.909722	10	3	26.6	136	14.4	6.4	24.2	20.2	75.9398	1.1	19.1	71.8045	6.9	0.7	0.6	2.8	2.8	1.07812	6
2767	2479	Los Yebenes3	2022	10	1	2	21	Gimnasia artistica	3	Individual	No contacto	Cerrado	2	1	18.5	70	70	5	90	90	10.5	48.777	28.5	99	90	1.07558	7	2	32.7	138	17.2	7.8	23.9	24.9	76.1468	1.3	23.6	72.1713	9.3	0.9	0.9	3.7	3.8	1.19231	10
2768	2529	Los Yebenes3	2022	7	1	2	13	Gimnasia ritmica	3	Individual	No contacto	Cerrado	1	1	9.4	40	40	2	60	60	9	47.1978	11.7	10	20	0.417778	9	3	29.7	115	22.5	11.6	39.2	18.1	60.9428	1	17.1	57.5758	6.3	0.7	0.6	2.5	2.5	0.543103	6
2769	2602	Los Yebenes3	2022	9	1	1	3	Futbol sala	1	Invasion	Contacto	Abierto	1	2	13.6	40	40	4.5	70	70	10	48.097	25.5	90	90	0.764045	7	2	31.4	133	17.8	7.1	22.6	24.3	77.3885	1.4	22.9	72.9299	8.6	0.9	0.8	3.3	3.6	1.21127	6
2770	2629	Los Yebenes3	2022	9	1	1	3	Futbol sala	1	Invasion	Contacto	Abierto	3	2	13.7	40	40	4.3	70	70	10	48.097	20.5	50	60	0.681592	6	2	37.8	137	20.1	11.8	31.2	26	68.7831	1.4	24.6	65.0794	9.8	0.9	0.8	4	4.1	0.830508	6
2771	2698	Los Yebenes3	2022	12	1	2	10	Karate	4	Lucha	Contacto	Abierto	5	3	23.3	70	70	3	40	40	9.5	40.4154	24.8	70	40	1.10952	8	3	52.4	158	21	13.3	25.3	39.1	74.6183	2	37.1	70.8015	15.3	1.6	1.5	6	6.2	1.15038	10
2772	2699	Los Yebenes3	2022	7	1	2	4	Tenis	2	Dividida	No contacto	Abierto	4	5	14.1	95	95	1	20	20	8	42.8746	22.5	95	90	0.694581	6	2	32.7	127	20.3	9.5	29	23.2	70.948	1.2	22	67.2783	8.3	1	0.9	3.1	3.3	0.873684	6
2773	2700	Los Yebenes3	2022	7	1	2	21	Gimnasia artistica	3	Individual	No contacto	Cerrado	4	1	6.8	10	10	1.5	40	40	8	42.8746	19	80	80	0.49635	3	1	18.1	115	13.7	3.7	20.5	14.4	79.558	0.8	13.6	75.1381	4.6	0.4	0.4	1.9	1.9	1.24324	6
2774	2701	Los Yebenes3	2022	7	1	2	8	Atletismo	3	Individual	No contacto	Cerrado	3	6	13.4	90	90	1.5	40	40	8	42.8746	20.9	90	90	0.609091	11	3	33.3	123	22	11.9	35.6	21.4	64.2643	1.1	20.3	60.961	7.7	0.8	0.8	3	3.1	0.647059	6
2775	2702	Los Yebenes3	2022	7	1	2	8	Atletismo	3	Individual	No contacto	Cerrado	1	2	7.1	10	10	2	60	60	9	47.1978	14.1	30	40	0.405714	8	3	23.5	116	17.5	6.1	26.1	17.4	74.0426	0.9	16.5	70.2128	6	0.6	0.5	2.4	2.5	0.983607	6
2776	2703	Los Yebenes3	2022	7	1	2	21	Gimnasia artistica	3	Individual	No contacto	Cerrado	3	1	8.1	20	20	2	60	60	9	47.1978	9.1	5	5	0.578571	11	3	18.9	116	14	4.5	23.9	14.4	76.1905	0.8	13.6	71.9577	4.4	0.4	0.4	1.8	1.8	0.977778	6
2777	2704	Los Yebenes3	2022	7	1	2	4	Tenis	2	Dividida	No contacto	Abierto	2	3	8.6	30	30	1.5	40	40	8	42.8746	12.5	20	20	0.432161	5	2	29.2	121	19.9	9.1	31.1	20.1	68.8356	1.1	19	65.0685	7.2	0.8	0.7	2.8	2.9	0.791209	6
2778	2705	Los Yebenes3	2022	7	1	2	13	Gimnasia ritmica	3	Individual	No contacto	Cerrado	4	2	9.7	40	40	2.5	70	70	9	47.1978	15.3	40	30	0.541899	8	3	27.1	123	17.9	6.8	25.2	20.3	74.9077	1.1	19.2	70.8487	7.4	0.8	0.7	2.9	3	1.08824	6
2779	2706	Los Yebenes3	2022	7	1	2	21	Gimnasia artistica	3	Individual	No contacto	Cerrado	4	3	8.2	20	20	1	20	20	8	42.8746	13.6	30	30	0.418367	5	2	34.7	133	19.6	10.8	31.1	23.9	68.8761	1.3	22.6	65.1297	8.7	0.9	0.9	3.4	3.5	0.805556	6
2780	2707	Los Yebenes3	2022	7	1	2	4	Tenis	2	Dividida	No contacto	Abierto	4	3	8.5	30	30	1	20	20	8	42.8746	11	10	20	0.485714	5	2	30.1	131	17.5	8.1	27	22	73.0897	1.2	20.8	69.103	7.5	0.8	0.7	3	3	0.925926	6
[truncated: 402 more rows]
